# Supplementary material for: 5-Methyl-1,3-phenyl­ene bis­[5-(di­methyl­amino)­naphthalene-1-sulfonate]: crystal structure and DFT calculations
Source: Acta Crystallogr E Crystallogr Commun. 2019 Jun 28;75(Pt 7):1079–83. doi: 10.1107/S2056989019009058 (PMC6659316; doi:10.1107/S2056989019009058)
Supplement: Supplementary file 1 [file e-75-01079-sup1.cif]

##############################################################################
#                                                                            #
# This CIF contains the data in a paper accepted for publication in          #
# Acta Crystallographica Section E. It conforms to the requirements of       #
# Notes for Authors for Acta Crystallographica Section E, and has been       #
# peer reviewed under the auspices of the IUCr Commission on Journals.       #
#                                                                            #
# Full details of the Crystallographic Information File format               #
# are given in the paper "The Crystallographic Information File (CIF):       #
# a New Standard Archive File for Crystallography" by S. R. Hall, F. H.      #
# Allen and I. D. Brown [Acta Cryst. (1991), A47, 655-685].                  #
#                                                                            #
# The current version of the core CIF dictionary is obtainable from          #
# ftp://ftp.iucr.org/pub/cif_core.dic.                                       #
#                                                                            #
# Software is freely available for graphical display of the structure(s)     #
# in this CIF. For information consult the CIF software page                 #
# http://www.iucr.org/resources/cif/software.                                #
#                                                                            #
# This file may be used for bona fide research purposes within the           #
# scientific community so long as proper attribution is given to the journal # 
# article from which it was obtained.                                        #
#                                                                            #
##############################################################################
data_I
_database_code_depnum_ccdc_archive 'CCDC 1535824'
_audit_creation_method     olex2
_chemical_name_systematic
;
5-Methyl-1,3-phenylene bis[5-(dimethylamino)naphthalene-1-sulfonate]
;
_chemical_name_common     ?
_chemical_formula_moiety     'C31 H30 N2 O6 S2'
_chemical_formula_sum     'C31 H30 N2 O6 S2'
_chemical_formula_iupac     'C31 H30 N2 O6 S2'
_chemical_formula_weight     590.69
_chemical_melting_point     ?
_symmetry_space_group_name_H-M     'C 1 2/c 1'
_space_group_crystal_system     monoclinic
_space_group_name_H-M_alt     'C 2/c'
_space_group_name_Hall     '-C 2yc'
loop_
    _space_group_symop_operation_xyz
    'x, y, z'
    '-x, y, -z+1/2'
    'x+1/2, y+1/2, z'
    '-x+1/2, y+1/2, -z+1/2'
    '-x, -y, -z'
    'x, -y, z-1/2'
    '-x+1/2, -y+1/2, -z'
    'x+1/2, -y+1/2, z-1/2'
_cell_length_a     15.5072(6)
_cell_length_b     12.3504(5)
_cell_length_c     16.3017(5)
_cell_angle_alpha     90
_cell_angle_beta     114.8680(10)
_cell_angle_gamma     90
_cell_volume     2832.62(18)
_cell_formula_units_Z     4
_cell_measurement_reflns_used     8490
_cell_measurement_theta_min     3.009
_cell_measurement_theta_max     26.368
_cell_measurement_temperature     296
_exptl_crystal_description     block
_exptl_crystal_colour     'light green'
_exptl_crystal_size_max     0.44
_exptl_crystal_size_mid     0.44
_exptl_crystal_size_min     0.4
_exptl_crystal_density_diffrn     1.385
_exptl_crystal_density_meas     ?
_exptl_crystal_density_method     ?
_exptl_crystal_F_000     1240
_exptl_absorpt_coefficient_mu     0.236
_exptl_absorpt_correction_type     multi-scan
_exptl_absorpt_process_details
;
(SADABS; Bruker, 2014)
;
_exptl_absorpt_correction_T_min     0.7103
_exptl_absorpt_correction_T_max     0.7454
_diffrn_ambient_temperature     296.0
_diffrn_source     'sealed tube'
_diffrn_radiation_type     MoK\a
_diffrn_radiation_wavelength     0.71073
_diffrn_radiation_monochromator     graphite
_diffrn_measurement_device_type     'Bruker D8 QUEST CMOS'
_diffrn_measurement_method     '\f and \w scans'
_diffrn_detector_area_resol_mean     ?
_diffrn_reflns_number     18169
_diffrn_reflns_av_R_equivalents     0.0245
_diffrn_reflns_av_unetI/netI     0.0154
_diffrn_reflns_theta_min     3.008
_diffrn_reflns_theta_max     26.395
_diffrn_reflns_theta_full     25.000
_diffrn_measured_fraction_theta_max     0.979
_diffrn_measured_fraction_theta_full     0.982
_diffrn_reflns_limit_h_min     -19
_diffrn_reflns_limit_h_max     19
_diffrn_reflns_limit_k_min     -15
_diffrn_reflns_limit_k_max     15
_diffrn_reflns_limit_l_min     -20
_diffrn_reflns_limit_l_max     20
_diffrn_standards_number     0
loop_
    _refln_index_h
    _refln_index_k
    _refln_index_l
    _refln_F_squared_meas
    _refln_F_squared_sigma
    4 0 0 1942.41 37.8
    -4 0 0 1921.81 37.3
    -4 0 0 1898.01 37.6
    6 0 0 285.77 6
    -6 0 0 288.67 6
    -6 0 0 285.87 6
    8 0 0 175.58 4
    -8 0 0 169.38 4
    -8 0 0 173.68 4.1
    8 0 0 169.38 4
    10 0 0 92.09 2.7
    -10 0 0 91.49 2.8
    10 0 0 95.19 2.7
    -10 0 0 93.29 2.7
    -12 0 0 611.24 12.8
    12 0 0 619.64 12.7
    -12 0 0 602.34 12.8
    12 0 0 598.84 12.6
    -14 0 0 11.1 1.4
    14 0 0 10.4 1.1
    -14 0 0 9.9 1.3
    14 0 0 12.3 1.4
    16 0 0 82.39 3.5
    -16 0 0 77.69 3.4
    -16 0 0 76.69 3.6
    3 -1 0 2226.08 42.5
    -3 -1 0 2131.49 42.4
    -3 -1 0 2196.98 42.8
    -3 1 0 2229.08 43
    -3 1 0 2160.28 42.8
    3 1 0 2205.08 42.4
    -5 -1 0 162.78 3.6
    -5 -1 0 164.78 3.6
    5 -1 0 167.28 3.6
    5 1 0 166.48 3.6
    -5 1 0 159.18 3.6
    -5 1 0 167.58 3.6
    7 -1 0 115.29 2.7
    -7 -1 0 111.79 2.8
    -7 -1 0 110.99 2.9
    7 -1 0 99.29 2.7
    -7 1 0 111.49 2.8
    -7 1 0 110.09 2.8
    7 1 0 112.79 2.8
    -9 -1 0 31.4 1.5
    9 -1 0 31.7 1.4
    9 -1 0 31.3 1.5
    -9 -1 0 32.1 1.5
    -9 1 0 32.5 1.5
    9 1 0 31.9 1.4
    -9 1 0 31.3 1.4
    9 1 0 29.1 1.5
    11 -1 0 1.2 0.7
    11 -1 0 -0.1 0.4
    -11 -1 0 0.2 0.6
    -11 -1 0 0 0.6
    11 1 0 -0.5 0.6
    -11 1 0 1.1 0.7
    -11 1 0 0.2 0.6
    11 1 0 0.2 0.5
    13 -1 0 89.09 2.8
    13 -1 0 88.89 3
    -13 -1 0 91.89 3.2
    -13 -1 0 89.89 3.3
    -13 1 0 92.59 3.1
    -13 1 0 87.19 3.1
    13 1 0 90.09 3
    13 1 0 90.59 2.9
    -15 -1 0 12.8 1.5
    15 -1 0 14.1 1.5
    15 -1 0 8.5 1.1
    -15 -1 0 12.3 1.6
    -15 1 0 13.8 1.7
    15 1 0 12.6 1.6
    15 1 0 14.4 1.6
    -15 1 0 12.3 1.4
    -17 -1 0 1.9 1.5
    -17 1 0 1.6 1.4
    0 -2 0 73.79 1.8
    0 -2 0 67.69 1.6
    0 2 0 67.99 1.6
    -2 -2 0 6694.33 125.39
    -2 -2 0 6328.77 125.19
    2 -2 0 6626.34 125.19
    2 2 0 6460.45 125.19
    -2 2 0 6589.34 125.19
    -2 2 0 6494.95 125.19
    2 2 0 6464.75 125.19
    -4 -2 0 2466.95 47.7
    4 -2 0 2517.25 47.9
    -4 -2 0 2302.57 46.7
    -4 2 0 2402.46 47.4
    -4 2 0 2454.05 47.3
    4 2 0 2410.76 47.3
    6 -2 0 404.46 8.2
    -6 -2 0 385.26 8.2
    -6 -2 0 390.66 8.2
    -6 2 0 407.86 8.2
    6 2 0 409.96 8.2
    -6 2 0 393.46 8.2
    -8 -2 0 24.1 1.2
    8 -2 0 23.8 1.2
    8 -2 0 24.1 1.2
    -8 -2 0 24.6 1.3
    -8 2 0 21.4 1.2
    8 2 0 24.9 1.1
    -8 2 0 21.6 1.2
    -10 -2 0 83.49 2.6
    10 -2 0 82.59 2.5
    -10 -2 0 83.89 2.6
    10 -2 0 79.79 2.5
    10 2 0 86.19 2.5
    10 2 0 81.59 2.5
    -10 2 0 81.19 2.6
    -10 2 0 80.29 2.6
    12 -2 0 14.8 1.5
    12 -2 0 14 1.2
    -12 -2 0 10 1.1
    -12 -2 0 14 1.6
    12 2 0 12.2 1.3
    12 2 0 12.4 1.2
    -12 2 0 12.3 1.4
    -12 2 0 11.3 1.5
    -14 -2 0 79.69 3.1
    -14 -2 0 73.89 3.1
    14 -2 0 70.39 2.6
    14 -2 0 71.89 2.8
    -14 2 0 73.89 2.9
    14 2 0 72.39 2.9
    14 2 0 71.69 2.6
    -14 2 0 72.29 3
    -16 -2 0 19.4 2.2
    -16 -2 0 18.4 2.3
    -16 2 0 20.4 2.2
    -16 2 0 17.9 2
    16 2 0 18.9 1.9
    -1 -3 0 198.78 4.2
    1 -3 0 199.28 4.2
    -1 -3 0 210.58 4.3
    -1 3 0 204.68 4.2
    -1 3 0 190.28 4.2
    1 3 0 199.48 4.2
    3 -3 0 40.5 1.2
    3 -3 0 38.5 1.2
    -3 -3 0 39.3 1.3
    -3 -3 0 38.2 1.2
    3 3 0 37.5 1.2
    -3 3 0 38.7 1.2
    -3 3 0 38.5 1.2
    -5 -3 0 15.4 0.9
    5 -3 0 16.6 0.8
    -5 -3 0 16.3 0.9
    -5 3 0 15.4 0.9
    5 3 0 15.9 0.9
    -5 3 0 15.8 0.9
    5 3 0 15.6 0.9
    -7 -3 0 283.37 6.3
    7 -3 0 284.87 6.2
    -7 -3 0 290.97 6.3
    -7 3 0 287.57 6.2
    -7 3 0 283.87 6.2
    7 3 0 291.47 6.2
    -9 -3 0 182.58 4.5
    -9 -3 0 181.58 4.5
    9 -3 0 179.28 4.3
    9 -3 0 178.48 4.3
    -9 3 0 179.28 4.4
    -9 3 0 173.78 4.4
    9 3 0 181.88 4.3
    -11 -3 0 150.18 4.1
    -11 -3 0 149.99 4.1
    11 -3 0 153.78 3.9
    11 -3 0 145.69 3.9
    -11 3 0 148.99 4
    -11 3 0 151.28 4.1
    11 3 0 151.48 4
    11 3 0 147.99 3.9
    13 -3 0 1.6 0.9
    13 -3 0 1.3 0.7
    -13 -3 0 1.2 0.9
    -13 -3 0 1.1 0.9
    13 3 0 0.8 0.9
    -13 3 0 1 0.9
    -13 3 0 -0.8 0.7
    13 3 0 0.5 0.6
    -15 -3 0 12.3 1.7
    -15 -3 0 11 1.5
    15 -3 0 13.7 1.6
    15 3 0 11.7 1.6
    -15 3 0 11.5 1.6
    -15 3 0 12.5 1.5
    -17 -3 0 1.3 1.5
    -17 3 0 2.4 1.5
    0 -4 0 95.59 2.3
    0 -4 0 94.69 2.3
    0 4 0 94.09 2.3
    0 4 0 95.29 2.3
    2 -4 0 75.99 2
    -2 -4 0 76.39 2
    -2 -4 0 77.49 2
    2 -4 0 74.89 2
    -2 4 0 75.79 2
    2 4 0 71.09 2.2
    2 4 0 78.49 2
    -4 -4 0 327.37 6.9
    -4 -4 0 323.17 6.9
    4 -4 0 335.77 6.8
    4 -4 0 314.07 6.8
    4 4 0 320.37 6.9
    4 4 0 337.17 7.4
    -4 4 0 329.77 6.9
    -4 4 0 328.57 6.9
    -6 -4 0 446.36 9.5
    6 -4 0 468.15 9.5
    -6 -4 0 467.75 10
    6 4 0 452.75 9.5
    6 4 0 464.25 9.5
    -6 4 0 462.95 9.5
    -6 4 0 456.45 9.5
    -8 -4 0 124.79 3.4
    -8 -4 0 126.79 3.4
    8 -4 0 125.59 4
    8 -4 0 114.69 3.2
    8 4 0 125.89 3.7
    -8 4 0 125.59 3.3
    -8 4 0 128.99 3.3
    8 4 0 128.89 3.3
    -10 -4 0 417.46 9.2
    10 -4 0 428.26 9
    -10 -4 0 414.16 9.2
    10 -4 0 409.16 9
    -10 4 0 425.96 9.1
    10 4 0 424.46 9.1
    -10 4 0 418.26 9.1
    12 -4 0 188.58 4.9
    -12 -4 0 191.68 5.1
    12 -4 0 191.08 4.8
    -12 -4 0 195.58 5.1
    -12 4 0 191.58 5.1
    12 4 0 188.98 4.9
    -12 4 0 191.68 5.8
    12 4 0 187.48 5
    -14 -4 0 50.79 2.9
    14 -4 0 49.5 2.5
    14 -4 0 48.6 2.2
    -14 -4 0 51.69 2.7
    -14 4 0 54.99 2.6
    14 4 0 47.9 2.3
    14 4 0 45.5 2.6
    -14 4 0 47.8 2.7
    -16 -4 0 14.1 2.2
    -16 -4 0 12.9 1.9
    -16 4 0 17.5 2.3
    -16 4 0 9 1.9
    1 -5 0 279.47 6
    -1 -5 0 278.47 6
    1 -5 0 282.67 6
    -1 -5 0 278.37 6
    1 5 0 280.07 6
    1 5 0 279.47 6
    -1 5 0 285.77 6
    -3 -5 0 1299.37 24.5
    3 -5 0 1239.38 24.4
    3 -5 0 1262.47 24.4
    -3 -5 0 1232.58 24.5
    -3 5 0 1262.47 24.5
    3 5 0 1243.98 24.5
    -3 5 0 1240.58 24.4
    3 5 0 1266.97 24.5
    5 -5 0 256.87 5.7
    5 -5 0 266.97 5.7
    5 5 0 250.67 5.8
    -5 5 0 267.37 5.9
    -5 5 0 263.87 5.8
    -7 -5 0 5.3 0.7
    -7 -5 0 7.8 0.9
    7 -5 0 7.2 0.8
    7 5 0 6 0.8
    -7 5 0 7 0.8
    -7 5 0 7 0.8
    -9 -5 0 38.7 1.9
    9 -5 0 38.6 1.6
    -9 -5 0 41.8 1.9
    9 -5 0 37 1.7
    9 5 0 40.4 1.9
    -9 5 0 40.7 1.9
    -9 5 0 37.2 1.8
    9 5 0 39.1 1.7
    -11 -5 0 17.2 1.8
    11 -5 0 14.5 1.2
    11 -5 0 16.2 1.6
    -11 -5 0 14.8 1.6
    11 5 0 15.9 1.4
    -11 5 0 14.1 1.6
    -11 5 0 13.6 1.5
    -13 -5 0 9.1 1.5
    13 -5 0 7.2 1.2
    13 -5 0 6.5 1
    -13 -5 0 5.8 1.3
    13 5 0 7.5 1
    -13 5 0 7.7 1.3
    13 5 0 5.7 1.2
    -13 5 0 7.4 1.2
    15 -5 0 6.7 1.5
    -15 -5 0 8.2 1.5
    -15 -5 0 9.5 1.9
    15 5 0 6.7 1.6
    -15 5 0 3.1 1.5
    -15 5 0 6.5 1.3
    0 -6 0 1691.33 33
    0 -6 0 1693.53 33
    0 6 0 1726.03 33
    2 -6 0 478.45 9.7
    -2 -6 0 465.95 9.7
    2 6 0 460.05 9.7
    -2 6 0 483.15 9.7
    -2 6 0 453.15 9.7
    2 6 0 467.45 9.7
    4 -6 0 13.1 1
    -4 -6 0 13.5 1.3
    -4 -6 0 13.5 1.1
    4 -6 0 13.8 0.9
    -4 6 0 14.3 1.1
    -4 6 0 13.6 1.1
    4 6 0 16 1.1
    4 6 0 15 1.1
    6 -6 0 258.97 5.8
    -6 -6 0 245.78 5.8
    6 -6 0 257.57 5.8
    -6 -6 0 252.87 5.8
    6 6 0 239.58 6.2
    -6 6 0 249.08 5.8
    6 6 0 254.27 5.8
    -6 6 0 258.27 5.8
    -8 -6 0 190.58 4.9
    -8 -6 0 197.08 4.9
    8 -6 0 194.38 4.7
    -8 6 0 196.48 4.9
    8 6 0 190.98 4.8
    -8 6 0 193.08 4.8
    8 6 0 192.38 4.9
    10 -6 0 264.67 6.2
    -10 -6 0 258.97 6.4
    10 -6 0 264.67 6.2
    -10 -6 0 257.67 6.4
    10 6 0 262.37 6.4
    -10 6 0 259.57 6.4
    -10 6 0 263.37 6.3
    10 6 0 265.47 6.3
    -12 -6 0 188.28 5.3
    -12 -6 0 187.38 5.2
    12 -6 0 187.28 4.8
    12 -6 0 186.58 5
    -12 6 0 181.18 5.1
    -12 6 0 179.98 5
    -14 -6 0 72.49 3.6
    14 -6 0 71.29 3.2
    -14 -6 0 67.79 3.2
    -14 6 0 68.29 3.1
    -14 6 0 69.69 3.5
    14 6 0 70.59 3.4
    -16 -6 0 59.59 3.8
    -16 6 0 60.89 3.4
    -1 -7 0 2.4 0.6
    1 -7 0 2.5 0.6
    1 -7 0 1.8 0.5
    -1 -7 0 2.7 0.7
    -1 7 0 2.4 0.6
    1 7 0 3.6 0.7
    1 7 0 2.7 0.7
    3 -7 0 8.3 1
    -3 -7 0 9.2 1
    -3 -7 0 6.8 0.8
    3 -7 0 8.9 1
    -3 7 0 5.5 0.7
    3 7 0 7.8 0.9
    3 7 0 9.7 1
    -3 7 0 7.4 0.9
    5 -7 0 38.7 1.8
    -5 -7 0 41.3 1.9
    5 -7 0 41.1 1.7
    -5 -7 0 41.3 1.9
    -5 7 0 42.4 1.8
    -5 7 0 41.8 1.8
    5 7 0 40.1 1.9
    5 7 0 42.2 1.8
    -7 -7 0 24.2 1.7
    7 -7 0 25.1 1.6
    -7 -7 0 25.8 1.7
    7 -7 0 24.4 1.4
    7 7 0 25.8 1.7
    -7 7 0 26.6 1.6
    -7 7 0 24 1.6
    7 7 0 23.9 1.6
    -9 -7 0 2.7 0.9
    -9 -7 0 5 1.1
    9 -7 0 3.8 0.8
    -9 7 0 5.6 1
    9 7 0 3 0.9
    9 7 0 3.5 1.1
    -9 7 0 3.4 0.9
    -11 -7 0 -0.3 1.1
    11 -7 0 0.1 0.7
    11 -7 0 -0.7 0.9
    -11 -7 0 -0.5 1.3
    -11 7 0 -0.3 0.9
    11 7 0 -1.4 0.8
    -11 7 0 1.3 0.9
    11 7 0 -0.3 1
    -13 -7 0 68.39 3.5
    13 -7 0 68.69 3.1
    -13 -7 0 69.59 3.2
    13 -7 0 63.59 2.7
    -13 7 0 68.19 3.3
    -13 7 0 65.89 3
    13 7 0 64.59 3
    -15 -7 0 -1.5 1.5
    -15 7 0 2.6 1.3
    0 -8 0 0.6 0.6
    0 -8 0 1 0.7
    0 8 0 0.3 1.1
    0 8 0 0.6 0.5
    2 -8 0 118.89 3.4
    -2 -8 0 113.89 3.3
    2 -8 0 118.29 3.3
    -2 8 0 119.69 3.4
    2 8 0 119.59 4
    2 8 0 117.69 3.4
    -2 8 0 119.59 3.4
    4 -8 0 268.07 6.2
    -4 -8 0 265.17 6.3
    4 -8 0 267.77 6.2
    -4 -8 0 264.27 6.3
    4 8 0 266.87 6.3
    4 8 0 262.17 6.4
    -4 8 0 269.77 6.3
    -4 8 0 260.07 6.2
    -6 -8 0 15.1 1.6
    6 -8 0 12.7 1.4
    -6 -8 0 13.1 1.5
    6 -8 0 10.7 1.3
    6 8 0 13.4 1.5
    -6 8 0 13.7 1.5
    6 8 0 12.7 1.5
    -6 8 0 10.7 1.3
    -8 -8 0 61.39 2.6
    8 -8 0 55.19 2.3
    -8 -8 0 56.09 2.6
    8 -8 0 56.39 2.5
    8 8 0 56.79 2.7
    8 8 0 61.19 2.5
    -8 8 0 55.49 2.5
    -8 8 0 54.49 2.5
    10 -8 0 43.3 2.1
    -10 -8 0 40.1 2.6
    -10 -8 0 38.9 2.5
    -10 8 0 38.7 2.5
    -10 8 0 35.6 2.3
    10 8 0 35.9 2.2
    -12 -8 0 3.2 1.5
    -12 -8 0 3 1.3
    12 -8 0 3 0.9
    12 -8 0 1.4 1.1
    12 8 0 2 1.1
    -12 8 0 1.6 1.4
    12 8 0 1.2 1.3
    -12 8 0 2.7 1.1
    -14 -8 0 10.5 2.1
    -14 -8 0 9.8 2.2
    -14 8 0 11.2 2.1
    -14 8 0 7 1.4
    -1 -9 0 -0.6 0.6
    -1 -9 0 0.9 1.1
    1 -9 0 0.5 0.7
    1 -9 0 -0.1 0.6
    -1 9 0 -0.2 0.7
    -1 9 0 0.4 0.7
    1 9 0 -0.4 0.7
    1 9 0 0.5 0.8
    3 -9 0 0.9 1
    -3 -9 0 -0.3 0.7
    3 -9 0 0.3 0.6
    -3 -9 0 0.7 0.7
    3 9 0 -0.1 0.6
    3 9 0 0 0.7
    -3 9 0 -0.3 0.7
    -3 9 0 0.5 0.7
    5 -9 0 -0.3 0.7
    5 -9 0 1.7 0.7
    -5 -9 0 0.6 0.7
    -5 -9 0 0.5 1.3
    -5 9 0 0 0.6
    5 9 0 -0.1 0.8
    -5 9 0 -0.3 0.8
    5 9 0 0.1 0.8
    7 -9 0 138.19 4.2
    7 -9 0 141.09 4.1
    7 9 0 148.59 4.3
    7 9 0 145.29 4.4
    -7 9 0 134.89 4.2
    -7 9 0 141.29 4.2
    9 -9 0 0.4 1.1
    -9 -9 0 0.4 1.1
    -9 -9 0 1.9 1.3
    9 -9 0 0.3 0.9
    -9 9 0 -0.6 1.6
    9 9 0 -1.9 1.2
    9 9 0 0.9 1
    -9 9 0 0.6 1
    11 -9 0 1 1
    -11 -9 0 1.2 1.4
    -11 -9 0 0.1 1.5
    11 -9 0 1.2 1.2
    -11 9 0 0.8 1
    11 9 0 2.9 1.2
    -11 9 0 1.7 1.3
    -13 -9 0 -0.1 1.5
    -13 -9 0 1 1.9
    13 -9 0 0.2 2
    -13 9 0 -1.6 1.6
    -13 9 0 1.9 1.3
    13 9 0 -0.8 1.7
    0 -10 0 20.3 1.8
    0 -10 0 17.8 1.8
    0 10 0 16.8 1.7
    0 10 0 18.3 1.8
    2 -10 0 185.38 4.9
    2 -10 0 176.68 4.9
    -2 -10 0 181.78 4.9
    -2 -10 0 180.48 4.9
    -2 10 0 177.08 4.9
    -2 10 0 179.18 4.9
    2 10 0 177.18 5
    2 10 0 184.38 5
    4 -10 0 71.39 2.8
    4 -10 0 70.99 2.9
    -4 -10 0 71.29 3
    -4 -10 0 68.59 2.9
    4 10 0 76.69 2.9
    -4 10 0 70.09 3
    -4 10 0 66.99 2.8
    4 10 0 71.59 3
    -6 -10 0 5.8 1.3
    6 -10 0 8.7 1.4
    -6 -10 0 6.7 1.4
    -6 10 0 7.4 1.4
    6 10 0 5.8 1.2
    6 10 0 6.7 1.4
    -6 10 0 8.4 1.3
    8 -10 0 169.18 5
    8 -10 0 164.68 4.8
    -8 -10 0 171.18 5.2
    -8 -10 0 180.18 5.3
    8 10 0 172.28 5.2
    8 10 0 174.88 5.1
    -8 10 0 172.58 5.1
    -10 -10 0 18.1 2
    -10 -10 0 19 2.2
    10 -10 0 16.2 1.6
    -10 10 0 13.1 1.6
    -10 10 0 17 2
    10 10 0 18.1 2.1
    10 10 0 18.2 2
    -12 -10 0 11 2.4
    -12 -10 0 10 2
    12 -10 0 8.2 2.1
    -12 10 0 8.6 1.9
    -12 10 0 8.3 1.5
    1 -11 0 25.3 2.2
    1 -11 0 23.3 1.9
    1 11 0 25 2.2
    -1 11 0 27.1 2.2
    1 11 0 25.3 2.1
    -1 11 0 24.5 2.1
    -3 -11 0 19.3 2.2
    3 -11 0 19.9 2.1
    3 -11 0 19.2 2.1
    -3 -11 0 20.6 2.2
    3 11 0 18 2.1
    3 11 0 20.4 2.1
    -3 11 0 15.6 1.9
    -3 11 0 19.3 2
    -5 -11 0 0.9 1.2
    5 -11 0 -0.5 1
    5 -11 0 1.7 1.2
    -5 -11 0 1.2 1.1
    5 11 0 0.3 1.1
    5 11 0 -1.2 1.1
    -5 11 0 0.3 1.2
    -5 11 0 0.4 1
    -7 -11 0 7 1.4
    7 -11 0 9.5 1.4
    7 -11 0 13 1.7
    -7 -11 0 13.1 1.8
    7 11 0 14.3 1.7
    -7 11 0 7.9 1.7
    -7 11 0 9.7 1.4
    7 11 0 10.9 1.7
    9 -11 0 5 1.3
    -9 -11 0 9.7 2
    9 -11 0 6.1 1.5
    -9 11 0 3.9 1.2
    9 11 0 3.8 1.4
    9 11 0 7 1.8
    -9 11 0 5.6 1.6
    -11 -11 0 0.9 1.6
    -11 -11 0 4.3 2.2
    -11 11 0 0.9 1.4
    -11 11 0 4 1.9
    11 11 0 2.9 1.8
    0 -12 0 45 2.7
    0 -12 0 41.2 2.7
    0 12 0 43.4 2.7
    0 12 0 39 2.8
    2 -12 0 5.5 1.4
    2 -12 0 4.3 1.3
    -2 -12 0 3.4 1.2
    -2 -12 0 3.7 1.4
    -2 12 0 6 1.5
    2 12 0 4.6 1.2
    -2 12 0 2.7 1.3
    2 12 0 4.9 1.4
    4 -12 0 25.6 2.5
    4 -12 0 24.7 2.4
    -4 -12 0 15 2.2
    -4 -12 0 22.9 2.6
    4 12 0 25.4 2.6
    4 12 0 23.4 2.6
    -4 12 0 23.2 2.4
    -4 12 0 19.7 2.2
    -6 -12 0 12 1.8
    -6 -12 0 16.3 2
    6 -12 0 12.4 1.7
    6 -12 0 8.4 1.5
    6 12 0 13.8 2
    -6 12 0 12.3 1.7
    6 12 0 12.3 1.7
    -6 12 0 13.6 1.9
    -8 -12 0 8.3 2.1
    8 -12 0 8.3 1.5
    -8 -12 0 12.7 2.1
    8 -12 0 10.7 2
    8 12 0 11.7 2.1
    -8 12 0 8 1.6
    -8 12 0 11.6 1.8
    8 12 0 4.7 1.8
    -10 -12 0 18.2 2.3
    -10 -12 0 21.9 2.8
    -10 12 0 17.7 2.3
    -10 12 0 24.1 4
    10 12 0 20.3 3.6
    1 -13 0 -0.2 1.5
    -1 -13 0 0.6 1.3
    -1 -13 0 0.3 1.1
    1 -13 0 2.2 1.4
    -1 13 0 0.5 1.4
    -1 13 0 2.7 1.5
    1 13 0 -0.7 1.4
    1 13 0 1 1.6
    -3 -13 0 4.5 1.5
    -3 -13 0 6.3 1.8
    3 -13 0 1.8 1.4
    3 -13 0 2.8 1.5
    -3 13 0 1.5 1.2
    3 13 0 2.9 1.4
    -3 13 0 5 1.7
    3 13 0 2.8 1.6
    -5 -13 0 1.3 1.8
    5 -13 0 0.4 1.6
    -5 -13 0 4.9 1.8
    5 -13 0 1.6 1.4
    5 13 0 1.2 1.5
    -5 13 0 1 1.6
    5 13 0 1.3 1.7
    -5 13 0 -0.5 1.1
    7 -13 0 -1 1.5
    -7 -13 0 -3.1 1.7
    -7 -13 0 -0.5 1.9
    7 13 0 1.7 1.7
    7 13 0 0 1.7
    -7 13 0 1.3 1.6
    -7 13 0 -0.1 1.3
    -9 -13 0 2.1 1.9
    -9 -13 0 -1.5 3.3
    -9 13 0 -1.2 1.5
    0 -14 0 -0.8 1.4
    0 -14 0 -0.3 1.7
    0 14 0 0.9 1.7
    0 14 0 0.9 1.8
    -2 -14 0 1.3 1.8
    2 -14 0 -0.3 1.7
    -2 -14 0 -0.2 1.7
    2 -14 0 -0.5 1.7
    2 14 0 -0.7 1.7
    -2 14 0 -0.8 1.6
    2 14 0 -1.5 1.6
    -2 14 0 -0.2 1.6
    4 -14 0 9.5 1.9
    -4 -14 0 12.2 2
    -4 -14 0 12.7 2.2
    4 -14 0 7.8 2.1
    -4 14 0 8.3 2.5
    4 14 0 8.7 2.1
    -4 14 0 9 1.7
    4 14 0 11.3 2.2
    -6 -14 0 5.8 2.4
    -6 -14 0 0.5 1.9
    -6 14 0 2.1 2
    6 14 0 1.3 2.2
    6 14 0 1.3 2.1
    -6 14 0 -0.7 1.5
    1 -15 0 1.6 2
    -1 -15 0 -1.8 2.1
    -1 -15 0 2.3 2.3
    1 -15 0 2 2
    -1 15 0 -0.1 1.9
    -1 15 0 2.4 2.1
    1 15 0 1.3 2.2
    1 15 0 4.3 2
    3 -15 0 0.5 2.9
    -3 -15 0 -1.3 2.4
    -3 -15 0 -0.3 2.1
    -3 15 0 4.6 2.5
    3 15 0 2.5 2.3
    -3 15 0 -0.6 1.9
    3 15 0 0.1 2.4
    16 0 -1 1.2 1.3
    -16 0 1 -0.7 1.3
    -16 0 1 -0.2 1.1
    -14 0 1 0.7 0.9
    14 0 -1 1.4 0.9
    -14 0 1 -0.7 0.9
    12 0 -1 0.8 0.5
    12 0 -1 1 0.7
    -12 0 1 0.8 0.7
    -12 0 1 0.9 0.7
    -10 0 1 0 0.5
    10 0 -1 -0.4 0.4
    -10 0 1 -0.1 0.5
    8 0 -1 -0.2 0.3
    -8 0 1 0 0.4
    -8 0 1 0.3 0.4
    -6 0 1 -0.5 0.2
    -6 0 1 -0.3 0.3
    6 0 -1 -0.2 0.3
    6 0 -1 -0.3 0.5
    4 0 -1 -0.1 0.2
    -4 0 1 -0.1 0.2
    -4 0 1 -0.3 0.2
    4 0 -1 0.1 0.2
    -2 0 -1 0.1 0.1
    2 0 1 0.2 0.1
    2 0 1 0.4 0.1
    -2 0 -1 0.2 0.1
    -4 0 -1 0.2 0.2
    4 0 1 0.5 0.2
    4 0 1 0.2 0.2
    -4 0 -1 0 0.2
    6 0 1 0.1 0.3
    -6 0 -1 -0.3 0.2
    6 0 1 0.6 0.3
    -6 0 -1 0.1 0.3
    -8 0 -1 0.1 0.4
    8 0 1 0 0.3
    8 0 1 -0.3 0.4
    -8 0 -1 -0.2 0.4
    10 0 1 -0.3 0.5
    -10 0 -1 -0.8 0.5
    -10 0 -1 0 0.5
    10 0 1 0.2 0.4
    12 0 1 0.4 0.7
    -12 0 -1 0.5 0.6
    -12 0 -1 0.8 0.8
    12 0 1 -0.2 0.5
    -14 0 -1 -0.9 0.8
    14 0 1 0.8 0.9
    14 0 1 -0.1 0.8
    -14 0 -1 0.6 1
    16 0 1 -0.6 1.3
    -16 0 -1 0.8 1.1
    -17 -1 1 1.3 1.5
    -17 -1 1 4.2 1.7
    -17 1 1 3.4 1.6
    -17 1 1 3.3 1.4
    -15 -1 1 46.3 2.7
    -15 -1 1 45.3 2.8
    15 -1 -1 40.1 2.5
    15 -1 -1 41.4 2.1
    -15 1 1 46.4 2.8
    -15 1 1 45.9 2.5
    15 1 -1 42.6 2.2
    15 1 -1 45.1 2.6
    13 -1 -1 86.09 3
    13 -1 -1 83.29 2.8
    -13 -1 1 86.29 3.1
    -13 -1 1 82.59 3.1
    -13 1 1 86.59 3
    13 1 -1 88.39 2.8
    -13 1 1 84.19 3
    13 1 -1 82.39 2.9
    -11 -1 1 28.3 1.6
    11 -1 -1 25.5 1.4
    -11 -1 1 25.1 1.7
    11 -1 -1 23.3 1.5
    -11 1 1 24.9 1.6
    11 1 -1 27.2 1.4
    -11 1 1 25.4 1.6
    9 -1 -1 21.5 1.1
    -9 -1 1 21.3 1.2
    -9 -1 1 23 1.3
    -9 1 1 22.1 1.3
    -9 1 1 22 1.2
    9 1 -1 21.6 1.1
    -7 -1 1 48.6 1.6
    7 -1 -1 48.4 1.5
    -7 -1 1 49.99 1.6
    7 1 -1 49.5 1.6
    7 1 -1 45.8 1.6
    -7 1 1 48.5 1.6
    -7 1 1 49.1 1.6
    -5 -1 1 270.97 5.6
    -5 -1 1 272.27 5.6
    5 -1 -1 265.87 5.6
    5 -1 -1 272.07 5.6
    -5 1 1 262.97 5.6
    -5 1 1 265.87 5.6
    5 1 -1 269.87 5.6
    5 1 -1 282.77 5.7
    -3 -1 1 680.23 13.5
    -3 -1 1 711.03 13.6
    3 -1 -1 716.83 13.6
    3 -1 -1 718.23 13.6
    -3 1 1 700.73 13.6
    3 1 -1 703.33 13.6
    3 1 -1 678.43 13.6
    -3 1 1 684.63 13.6
    -3 -1 -1 9646.63 183.08
    -3 -1 -1 9625.14 183.18
    3 1 1 9115.79 182.88
    3 1 1 9999 183.18
    5 -1 1 780.92 15.3
    -5 -1 -1 796.12 15.3
    -5 -1 -1 785.02 15.3
    5 -1 1 775.82 15.3
    5 1 1 810.82 15.3
    5 1 1 781.32 15.3
    -5 1 -1 774.02 15.3
    -5 1 -1 780.32 15.3
    -7 -1 -1 178.58 4.2
    7 -1 1 179.88 4
    7 -1 1 177.48 4
    -7 -1 -1 178.88 4.1
    7 1 1 175.48 4
    7 1 1 178.38 4
    -7 1 -1 174.98 4.4
    -7 1 -1 180.38 4
    -9 -1 -1 357.16 7.8
    -9 -1 -1 368.56 7.9
    9 -1 1 372.16 7.7
    9 -1 1 365.06 7.7
    -9 1 -1 360.56 7.8
    9 1 1 367.36 7.8
    9 1 1 371.26 7.8
    -9 1 -1 371.06 7.9
    11 -1 1 11.1 1.1
    -11 -1 -1 14.8 1.4
    -11 -1 -1 12.4 1.3
    11 -1 1 13.4 1.3
    11 1 1 12 1.3
    11 1 1 12.3 1.1
    -11 1 -1 11.4 1.2
    -11 1 -1 12.2 1.2
    13 -1 1 35.3 2
    -13 -1 -1 34.6 2.2
    13 -1 1 35.2 1.7
    -13 -1 -1 36.9 2
    13 1 1 35.4 2
    -13 1 -1 38 2
    13 1 1 36.9 1.8
    -13 1 -1 40.4 2.2
    -15 -1 -1 19.9 2.3
    -15 -1 -1 17.4 1.7
    15 -1 1 17.1 1.7
    15 1 1 17 1.7
    -15 1 -1 16.2 1.9
    -17 -1 -1 12 1.8
    -17 1 -1 12.7 1.7
    -16 -2 1 26.7 2.9
    -16 -2 1 29.6 2.5
    16 -2 -1 27 2.5
    -16 2 1 27 2.4
    -16 2 1 30.3 2.7
    16 2 -1 27.8 2.6
    14 -2 -1 2.3 1
    -14 -2 1 2.8 1
    -14 -2 1 3.1 1.2
    14 -2 -1 3 0.8
    14 2 -1 2.2 0.8
    -14 2 1 2.5 1.1
    14 2 -1 1.9 1
    -14 2 1 2.8 0.9
    12 -2 -1 45.5 1.9
    12 -2 -1 44.4 2.1
    -12 -2 1 45.3 2.2
    -12 -2 1 49.8 2.3
    -12 2 1 44.3 2.2
    12 2 -1 44.7 1.9
    -12 2 1 47.7 2.1
    10 -2 -1 19.8 1.2
    -10 -2 1 20.7 1.4
    -10 -2 1 18.5 1.4
    -10 2 1 17.7 1.3
    -10 2 1 20.4 1.4
    10 2 -1 20.1 1.2
    -8 -2 1 134.39 3.3
    8 -2 -1 134.99 3.3
    -8 -2 1 126.39 3.3
    8 2 -1 131.09 3.3
    -8 2 1 128.09 3.3
    -8 2 1 123.59 3.3
    8 2 -1 127.79 3.3
    6 -2 -1 443.06 9
    -6 -2 1 432.36 9
    6 -2 -1 438.16 9.1
    -6 -2 1 459.25 9.1
    -6 2 1 437.56 9
    6 2 -1 441.76 9
    6 2 -1 445.86 9
    -6 2 1 434.16 9
    -4 -2 1 3556.04 65.89
    -4 -2 1 3386.46 65.39
    4 -2 -1 3275.27 64.79
    4 -2 -1 3272.67 64.99
    -4 2 1 3252.07 64.99
    4 2 -1 3301.87 65.39
    4 2 -1 3442.76 65.69
    -4 2 1 3292.77 64.99
    -2 -2 1 2446.76 47.6
    2 -2 -1 2442.76 46.9
    2 2 -1 2386.16 47.4
    -2 2 1 2462.55 47.5
    2 2 -1 2451.45 47.3
    -2 2 1 2342.07 48.8
    0 -2 -1 2026.4 37.8
    0 -2 1 1705.53 37.5
    0 2 1 1999.8 37.9
    0 2 1 1894.51 37.6
    0 2 -1 1961.2 37.6
    0 2 -1 1983.8 37.4
    -2 -2 -1 48.4 1.3
    -2 -2 -1 48.5 1.3
    2 -2 1 49.9 1.2
    2 2 1 47.2 1.3
    -2 2 -1 49.4 1.2
    -2 2 -1 49.4 1.2
    -4 -2 -1 456.35 8.9
    4 -2 1 436.26 8.8
    4 -2 1 451.95 8.8
    -4 -2 -1 435.26 8.9
    4 2 1 459.15 8.9
    -4 2 -1 430.66 8.8
    -4 2 -1 442.76 8.8
    -6 -2 -1 863.11 17
    6 -2 1 890.11 16.9
    6 -2 1 858.11 16.9
    -6 -2 -1 866.41 17
    6 2 1 860.11 17
    -6 2 -1 853.21 17
    -6 2 -1 867.01 17
    6 2 1 876.41 17
    8 -2 1 303.97 6.4
    -8 -2 -1 297.27 6.5
    -8 -2 -1 299.87 6.5
    8 -2 1 298.67 6.4
    8 2 1 302.17 6.5
    8 2 1 304.47 6.5
    -8 2 -1 300.27 6.5
    -8 2 -1 296.37 6.5
    10 -2 1 474.65 9.9
    10 -2 1 492.75 9.9
    -10 -2 -1 473.65 10.1
    -10 -2 -1 469.05 10.1
    -10 2 -1 475.35 10
    10 2 1 471.35 9.9
    -10 2 -1 469.15 10
    10 2 1 481.35 10
    12 -2 1 103.39 3.1
    -12 -2 -1 102.49 3.3
    12 -2 1 101.79 3
    -12 -2 -1 101.49 3.4
    12 2 1 104.69 3.1
    -12 2 -1 86.09 4.2
    -12 2 -1 100.99 3.2
    12 2 1 97.89 2.9
    -14 -2 -1 1.7 1.1
    14 -2 1 2.8 0.8
    -14 -2 -1 3.1 1
    -14 2 -1 1.7 0.9
    14 2 1 1.4 0.7
    14 2 1 2.3 1.1
    -14 2 -1 4.3 1.5
    -16 -2 -1 8.5 1.9
    -16 -2 -1 9.1 1.5
    16 -2 1 7 1.6
    16 2 1 7.9 1.6
    -16 2 -1 8.1 2.1
    -16 2 -1 5.2 1.3
    -17 -3 1 1.8 1.4
    -17 3 1 5.9 1.6
    -15 -3 1 12.6 1.6
    -15 -3 1 13.1 1.7
    15 -3 -1 10 1.2
    15 -3 -1 12.5 1.5
    -15 3 1 10.4 1.5
    -15 3 1 9.3 1.4
    15 3 -1 11.6 1.6
    15 3 -1 8.9 1.2
    13 -3 -1 57.29 2.5
    -13 -3 1 56.99 2.6
    13 -3 -1 58.39 2.3
    -13 -3 1 57.99 2.7
    13 3 -1 48.7 2.4
    -13 3 1 59.19 2.7
    13 3 -1 51.59 2.3
    11 -3 -1 197.38 4.8
    11 -3 -1 183.68 4.8
    -11 -3 1 196.98 5
    -11 -3 1 196.28 5
    -11 3 1 193.18 4.9
    -11 3 1 194.78 5
    11 3 -1 200.48 4.9
    -9 -3 1 397.36 8.4
    9 -3 -1 358.26 8.5
    -9 -3 1 384.76 8.4
    -9 3 1 395.16 8.3
    9 3 -1 382.36 8.3
    -9 3 1 380.36 8.3
    9 3 -1 404.46 8.3
    7 -3 -1 456.95 9.5
    -7 -3 1 457.75 9.6
    7 -3 -1 458.45 9.5
    -7 -3 1 460.25 10.7
    7 3 -1 470.35 9.6
    7 3 -1 466.75 9.5
    -7 3 1 459.05 9.9
    -7 3 1 458.25 9.5
    -5 -3 1 986 19.1
    5 -3 -1 994.8 19.1
    5 -3 -1 936.61 19.3
    -5 -3 1 970.1 19.1
    5 3 -1 997 19.1
    5 3 -1 946.31 19
    -5 3 1 991.6 19.1
    -5 3 1 979.8 19.1
    -3 -3 1 98.69 2.4
    3 -3 -1 101.59 2.4
    -3 -3 1 102.89 2.4
    3 -3 -1 101.29 2.4
    -3 3 1 97.29 2.4
    3 3 -1 99.09 2.4
    -3 3 1 100.59 2.4
    1 -3 -1 1677.53 33.7
    1 -3 -1 1786.52 34.3
    -1 -3 1 1788.92 34.2
    1 3 -1 1743.53 33.9
    1 3 -1 1732.03 33.4
    -1 3 1 1712.53 33.5
    1 -3 1 1.8 0.3
    -1 -3 -1 2.3 0.4
    -1 -3 -1 1.3 0.2
    1 -3 1 1.4 0.4
    -1 3 -1 2.1 0.3
    1 3 1 2.9 0.4
    -1 3 -1 3.1 0.4
    1 3 1 2.2 0.3
    3 -3 1 1.9 0.3
    -3 -3 -1 2.5 0.4
    -3 -3 -1 2.3 0.4
    3 3 1 1.9 0.3
    -3 3 -1 2.4 0.3
    -3 3 -1 2.4 0.4
    5 -3 1 1413.16 27.5
    -5 -3 -1 1434.26 27.6
    5 -3 1 1446.36 27.5
    -5 -3 -1 1397.16 27.5
    5 3 1 1462.65 27.5
    -5 3 -1 1447.66 27.5
    -5 3 -1 1375.36 27.5
    7 -3 1 2712.13 51.39
    -7 -3 -1 2650.43 51.49
    7 -3 1 2683.93 52.09
    -7 -3 -1 2663.53 51.49
    -7 3 -1 2656.43 51.39
    7 3 1 2804.72 51.49
    7 3 1 2662.23 51.39
    -7 3 -1 2645.34 51.99
    -9 -3 -1 0.2 0.5
    9 -3 1 0.9 0.4
    -9 -3 -1 1 0.6
    9 -3 1 0.6 0.5
    9 3 1 -0.1 0.4
    9 3 1 0.8 0.5
    -9 3 -1 0.1 0.5
    -9 3 -1 -0.4 0.4
    11 -3 1 2.1 0.6
    -11 -3 -1 0.8 0.7
    -11 -3 -1 1.6 0.7
    11 -3 1 1 0.7
    -11 3 -1 0.8 0.7
    11 3 1 0.4 0.4
    11 3 1 1.8 0.7
    -11 3 -1 0.7 0.7
    -13 -3 -1 0.1 1
    13 -3 1 0.3 0.7
    -13 -3 -1 -0.9 0.8
    13 -3 1 0.1 0.8
    -13 3 -1 0.5 0.9
    -13 3 -1 0.1 0.8
    13 3 1 1.2 0.7
    13 3 1 0.7 0.9
    -15 -3 -1 15.1 1.8
    -15 -3 -1 18.3 2.3
    15 -3 1 14.9 1.6
    15 3 1 13.1 2.1
    -15 3 -1 16.4 2.1
    -16 -4 1 17.4 2.2
    -16 -4 1 12.3 1.7
    16 -4 -1 15.2 1.8
    -16 4 1 20.8 2.5
    16 4 -1 14.6 1.9
    -16 4 1 14.3 1.9
    -14 -4 1 11.7 1.4
    14 -4 -1 14.6 1.9
    -14 -4 1 12.3 1.5
    14 -4 -1 14.2 1.6
    14 4 -1 16.7 1.7
    -14 4 1 16 2
    14 4 -1 12.7 1.5
    -14 4 1 14.8 1.7
    -12 -4 1 1 0.9
    12 -4 -1 -0.2 0.6
    12 -4 -1 1.1 0.8
    -12 -4 1 0.2 0.8
    -12 4 1 1.1 0.8
    12 4 -1 0.4 0.6
    -12 4 1 0.9 0.8
    10 -4 -1 3 0.5
    -10 -4 1 4.5 0.9
    -10 -4 1 2.7 0.7
    10 4 -1 3.3 0.8
    -10 4 1 3.2 0.8
    -10 4 1 3.7 0.8
    10 4 -1 2.9 0.6
    -8 -4 1 2.2 0.6
    -8 -4 1 2.7 0.6
    8 -4 -1 3.2 0.6
    8 -4 -1 4.7 0.7
    8 4 -1 3 0.6
    -8 4 1 4.2 0.7
    -8 4 1 3.1 0.6
    8 4 -1 3.2 0.7
    6 -4 -1 6.5 0.8
    -6 -4 1 6.5 0.8
    -6 -4 1 6.9 0.8
    6 -4 -1 6.4 0.7
    -6 4 1 5.5 0.8
    6 4 -1 5.9 0.7
    -6 4 1 6.8 0.8
    -4 -4 1 14.7 0.9
    4 -4 -1 17 0.9
    4 -4 -1 15.7 0.9
    -4 -4 1 15.8 0.9
    4 4 -1 16.5 0.9
    4 4 -1 14.6 0.9
    -4 4 1 15.4 0.9
    -2 -4 1 605.84 12
    2 -4 -1 604.24 12
    2 -4 -1 630.84 12.1
    -2 -4 1 601.34 12
    2 4 -1 606.64 12.1
    2 4 -1 596.24 12
    -2 4 1 601.84 12
    -2 4 1 603.84 12
    0 -4 -1 514.05 10.2
    0 -4 -1 522.25 10.2
    0 -4 1 512.45 10.2
    0 -4 1 493.75 10.2
    0 4 -1 502.65 10.2
    0 4 1 527.85 10.3
    0 4 -1 514.25 10.2
    0 4 1 510.55 10.2
    -2 -4 -1 65.69 1.8
    -2 -4 -1 64.19 1.8
    2 -4 1 63.49 1.8
    2 -4 1 64.99 1.8
    -2 4 -1 63.49 1.8
    2 4 1 66.39 1.8
    -2 4 -1 66.19 1.8
    2 4 1 65.39 1.8
    4 -4 1 37.6 1.3
    -4 -4 -1 36.9 1.4
    -4 -4 -1 36.4 1.3
    -4 4 -1 38.3 1.3
    4 4 1 36.8 1.3
    -4 4 -1 38.5 1.3
    4 4 1 35.9 1.3
    6 -4 1 21.5 1.1
    6 -4 1 20.4 1
    -6 -4 -1 18.8 1.1
    -6 -4 -1 21 1.1
    -6 4 -1 19.2 1
    -6 4 -1 19.8 1.1
    -8 -4 -1 714.73 14.6
    -8 -4 -1 724.83 14.6
    8 -4 1 740.33 14.5
    8 -4 1 709.33 14.5
    -8 4 -1 725.13 14.6
    8 4 1 711.53 14.5
    -8 4 -1 713.83 14.6
    8 4 1 723.63 14.5
    -10 -4 -1 426.56 9.3
    -10 -4 -1 419.56 9.3
    10 -4 1 434.66 9.1
    10 -4 1 424.76 9.1
    10 4 1 430.96 9.2
    -10 4 -1 413.36 9.2
    10 4 1 426.16 9.1
    -10 4 -1 425.36 9.2
    -12 -4 -1 269.17 6.5
    -12 -4 -1 271.47 6.6
    12 -4 1 268.27 6.3
    12 -4 1 266.77 6.2
    -12 4 -1 264.77 6.4
    12 4 1 267.17 6.3
    -12 4 -1 267.07 6.5
    12 4 1 265.37 6.4
    14 -4 1 48.4 2.3
    -14 -4 -1 48.2 3
    -14 -4 -1 53.89 2.7
    14 -4 1 51.09 3.3
    -14 4 -1 51.79 2.5
    -14 4 -1 52.99 2.8
    14 4 1 47.1 2.7
    14 4 1 48.2 2.2
    -16 -4 -1 46 3.3
    -16 4 -1 49.3 2.9
    -17 -5 1 5.6 1.9
    -17 5 1 8.3 1.7
    -15 -5 1 2.6 1.4
    15 -5 -1 2.7 1.3
    -15 -5 1 2.3 1.6
    -15 5 1 0.5 1.4
    -15 5 1 1.4 1.1
    15 5 -1 1.2 1.3
    13 -5 -1 14.3 1.7
    -13 -5 1 9 1.3
    13 -5 -1 9.8 1.2
    -13 -5 1 13.7 1.7
    13 5 -1 8.6 1.1
    -13 5 1 9.5 1.4
    -13 5 1 12.2 1.4
    -11 -5 1 31 2.1
    -11 -5 1 30.6 2
    11 -5 -1 25.7 1.6
    11 5 -1 26.3 1.7
    -11 5 1 26.4 1.8
    11 5 -1 29.3 2
    -11 5 1 27 1.8
    9 -5 -1 77.89 2.7
    -9 -5 1 77.39 2.6
    9 -5 -1 73.89 2.4
    -9 -5 1 75.79 2.6
    9 5 -1 73.19 2.6
    -9 5 1 77.89 2.6
    -9 5 1 75.79 2.5
    9 5 -1 77.59 2.6
    -7 -5 1 2.3 0.7
    -7 -5 1 0.7 0.5
    7 -5 -1 1.1 0.5
    7 5 -1 0.8 0.6
    7 5 -1 0.8 0.5
    -7 5 1 1.8 0.6
    -7 5 1 2.4 0.6
    5 -5 -1 211.98 5.7
    5 -5 -1 247.88 5.4
    -5 -5 1 248.18 5.5
    -5 -5 1 251.47 5.5
    -5 5 1 255.77 5.7
    5 5 -1 242.88 5.5
    3 -5 -1 421.66 8.6
    -3 -5 1 408.06 8.6
    3 -5 -1 417.36 8.6
    -3 -5 1 413.96 8.6
    3 5 -1 395.96 8.5
    3 5 -1 409.36 8.6
    -3 5 1 427.56 8.6
    -3 5 1 401.56 8.5
    -1 -5 1 17.4 1
    -1 -5 1 17.7 1
    1 -5 -1 16.9 0.9
    1 -5 -1 17.8 1
    -1 5 1 16.4 1
    -1 5 1 18.7 1
    1 5 -1 17.9 0.9
    -1 -5 -1 73.39 2.1
    -1 -5 -1 75.59 2.1
    1 -5 1 73.39 2
    1 -5 1 70.69 2
    1 5 1 75.69 2.1
    1 5 1 72.89 2.1
    3 -5 1 750.22 14.6
    3 -5 1 725.83 14.6
    -3 -5 -1 714.83 14.6
    -3 -5 -1 721.43 14.6
    3 5 1 729.33 14.6
    -3 5 -1 744.33 14.6
    -3 5 -1 741.93 14.6
    3 5 1 745.13 14.6
    -5 -5 -1 19.4 1.2
    5 -5 1 20 1
    -5 -5 -1 20.5 1.2
    -5 5 -1 18.8 1.1
    5 5 1 17.5 1.1
    5 5 1 20.6 1.1
    -5 5 -1 21.8 1.1
    7 -5 1 35.4 1.5
    -7 -5 -1 35.1 1.6
    7 -5 1 36.6 1.5
    -7 -5 -1 35.4 1.7
    -7 5 -1 36.8 1.6
    7 5 1 39.1 1.9
    -7 5 -1 35.2 1.5
    9 -5 1 208.98 4.9
    9 -5 1 203.78 4.8
    -9 -5 -1 205.88 5.1
    -9 -5 -1 205.18 5.1
    9 5 1 174.48 4.8
    -9 5 -1 211.18 5
    9 5 1 207.08 4.9
    -9 5 -1 207.58 5
    11 -5 1 13 1.5
    -11 -5 -1 12.4 1.4
    11 -5 1 13.3 1.2
    -11 -5 -1 13.1 1.7
    -11 5 -1 12.2 1.3
    11 5 1 9.5 1.1
    -11 5 -1 7.6 1.5
    13 -5 1 14.7 1.4
    13 -5 1 9.3 1.3
    -13 -5 -1 8.6 1.3
    -13 -5 -1 9.1 1.4
    -13 5 -1 10.3 1.2
    13 5 1 9.8 1.4
    -13 5 -1 8.8 1.4
    15 -5 1 5.1 1.5
    -15 -5 -1 2.3 1.4
    -15 -5 -1 5.1 1.6
    -15 5 -1 3.4 1.6
    -15 5 -1 3.6 1.2
    15 5 1 4.3 1.6
    -16 -6 1 7.9 1.8
    -16 6 1 6.5 1.6
    14 -6 -1 17.2 1.9
    -14 -6 1 21.1 2
    14 -6 -1 20.7 2.3
    -14 -6 1 19.5 2
    -14 6 1 19.5 2
    -14 6 1 18.3 2.2
    14 6 -1 23.4 2.2
    12 -6 -1 107.59 3.4
    -12 -6 1 113.09 3.8
    -12 -6 1 108.89 3.8
    12 -6 -1 104.39 3.5
    -12 6 1 108.19 3.7
    12 6 -1 111.49 3.6
    -12 6 1 112.39 3.7
    12 6 -1 113.59 3.8
    10 -6 -1 49.7 2.1
    -10 -6 1 52.89 2.4
    -10 -6 1 49.9 2.4
    -10 6 1 51.49 2.3
    10 6 -1 47.7 2.2
    -10 6 1 48.4 2.3
    8 -6 -1 56.19 2.1
    8 -6 -1 56.79 2.1
    -8 -6 1 53.39 2.3
    -8 -6 1 54.89 2.3
    -8 6 1 53.99 2.1
    8 6 -1 54.19 2.3
    -8 6 1 54.29 2.2
    -6 -6 1 3.9 0.8
    6 -6 -1 1.9 0.5
    -6 -6 1 3.9 0.8
    -6 6 1 2.2 0.6
    -6 6 1 2.4 0.6
    6 6 -1 2.8 0.6
    6 6 -1 2.2 0.5
    4 -6 -1 43.8 1.6
    4 -6 -1 42.5 1.7
    -4 -6 1 44.3 1.7
    -4 -6 1 41.7 1.7
    4 6 -1 42 1.7
    4 6 -1 42.6 1.7
    -4 6 1 44.2 1.7
    -2 -6 1 315.57 7
    2 -6 -1 324.67 7
    -2 -6 1 329.37 7
    2 -6 -1 334.17 7.1
    2 6 -1 334.07 7
    2 6 -1 319.37 7
    -2 6 1 320.67 7
    0 -6 -1 1.5 0.5
    0 -6 1 1.1 0.5
    0 -6 -1 0.8 0.4
    0 -6 1 0.8 0.4
    0 6 1 0.6 0.4
    0 6 -1 2.2 0.5
    0 6 1 0.9 0.5
    0 6 -1 1.1 0.5
    2 -6 1 218.78 5.1
    -2 -6 -1 219.68 5.1
    2 -6 1 228.78 5.1
    -2 -6 -1 218.08 5.1
    2 6 1 232.88 5.2
    2 6 1 231.68 5.1
    -2 6 -1 230.58 5.1
    -2 6 -1 224.18 5.2
    4 -6 1 5.3 0.6
    -4 -6 -1 7.6 0.8
    4 -6 1 8.5 0.9
    -4 -6 -1 5.5 0.7
    -4 6 -1 6.6 0.9
    -4 6 -1 8.4 0.9
    4 6 1 4.6 0.6
    -6 -6 -1 52.29 2
    -6 -6 -1 50.99 2
    6 6 1 53.29 1.9
    6 6 1 52.59 2
    -6 6 -1 53.29 1.9
    -6 6 -1 47.4 1.9
    8 -6 1 64.59 2.3
    -8 -6 -1 65.39 2.5
    8 -6 1 67.69 2.2
    -8 -6 -1 64.59 2.5
    8 6 1 68.79 3.3
    8 6 1 65.09 2.3
    -8 6 -1 65.09 2.4
    -8 6 -1 69.79 2.4
    -10 -6 -1 6.6 1.1
    10 -6 1 7.8 0.9
    -10 -6 -1 13.2 1.7
    10 -6 1 7.8 1.1
    10 6 1 7.5 1.1
    -10 6 -1 9.1 1.2
    10 6 1 7 0.9
    -10 6 -1 8.6 1.1
    -12 -6 -1 0.6 0.9
    12 -6 1 -0.6 0.6
    12 -6 1 0.9 0.9
    -12 -6 -1 1.3 1.1
    -12 6 -1 0.8 1
    -12 6 -1 1.3 0.8
    12 6 1 0.4 1
    12 6 1 0.1 0.8
    14 -6 1 39.9 4.1
    -14 -6 -1 36 2.7
    -14 -6 -1 38.6 3
    -14 6 -1 34.8 2.4
    14 6 1 41.7 3
    -14 6 -1 38 2.9
    -15 -7 1 20.2 2.3
    -15 -7 1 16.8 2.1
    -15 7 1 22.9 2.7
    -15 7 1 15.3 2.2
    13 -7 -1 23.3 2.3
    13 -7 -1 18.6 1.8
    -13 -7 1 15 1.8
    -13 -7 1 18.7 2.4
    -13 7 1 20.1 2.3
    13 7 -1 19.4 2.5
    -13 7 1 24.5 2.2
    13 7 -1 19.4 2.5
    -11 -7 1 3.3 1.2
    11 -7 -1 5.3 1
    -11 -7 1 2.4 0.9
    -11 7 1 3.4 1
    -11 7 1 4.2 1.1
    11 7 -1 4.2 1
    9 -7 -1 -0.7 0.7
    -9 -7 1 0.6 0.9
    9 -7 -1 0.2 0.7
    -9 -7 1 0.5 0.8
    9 7 -1 -0.3 0.6
    -9 7 1 -1 0.7
    9 7 -1 -0.2 0.8
    -9 7 1 0.3 0.7
    -7 -7 1 92.49 3.1
    7 -7 -1 100.89 3
    -7 -7 1 97.89 3.1
    7 7 -1 95.19 3.1
    -7 7 1 95.39 3
    -7 7 1 97.09 3
    7 7 -1 93.09 3
    -5 -7 1 10.2 1.2
    5 -7 -1 10.2 1.2
    5 -7 -1 10.6 1.1
    -5 -7 1 12.1 1.3
    5 7 -1 11.7 1.2
    -5 7 1 12.1 1.2
    -5 7 1 12.7 1.3
    5 7 -1 15.3 1.3
    3 -7 -1 302.67 6.9
    -3 -7 1 312.97 7.4
    3 -7 -1 316.87 6.9
    -3 -7 1 309.27 6.9
    3 7 -1 302.07 6.9
    -3 7 1 306.67 6.9
    3 7 -1 306.77 6.9
    -3 7 1 311.27 6.9
    -1 -7 1 204.28 4.8
    1 -7 -1 197.58 4.8
    1 -7 -1 205.28 5.2
    1 7 -1 198.68 4.8
    -1 7 1 196.38 4.7
    1 7 -1 197.18 4.8
    -1 -7 -1 185.68 4.5
    -1 -7 -1 180.48 4.9
    1 -7 1 185.88 4.4
    1 -7 1 184.48 4.4
    -1 7 -1 179.98 4.4
    -1 7 -1 182.98 4.4
    1 7 1 181.18 4.4
    1 7 1 179.78 4.4
    -3 -7 -1 1.8 0.6
    3 -7 1 2.5 0.6
    3 -7 1 1.8 0.5
    -3 -7 -1 2.2 0.7
    3 7 1 2.5 0.7
    -3 7 -1 2.1 0.5
    3 7 1 2.2 0.5
    -3 7 -1 1.8 0.6
    5 -7 1 17.9 1.3
    -5 -7 -1 20 1.5
    5 -7 1 18.9 1.5
    -5 -7 -1 19.3 1.4
    5 7 1 18.5 1.5
    -5 7 -1 19 1.3
    5 7 1 19.1 1.3
    -5 7 -1 19.4 1.4
    -7 -7 -1 4.5 1
    -7 -7 -1 5.3 1
    7 -7 1 2.3 0.6
    7 -7 1 4.5 0.7
    -7 7 -1 5.5 0.9
    -7 7 -1 4.4 0.8
    7 7 1 4.8 1
    7 7 1 5.5 0.9
    -9 -7 -1 43 2.3
    9 -7 1 44.7 1.9
    -9 -7 -1 43.5 2.3
    9 -7 1 42.9 2.1
    9 7 1 41.3 2.3
    9 7 1 41.8 2.1
    -9 7 -1 41.5 2.1
    -9 7 -1 43.9 2.2
    -11 -7 -1 6.2 1.3
    11 -7 1 6.8 0.9
    11 -7 1 4.2 1
    -11 -7 -1 3.7 1.1
    11 7 1 4.5 1.2
    11 7 1 7.3 1.2
    -11 7 -1 5.9 1.2
    -11 7 -1 5.8 1.1
    -13 -7 -1 15.4 1.8
    13 -7 1 14.8 1.6
    -13 -7 -1 13.8 1.9
    -13 7 -1 13.3 1.6
    -13 7 -1 14.4 1.6
    13 7 1 17.3 1.9
    -15 -7 -1 28.1 3
    -15 7 -1 36.4 2.9
    -14 -8 1 42.2 3.7
    -14 -8 1 36 3.2
    14 -8 -1 36.3 3
    14 8 -1 37 3.3
    -14 8 1 38.2 3.2
    -14 8 1 39.7 2.9
    12 -8 -1 81.19 3.1
    -12 -8 1 84.69 3.9
    -12 -8 1 85.99 3.6
    12 8 -1 84.29 4.6
    -12 8 1 82.09 3.6
    -12 8 1 83.79 3.4
    12 8 -1 76.69 3.2
    10 -8 -1 239.78 6
    -10 -8 1 242.28 6.3
    -10 -8 1 232.48 6.2
    10 -8 -1 235.68 6.1
    -10 8 1 239.68 6.2
    -10 8 1 237.38 6.2
    10 8 -1 236.48 6.2
    10 8 -1 238.08 6.1
    8 -8 -1 399.16 8.8
    -8 -8 1 375.36 8.8
    -8 -8 1 389.76 9
    8 8 -1 390.06 8.9
    -8 8 1 385.56 8.8
    -8 8 1 380.86 8.8
    8 8 -1 396.36 8.9
    6 -8 -1 47.9 2.1
    -6 -8 1 46.3 3.4
    6 -8 -1 49.5 2.2
    -6 -8 1 48.1 2.2
    6 8 -1 53.39 2.2
    6 8 -1 48.7 2.2
    -6 8 1 50.49 2.2
    -6 8 1 50.49 2.2
    4 -8 -1 195.18 4.9
    -4 -8 1 191.98 4.9
    4 -8 -1 197.28 4.8
    -4 8 1 191.28 4.9
    4 8 -1 190.58 4.8
    4 8 -1 192.88 4.9
    -4 8 1 185.58 4.8
    -2 -8 1 282.97 7
    2 -8 -1 278.07 6.5
    2 -8 -1 267.87 6.4
    2 8 -1 287.07 6.5
    -2 8 1 286.57 6.9
    2 8 -1 281.67 6.5
    -2 8 1 280.67 6.5
    0 -8 1 197.28 4.8
    0 -8 -1 198.08 4.8
    0 -8 -1 191.98 4.8
    0 -8 1 196.38 4.8
    0 8 1 190.58 5.2
    0 8 1 186.48 4.8
    2 -8 1 22.6 1.5
    -2 -8 -1 22.2 1.5
    -2 -8 -1 24.2 1.5
    2 -8 1 24.3 1.5
    -2 8 -1 24.9 1.5
    2 8 1 21.7 1.5
    2 8 1 25.1 1.5
    -2 8 -1 21.7 1.5
    -4 -8 -1 77.59 2.7
    4 -8 1 78.69 2.6
    4 -8 1 77.09 2.6
    -4 -8 -1 74.19 2.7
    4 8 1 77.59 2.6
    -4 8 -1 78.09 2.6
    4 8 1 76.09 2.7
    -4 8 -1 73.59 2.6
    -6 -8 -1 8.2 1.1
    6 -8 1 6.1 0.8
    -6 -8 -1 8 1.1
    6 -8 1 6.8 0.8
    6 8 1 8.4 1.1
    -6 8 -1 9.4 1.1
    -6 8 -1 7.3 1
    8 -8 1 166.38 4.9
    -8 -8 -1 198.68 5.3
    -8 -8 -1 202.48 5.3
    8 -8 1 202.48 5
    8 8 1 203.28 5.2
    -8 8 -1 204.38 5.2
    -8 8 -1 192.48 5.1
    8 8 1 198.08 5.2
    -10 -8 -1 20.9 2.1
    10 -8 1 22 1.9
    -10 -8 -1 21.1 2.4
    10 -8 1 21.9 1.6
    10 8 1 19.2 2.1
    -10 8 -1 23.4 2
    -10 8 -1 23 2.2
    10 8 1 21.1 1.9
    -12 -8 -1 24.6 2.4
    -12 -8 -1 23.7 2.8
    12 -8 1 21.8 2.3
    -12 8 -1 21.1 2.2
    -12 8 -1 21 2.5
    12 8 1 18.5 2.1
    12 8 1 16.8 1.9
    -14 -8 -1 -0.9 1.6
    -14 8 -1 2 1.3
    -13 -9 1 0.8 1.7
    13 -9 -1 1 1.5
    -13 -9 1 -2.2 1.4
    13 9 -1 0.5 2.1
    -13 9 1 -2.6 1.3
    -13 9 1 -0.8 1.5
    -11 -9 1 32.2 2.5
    -11 -9 1 31.2 2.9
    11 -9 -1 27.1 2.2
    11 -9 -1 27.8 2.5
    11 9 -1 27.6 2.8
    -11 9 1 35.1 2.5
    11 9 -1 31.6 2.5
    -11 9 1 29.4 2.7
    -9 -9 1 30.7 2.4
    -9 -9 1 30.7 2.5
    9 -9 -1 32.7 2
    9 -9 -1 27.7 3.3
    9 9 -1 31.6 2.5
    -9 9 1 30.5 2.2
    -9 9 1 33.4 2.4
    9 9 -1 34 2.3
    7 -9 -1 77.59 3
    -7 -9 1 79.29 3.1
    -7 -9 1 71.49 3
    7 -9 -1 74.79 2.8
    7 9 -1 73.59 3
    7 9 -1 79.39 3
    -7 9 1 69.29 2.9
    -7 9 1 71.49 2.9
    -5 -9 1 175.88 4.8
    5 -9 -1 169.88 4.7
    -5 -9 1 178.48 4.8
    5 9 -1 178.08 4.8
    5 9 -1 176.18 4.8
    -5 9 1 172.48 4.7
    3 -9 -1 15.1 1.5
    -3 -9 1 13.5 1.6
    3 -9 -1 13.9 1.5
    -3 -9 1 13.8 1.6
    3 9 -1 12.6 1.5
    3 9 -1 13.1 1.5
    -3 9 1 13.9 1.5
    -3 9 1 13.3 1.5
    1 -9 -1 65.59 2.6
    1 -9 -1 72.59 2.6
    -1 -9 1 69.29 2.6
    1 9 -1 66.19 2.5
    -1 9 1 68.49 2.6
    1 9 -1 67.69 2.6
    -1 9 1 69.59 2.6
    1 -9 1 13.1 1.4
    -1 -9 -1 11.6 1.5
    1 -9 1 12.8 1.5
    -1 -9 -1 11.6 1.5
    -1 9 -1 13.2 1.4
    -1 9 -1 12.3 1.4
    1 9 1 9.4 1.1
    1 9 1 13.8 1.5
    -3 -9 -1 49.3 2.3
    3 -9 1 45.7 2.1
    -3 -9 -1 50.09 2.3
    3 -9 1 51.29 2.2
    -3 9 -1 48.9 2.1
    3 9 1 53.79 2.3
    -3 9 -1 49.5 2.2
    3 9 1 49 2.2
    -5 -9 -1 45.7 2.3
    5 -9 1 45.6 2.1
    5 -9 1 42 2.1
    -5 -9 -1 44.4 2.3
    -5 9 -1 41.7 2.2
    5 9 1 45.4 2.3
    -5 9 -1 43 2.1
    5 9 1 46.7 2.9
    7 -9 1 192.98 5.7
    7 -9 1 189.68 5
    -7 -9 -1 187.68 5.3
    -7 -9 -1 191.58 5.3
    7 9 1 200.58 5.3
    -7 9 -1 193.48 5.2
    -7 9 -1 193.48 5.2
    9 -9 1 61.89 2.6
    -9 -9 -1 54.69 4.2
    9 -9 1 62.69 2.8
    -9 -9 -1 64.49 3.1
    9 9 1 61.89 4
    9 9 1 64.29 3.3
    -9 9 -1 62.29 2.9
    -9 9 -1 60.49 2.7
    -11 -9 -1 38.3 3.1
    11 -9 1 39.1 2.5
    11 -9 1 39.3 2.7
    -11 -9 -1 33.6 2.8
    11 9 1 38.3 2.7
    11 9 1 38.4 2.8
    -11 9 -1 38.7 2.8
    -11 9 -1 41.3 2.6
    -13 -9 -1 7.1 3
    -13 -9 -1 6.1 1.9
    -13 9 -1 8.3 1.6
    -13 9 -1 4.1 2.9
    -12 -10 1 13.3 2.3
    -12 -10 1 20.5 2.4
    -12 10 1 11.7 1.9
    12 10 -1 16.5 2.7
    -12 10 1 13.1 1.8
    12 10 -1 10 2.1
    10 -10 -1 42.8 2.6
    -10 -10 1 38.8 3.1
    10 -10 -1 38.6 2.9
    -10 -10 1 34.3 4.2
    10 10 -1 39.9 2.8
    -10 10 1 37.5 2.9
    -10 10 1 41.2 2.7
    10 10 -1 40.5 3.1
    -8 -10 1 37.4 2.6
    8 -10 -1 37.2 2.3
    -8 -10 1 35.4 2.7
    8 -10 -1 38.5 2.6
    8 10 -1 38.2 2.9
    8 10 -1 35.7 2.5
    -8 10 1 40.1 2.5
    -8 10 1 35.7 2.4
    6 -10 -1 118.49 3.8
    6 -10 -1 116.49 3.9
    -6 -10 1 116.89 3.9
    -6 -10 1 119.49 4
    6 10 -1 123.19 4
    -6 10 1 119.89 3.9
    -6 10 1 114.79 4.5
    6 10 -1 123.99 4
    4 -10 -1 3.3 0.9
    4 -10 -1 4.9 1.1
    -4 -10 1 7.4 1.3
    -4 -10 1 5.7 1.2
    4 10 -1 5 1.1
    -4 10 1 5.7 1.2
    -4 10 1 4.7 1
    4 10 -1 4.3 0.9
    2 -10 -1 5.8 1.1
    2 -10 -1 4.8 0.9
    -2 -10 1 6.4 1.1
    -2 -10 1 5.3 1.2
    2 10 -1 6.2 1.2
    -2 10 1 5.2 1
    -2 10 1 4.7 1
    2 10 -1 6.5 1.1
    0 -10 -1 14.9 1.8
    0 -10 1 15.5 1.7
    0 -10 -1 18.3 1.8
    0 10 -1 15.5 1.7
    0 10 -1 15.2 1.7
    0 10 1 14 1.7
    0 10 1 14.1 1.7
    -2 -10 -1 4.3 0.9
    2 -10 1 4.4 1
    2 -10 1 6 1.1
    -2 10 -1 4.8 0.9
    2 10 1 6.1 1.4
    2 10 1 4 0.9
    -2 10 -1 4.7 0.9
    4 -10 1 5.5 1.1
    -4 -10 -1 5 1.1
    -4 -10 -1 5.8 1.3
    4 -10 1 4.3 1
    4 10 1 4.5 1.2
    4 10 1 4.1 1.1
    -4 10 -1 4.9 1
    -4 10 -1 4.4 0.9
    6 -10 1 0.3 0.9
    -6 -10 -1 0.5 1.1
    6 -10 1 -0.9 0.8
    -6 -10 -1 -1.6 0.9
    6 10 1 0.6 1
    -6 10 -1 1.1 0.9
    6 10 1 0.4 1.1
    -6 10 -1 0.4 0.9
    -8 -10 -1 0.7 1.9
    -8 -10 -1 0.1 1.3
    8 -10 1 1.8 1
    -8 10 -1 1.3 1.1
    -8 10 -1 0.4 1
    8 10 1 -1.8 1
    8 10 1 0.4 1.3
    -10 -10 -1 32.6 3.2
    -10 -10 -1 33.5 2.8
    10 -10 1 32.2 2.6
    10 -10 1 34.5 2.6
    -10 10 -1 32.3 2.8
    -10 10 -1 31.6 2.4
    10 10 1 33.6 2.7
    -12 -10 -1 3.6 1.6
    -12 -10 -1 5.9 2.5
    -12 10 -1 6.1 1.6
    -12 10 -1 6.5 2.9
    -11 -11 1 0.3 2
    11 -11 -1 2.4 1.7
    -11 -11 1 1.6 1.6
    11 11 -1 -0.8 1.7
    -11 11 1 0.5 1.8
    11 11 -1 3 1.9
    -11 11 1 2.4 1.5
    -9 -11 1 21.7 2.7
    9 -11 -1 20.2 2.2
    -9 -11 1 24.5 3.1
    9 -11 -1 22.1 2.4
    9 11 -1 18.7 2.1
    -9 11 1 16.9 2
    9 11 -1 18.7 2
    -9 11 1 23.2 2.5
    7 -11 -1 62.09 3.2
    -7 -11 1 57.19 3.3
    7 -11 -1 55.29 2.9
    -7 -11 1 58.49 3.1
    -7 11 1 58.99 2.9
    -7 11 1 56.59 3.1
    7 11 -1 53.49 3
    7 11 -1 59.99 3.2
    -5 -11 1 17.6 2.2
    5 -11 -1 13.9 1.6
    5 -11 -1 17.4 2.2
    -5 -11 1 13.1 1.6
    -5 11 1 15.7 1.7
    5 11 -1 14.9 1.7
    5 11 -1 15.2 1.8
    -5 11 1 16.7 2.1
    3 -11 -1 15.4 1.6
    -3 -11 1 18.7 2.2
    3 -11 -1 16.8 1.7
    3 11 -1 14 1.5
    -3 11 1 27.4 3.1
    -3 11 1 17.8 1.8
    3 11 -1 11.2 1.5
    -1 -11 1 4.2 1.2
    1 -11 -1 2.7 1.1
    1 -11 -1 3.4 1.1
    -1 -11 1 2.4 1.1
    1 11 -1 1.8 1.1
    -1 11 1 3 1.1
    1 11 -1 2.5 1.1
    -1 11 1 3 1.2
    1 -11 1 50.19 2.5
    -1 -11 -1 56.89 2.8
    -1 -11 -1 53.29 2.7
    1 -11 1 53.29 2.7
    1 11 1 54.79 2.8
    -1 11 -1 57.19 2.7
    1 11 1 58.19 2.9
    -1 11 -1 50.79 2.6
    -3 -11 -1 4.2 1.1
    -3 -11 -1 1.3 1
    3 -11 1 3.1 1.3
    3 -11 1 1.9 1.1
    3 11 1 3.6 1.2
    -3 11 -1 1.6 1
    3 11 1 4.6 1.1
    -3 11 -1 1.1 0.8
    5 -11 1 6.9 1.3
    5 -11 1 5.1 1.2
    -5 -11 -1 5.4 1.2
    -5 -11 -1 9.3 1.6
    5 11 1 9 1.5
    5 11 1 7 1.5
    -5 11 -1 8.3 1.3
    -5 11 -1 9.3 1.4
    7 -11 1 3 1.2
    -7 -11 -1 2.8 1.5
    -7 -11 -1 3.1 1.5
    7 -11 1 3.9 1.1
    -7 11 -1 4.3 1.2
    7 11 1 4.1 1.4
    -7 11 -1 3.4 1.2
    7 11 1 4.8 1.5
    -9 -11 -1 1.7 1.4
    -9 -11 -1 5.7 1.8
    9 11 1 3.8 1.4
    9 11 1 3.7 1.7
    -9 11 -1 0.9 1.2
    -9 11 -1 -0.4 1.3
    -11 -11 -1 2.3 2.4
    -11 -11 -1 0.7 1.5
    -11 11 -1 3.5 1.4
    -10 -12 1 5.6 3.6
    -10 -12 1 0.8 1.8
    10 -12 -1 4.8 2.8
    -10 12 1 3.3 1.9
    10 12 -1 0.4 2
    -10 12 1 2.5 1.6
    10 12 -1 -1.1 1.8
    -8 -12 1 -2.7 2.5
    8 -12 -1 1.1 1.4
    8 -12 -1 0.8 1.5
    -8 -12 1 1.3 1.8
    8 12 -1 1.4 1.7
    8 12 -1 0.5 1.5
    -8 12 1 2 1.3
    -8 12 1 0.7 1.2
    6 -12 -1 0.4 1.3
    -6 -12 1 -0.9 1.2
    6 -12 -1 -1.2 1.2
    -6 -12 1 0.9 1.5
    6 12 -1 1 1.3
    6 12 -1 0.7 1.4
    -6 12 1 1.5 1.4
    -6 12 1 1 1.3
    -4 -12 1 3 1.3
    4 -12 -1 3.6 1.4
    4 -12 -1 2.9 1.2
    -4 -12 1 3.2 1.5
    -4 12 1 2.7 1.3
    4 12 -1 3.9 1.3
    -4 12 1 1.4 1.2
    4 12 -1 5.6 1.4
    -2 -12 1 15.4 1.7
    2 -12 -1 19.2 2
    -2 -12 1 21.3 2.4
    2 -12 -1 19.9 2.5
    2 12 -1 21.6 2.3
    2 12 -1 20.6 2.5
    -2 12 1 17.5 2.1
    -2 12 1 19.6 2.4
    0 -12 -1 87.49 3.6
    0 -12 1 87.79 3.5
    0 -12 -1 84.59 3.6
    0 12 -1 85.09 3.6
    0 12 1 94.09 3.6
    0 12 -1 85.39 3.5
    0 12 1 82.39 3.5
    2 -12 1 47.5 2.8
    2 -12 1 47.7 2.9
    -2 -12 -1 47.1 2.9
    2 12 1 51.99 2.9
    2 12 1 48.4 2.9
    -2 12 -1 49.5 2.8
    -2 12 -1 45.4 2.7
    4 -12 1 28.4 2.7
    -4 -12 -1 27.5 2.6
    -4 -12 -1 29 2.8
    4 -12 1 25.6 2.5
    4 12 1 28.2 2.7
    4 12 1 28.6 2.6
    -4 12 -1 28.4 2.6
    -4 12 -1 24.3 2.2
    6 -12 1 0.8 1.2
    -6 -12 -1 1.4 1.6
    6 -12 1 0.7 1.2
    -6 -12 -1 0.6 1.5
    6 12 1 0 1.5
    -6 12 -1 0.1 2.6
    -6 12 -1 1.7 1.2
    6 12 1 -1 1.3
    -8 -12 -1 13.9 2.2
    -8 -12 -1 15.9 2.4
    8 -12 1 11.3 1.8
    8 12 1 9.9 1.7
    -8 12 -1 14 1.9
    8 12 1 12.2 2.1
    -8 12 -1 15.5 2.1
    -10 -12 -1 0 1.8
    -10 12 -1 2.2 1.6
    -9 -13 1 11.6 2.5
    -9 -13 1 14.1 2.4
    9 13 -1 12.9 2.9
    9 13 -1 13 4.1
    -9 13 1 11.1 2.1
    7 -13 -1 -1.7 1.5
    7 -13 -1 2.7 1.7
    -7 -13 1 2.2 1.9
    -7 -13 1 3.5 2
    7 13 -1 2.9 1.9
    -7 13 1 2.3 1.5
    7 13 -1 5.1 1.9
    -7 13 1 1.3 1.5
    -5 -13 1 5.6 1.9
    -5 -13 1 4.7 1.6
    5 -13 -1 3.2 1.6
    5 -13 -1 5.4 1.7
    5 13 -1 3.7 1.6
    -5 13 1 4.8 1.6
    -5 13 1 2.9 2.3
    5 13 -1 2.5 1.7
    -3 -13 1 11.8 1.9
    3 -13 -1 6.3 1.7
    -3 -13 1 7 1.7
    3 -13 -1 7.5 1.8
    3 13 -1 4.6 1.5
    -3 13 1 11 1.9
    -3 13 1 10.2 1.8
    3 13 -1 9.2 1.7
    1 -13 -1 69.09 3.5
    -1 -13 1 60.79 3.6
    1 -13 -1 64.99 3.6
    1 13 -1 67.59 3.6
    1 13 -1 71.49 3.7
    -1 13 1 67.99 3.5
    -1 13 1 70.79 3.7
    -1 -13 -1 9.8 1.8
    1 -13 1 8.7 1.7
    -1 -13 -1 8.3 1.5
    -1 13 -1 9.2 1.7
    1 13 1 8.6 1.6
    -1 13 -1 8.1 1.6
    1 13 1 7.9 1.7
    -3 -13 -1 4.1 1.7
    3 -13 1 1.6 1.4
    -3 -13 -1 3.3 1.7
    3 -13 1 1.7 1.3
    -3 13 -1 2.6 1.9
    3 13 1 2.6 1.4
    3 13 1 2 1.4
    -3 13 -1 3.3 1.7
    -5 -13 -1 9 2
    -5 -13 -1 8.6 2.1
    5 -13 1 3.8 1.3
    5 -13 1 6 1.8
    5 13 1 6.5 1.9
    5 13 1 9.2 1.8
    -5 13 -1 6.6 1.7
    -5 13 -1 5 1.5
    -7 -13 -1 4.5 2
    7 -13 1 5.6 2
    -7 -13 -1 5.7 2.6
    7 13 1 7.2 2.2
    -7 13 -1 10.1 1.8
    7 13 1 4.7 1.9
    -7 13 -1 5.4 1.7
    -9 -13 -1 1.2 1.9
    -9 13 -1 1.4 1.7
    -6 -14 1 2.3 2.3
    6 -14 -1 2.5 2.8
    6 -14 -1 0.5 1.9
    -6 -14 1 2 2.3
    6 14 -1 -0.4 1.9
    6 14 -1 1.2 2.4
    -6 14 1 -1.2 1.4
    -6 14 1 -0.5 2.1
    4 -14 -1 2.9 1.9
    -4 -14 1 4.6 1.9
    -4 -14 1 4.1 1.9
    4 -14 -1 3.7 2
    -4 14 1 3 1.5
    4 14 -1 2.7 1.9
    4 14 -1 2.2 1.9
    -4 14 1 1.7 2
    2 -14 -1 0.8 1.7
    2 -14 -1 3.5 2
    -2 -14 1 5.1 1.8
    -2 -14 1 3 1.8
    2 14 -1 -0.2 1.9
    -2 14 1 4.6 1.9
    -2 14 1 1.2 1.6
    2 14 -1 3.4 1.8
    0 -14 1 24.9 2.7
    0 -14 -1 26.3 3.2
    0 -14 1 29.2 3.1
    0 14 -1 26.6 2.6
    0 14 1 20.9 2.3
    0 14 -1 31.2 3.3
    0 14 1 25.5 2.5
    2 -14 1 11.1 2.1
    -2 -14 -1 6.8 2
    -2 -14 -1 6 2
    -2 14 -1 4.3 2.2
    2 14 1 7.9 1.8
    -2 14 -1 5.7 1.7
    2 14 1 11.2 2.2
    -4 -14 -1 20.9 4.9
    4 -14 1 28.1 3.5
    -4 -14 -1 45.1 4.1
    4 -14 1 42.2 3.9
    4 14 1 32.1 3.7
    -4 14 -1 37.5 3.6
    -4 14 -1 29.5 3.1
    4 14 1 36.5 3.8
    -6 -14 -1 4.7 2.4
    -6 -14 -1 6.5 2.3
    6 14 1 3.9 2.3
    -6 14 -1 2.1 1.7
    3 -15 -1 7.2 2
    3 -15 -1 3.6 2.4
    -3 -15 1 13.1 2.6
    -3 -15 1 8.9 2.5
    -3 15 1 6.4 2.3
    3 15 -1 7.4 2.6
    -3 15 1 9.1 2.6
    3 15 -1 8.8 2.5
    -1 -15 1 1.7 2
    1 -15 -1 2.4 2.1
    -1 -15 1 4.9 2.4
    -1 15 1 5.6 2.3
    1 15 -1 5.2 2.4
    -1 15 1 0.4 2.2
    1 15 -1 3 2
    -1 -15 -1 3.9 1.9
    1 -15 1 7.5 2.4
    1 -15 1 4.5 2.4
    -1 -15 -1 0.3 2
    -1 15 -1 6.2 2.2
    -1 15 -1 5 2.4
    1 15 1 4.5 2.3
    1 15 1 10.3 2.4
    -3 -15 -1 7.5 2.4
    -3 -15 -1 6.8 2.4
    3 15 1 9.2 2.6
    3 15 1 9.7 2.6
    -3 15 -1 8.5 2.2
    -18 0 2 40.1 3.2
    -16 0 2 10.6 1.7
    -16 0 2 8.8 1.4
    16 0 -2 7.5 1.2
    16 0 -2 10.8 1.6
    14 0 -2 55.39 2.4
    -14 0 2 57.29 2.7
    -14 0 2 48.3 3.4
    12 0 -2 259.47 7.1
    -12 0 2 204.68 5.5
    12 0 -2 213.08 5.4
    -12 0 2 215.38 5.5
    10 0 -2 49 1.9
    10 0 -2 53.99 1.9
    -10 0 2 49.8 2
    -10 0 2 51.09 2
    -8 0 2 189.78 4.4
    8 0 -2 193.28 4.5
    8 0 -2 192.18 4.4
    -6 0 2 329.27 6.8
    6 0 -2 324.27 6.8
    6 0 -2 329.37 6.8
    -6 0 2 315.77 6.8
    -4 0 2 38 1.2
    -4 0 2 40 1.2
    4 0 -2 39.5 1.2
    2 0 -2 317.27 6.6
    2 0 -2 299.27 6.5
    -2 0 2 358.86 6.5
    -2 0 -2 1231.18 23.6
    2 0 2 1229.58 23.5
    2 0 2 1206.88 23.5
    4 0 2 414.36 8.2
    4 0 2 415.86 8.2
    -4 0 -2 417.66 8.2
    6 0 2 677.13 13.2
    -6 0 -2 667.43 13.3
    6 0 2 678.23 13.2
    8 0 2 0.7 0.7
    8 0 2 0.8 0.4
    -8 0 -2 1.3 0.6
    -8 0 -2 1.3 0.4
    -10 0 -2 4.6 0.8
    10 0 2 4.4 0.6
    10 0 2 5.2 0.7
    -10 0 -2 4.4 0.7
    12 0 2 6.8 1.1
    -12 0 -2 7.9 1.1
    -12 0 -2 7.2 1
    12 0 2 6.6 0.8
    -14 0 -2 7.9 1.4
    14 0 2 8.6 1
    14 0 2 9.8 1.3
    -14 0 -2 10.4 1.3
    -16 0 -2 41.5 2.5
    16 0 2 33.4 3
    -16 0 -2 34.3 3.1
    -17 -1 2 4.7 1.7
    -17 -1 2 2.4 1.5
    17 -1 -2 -0.1 1.5
    17 1 -2 1.9 1.6
    -17 1 2 4 1.4
    -17 1 2 1.6 1.7
    -15 -1 2 31.6 2.4
    -15 -1 2 28.9 2.4
    15 -1 -2 30 2.3
    15 -1 -2 29.5 2
    -15 1 2 34.5 2.3
    -15 1 2 33.4 2.4
    15 1 -2 27.6 2
    15 1 -2 28.4 2.3
    13 -1 -2 103.99 3.3
    -13 -1 2 108.49 3.5
    -13 -1 2 108.29 3.5
    -13 1 2 107.99 3.5
    -13 1 2 107.39 3.5
    13 1 -2 105.99 3.3
    11 -1 -2 139.39 3.7
    -11 -1 2 136.19 3.8
    -11 -1 2 137.39 3.8
    11 -1 -2 137.69 3.7
    -11 1 2 136.89 3.8
    11 1 -2 140.99 3.7
    11 1 -2 138.99 3.8
    -11 1 2 139.29 3.8
    -9 -1 2 19.7 1.2
    9 -1 -2 20 1.1
    9 -1 -2 19.6 1.2
    -9 -1 2 19.1 1.2
    9 1 -2 17.6 1.2
    -9 1 2 18.3 1.2
    9 1 -2 19.3 1.1
    -9 1 2 18.4 1.2
    7 -1 -2 50.19 1.6
    -7 -1 2 47.7 1.6
    7 -1 -2 48.5 1.6
    -7 -1 2 48.8 1.6
    -7 1 2 48.8 1.6
    7 1 -2 50.09 1.6
    -7 1 2 47.2 1.6
    7 1 -2 49.99 1.6
    -5 -1 2 327.07 7
    5 -1 -2 343.37 7
    -5 -1 2 340.37 7
    5 -1 -2 340.47 7
    5 1 -2 351.56 7.1
    -5 1 2 353.36 7.1
    -5 1 2 348.97 7.1
    3 -1 -2 333.47 7.2
    -3 -1 2 374.76 7.1
    -3 -1 2 346.07 7.3
    -3 1 2 363.86 7.1
    3 1 -2 361.66 7.1
    1 -1 -2 2084.59 43
    1 1 -2 2207.08 42.3
    -1 -1 -2 3005.9 57.29
    -1 -1 -2 3037.8 57.29
    1 -1 2 2978.9 56.79
    1 -1 2 3008.3 56.89
    1 1 2 2914.91 57.09
    -1 1 -2 2960.2 56.99
    1 1 2 3028.8 57.19
    -1 1 -2 2926.91 56.99
    -3 -1 -2 2238.88 43.5
    -3 -1 -2 2249.57 43.6
    3 -1 2 2312.17 43.5
    3 -1 2 2237.18 43.4
    3 1 2 2245.98 43.3
    -3 1 -2 2246.38 43.9
    3 1 2 2224.38 43.4
    5 -1 2 1561.14 29.4
    -5 -1 -2 1380.56 29.6
    5 -1 2 1570.24 29.5
    -5 -1 -2 1583.94 29.6
    -5 1 -2 1533.55 29.4
    5 1 2 1595.54 29.4
    5 1 2 1517.55 29.4
    7 -1 2 228.38 4.8
    7 -1 2 228.78 4.8
    -7 -1 -2 220.88 4.9
    -7 1 -2 222.58 4.8
    7 1 2 226.48 4.8
    -7 1 -2 198.68 5.1
    7 1 2 224.38 4.8
    9 -1 2 218.78 4.9
    9 -1 2 224.38 4.9
    -9 -1 -2 223.18 5.1
    9 1 2 218.38 4.9
    -9 1 -2 220.38 5.1
    9 1 2 218.88 4.9
    -9 1 -2 211.78 5
    -11 -1 -2 14.2 1.7
    11 -1 2 12.6 1
    -11 -1 -2 15.3 1.3
    11 -1 2 16.5 1.3
    -11 1 -2 14.6 1.5
    -11 1 -2 14.3 1.2
    11 1 2 13 1.1
    11 1 2 13.6 1.3
    13 -1 2 27.8 1.6
    -13 -1 -2 26.3 2
    13 -1 2 26.2 1.8
    -13 -1 -2 27.9 1.8
    -13 1 -2 24.9 2
    -13 1 -2 30.2 1.7
    13 1 2 25.2 1.8
    13 1 2 19.9 1.4
    15 -1 2 43.9 2.4
    -15 -1 -2 44.9 3
    -15 -1 -2 45.7 2.6
    -15 1 -2 45.1 2.5
    -15 1 -2 43.5 2.9
    15 1 2 49.5 2.6
    -18 -2 2 -0.6 1.7
    -18 2 2 -0.8 1.4
    -16 -2 2 7.7 1.4
    16 -2 -2 6.3 1.3
    16 -2 -2 12.3 1.6
    -16 -2 2 9.9 1.9
    -16 2 2 8.2 1.4
    -16 2 2 7.4 1.6
    16 2 -2 8.4 1.4
    16 2 -2 7.4 1.5
    14 -2 -2 -1 0.9
    -14 -2 2 0.7 1
    14 -2 -2 0.5 0.7
    -14 -2 2 2.3 1.7
    -14 2 2 1.3 1
    14 2 -2 0.4 0.8
    -14 2 2 1.2 0.9
    12 -2 -2 53.69 2.1
    -12 -2 2 50.39 2.3
    -12 -2 2 52.89 2.3
    12 2 -2 50.19 2.1
    12 2 -2 50.59 2.2
    -12 2 2 52.49 2.3
    -12 2 2 51.69 2.3
    -10 -2 2 31.3 1.6
    10 -2 -2 30.1 1.6
    -10 -2 2 30.7 1.6
    -10 2 2 28.4 1.6
    -10 2 2 31.1 1.6
    10 2 -2 30.3 1.6
    10 2 -2 28.7 1.5
    8 -2 -2 5.2 0.6
    8 -2 -2 5.9 0.7
    -8 -2 2 5.6 0.7
    -8 2 2 5.6 0.7
    8 2 -2 5.8 0.7
    8 2 -2 4.3 0.6
    -8 2 2 3.7 0.6
    6 -2 -2 703.83 14
    -6 -2 2 712.13 14
    6 -2 -2 706.43 14
    -6 -2 2 692.23 14
    -6 2 2 711.13 14
    6 2 -2 705.03 14
    -6 2 2 697.93 14
    -4 -2 2 1.5 0.3
    -4 -2 2 0.9 0.3
    4 -2 -2 1.5 0.3
    -4 2 2 1.7 0.4
    -4 2 2 1 0.3
    4 2 -2 1.5 0.4
    4 2 -2 1.7 0.3
    -2 -2 2 4.3 0.4
    -2 -2 2 4.7 0.4
    2 2 -2 5 0.4
    2 2 -2 4.6 0.4
    -2 2 2 5.7 0.4
    0 -2 -2 40 1
    0 -2 -2 38.2 1
    0 -2 2 37.8 1
    0 2 2 39.5 1
    0 2 -2 37.5 1
    0 2 -2 38 1
    2 -2 2 1924.21 37.2
    2 -2 2 1965.8 37.7
    -2 -2 -2 1903.01 37.2
    -2 2 -2 1949.7 37.3
    2 2 2 1861.51 37.4
    2 2 2 1922.31 37.5
    -2 2 -2 1940.91 37.7
    4 -2 2 97.79 2.2
    -4 -2 -2 97.89 2.3
    4 -2 2 98.29 2.2
    -4 -2 -2 101.19 2.3
    -4 2 -2 100.99 2.3
    -4 2 -2 92.39 2.4
    4 2 2 99.89 2.3
    -6 -2 -2 64.89 1.8
    6 -2 2 63.69 1.7
    6 -2 2 62.29 1.7
    6 2 2 64.29 1.8
    -6 2 -2 64.19 1.8
    6 2 2 64.29 1.8
    8 -2 2 7.1 0.8
    8 -2 2 8.3 0.9
    -8 -2 -2 7.3 0.9
    -8 -2 -2 8.6 0.9
    -8 2 -2 7.8 0.8
    8 2 2 8.2 0.9
    8 2 2 8.7 0.8
    -8 2 -2 8 0.9
    -10 -2 -2 1.2 0.9
    10 -2 2 1.4 0.6
    10 -2 2 1.4 0.5
    -10 -2 -2 1.8 0.6
    10 2 2 1 0.6
    -10 2 -2 1 0.5
    10 2 2 1.9 0.5
    -10 2 -2 0.9 0.7
    12 -2 2 32.2 1.6
    12 -2 2 33.8 2.6
    -12 -2 -2 32.4 1.8
    12 2 2 30.8 1.5
    -12 2 -2 32.6 2
    -12 2 -2 33.1 1.7
    12 2 2 27.6 1.7
    -14 -2 -2 8.6 1.2
    -14 -2 -2 8.6 1.5
    14 -2 2 8.4 1
    14 -2 2 9 1.2
    14 2 2 8.3 1
    -14 2 -2 7.7 1.3
    -14 2 -2 10.2 1.2
    14 2 2 8.5 1.3
    -16 -2 -2 1.4 1.3
    -16 -2 -2 5.2 2
    -16 2 -2 1 1.2
    -16 2 -2 0.9 1.7
    -17 -3 2 -0.8 1.5
    -17 -3 2 2.5 1.5
    -17 3 2 1.7 1.5
    -17 3 2 0.7 1.6
    15 -3 -2 0.3 0.9
    15 -3 -2 0 1.1
    -15 -3 2 0.3 1.1
    -15 -3 2 -1.5 1
    15 3 -2 -0.3 0.9
    -15 3 2 -0.9 1.1
    -15 3 2 -2.4 1
    -13 -3 2 0.9 1
    -13 -3 2 0.3 0.9
    13 -3 -2 0.9 0.7
    -13 3 2 0.4 1
    13 3 -2 1.6 0.8
    -13 3 2 0.5 0.9
    13 3 -2 1.3 0.9
    -11 -3 2 18.8 1.5
    11 -3 -2 16.2 1.4
    11 -3 -2 18.2 1.3
    -11 -3 2 17.1 1.6
    11 3 -2 18.1 1.4
    -11 3 2 17.6 1.5
    11 3 -2 17.2 1.5
    -11 3 2 16.8 1.5
    -9 -3 2 11.1 1.1
    -9 -3 2 11.3 1.2
    9 -3 -2 12.8 1.2
    9 -3 -2 10.8 1
    -9 3 2 11.2 1.1
    9 3 -2 12.4 1.1
    -9 3 2 12.1 1.1
    7 -3 -2 353.46 7.4
    -7 -3 2 354.56 7.4
    7 -3 -2 367.56 7.4
    -7 -3 2 350.16 7.4
    -7 3 2 349.77 7.4
    -7 3 2 346.07 7.4
    7 3 -2 334.97 7.3
    7 3 -2 300.77 7.6
    5 -3 -2 113.59 2.8
    -5 -3 2 111.59 2.8
    -5 -3 2 113.49 2.8
    -5 3 2 114.49 2.8
    5 3 -2 115.39 2.8
    5 3 -2 114.89 2.8
    -5 3 2 114.49 2.8
    -3 -3 2 903.11 18.1
    3 -3 -2 962.2 18.2
    -3 -3 2 919.91 18.1
    3 -3 -2 936.61 18.2
    3 3 -2 910.71 18.1
    -3 3 2 956.6 18.2
    -3 3 2 966.4 18.2
    3 3 -2 910.41 18.1
    1 -3 -2 511.85 9.9
    -1 -3 2 494.85 9.8
    -1 -3 2 488.35 9.8
    1 -3 -2 499.85 9.8
    -1 3 2 497.95 9.8
    1 3 -2 502.05 9.8
    1 3 -2 486.75 9.8
    -1 -3 -2 56.09 1.5
    1 -3 2 58.29 1.5
    -1 -3 -2 57.39 1.5
    1 3 2 58.49 1.5
    -1 3 -2 56.49 1.5
    -1 3 -2 57.29 1.5
    -3 -3 -2 70.09 1.9
    3 -3 2 70.39 1.8
    3 -3 2 75.09 2
    -3 -3 -2 73.19 1.9
    -3 3 -2 70.69 1.8
    -3 3 -2 72.69 1.8
    5 -3 2 65.39 1.7
    -5 -3 -2 60.69 1.8
    5 -3 2 63.89 1.7
    -5 -3 -2 63.39 1.8
    5 3 2 62.29 1.8
    5 3 2 65.79 1.8
    -5 3 -2 63.49 1.8
    -5 3 -2 63.59 1.8
    -7 -3 -2 252.57 5.7
    -7 -3 -2 252.07 5.7
    7 -3 2 263.27 5.5
    7 -3 2 251.07 5.5
    7 3 2 254.77 5.6
    -7 3 -2 256.27 5.6
    7 3 2 259.07 5.6
    9 -3 2 111.69 2.8
    -9 -3 -2 104.29 3
    -9 -3 -2 107.39 3.1
    9 -3 2 104.09 2.8
    9 3 2 111.49 2.9
    9 3 2 101.79 2.9
    -9 3 -2 105.89 2.9
    11 -3 2 0.7 0.7
    11 -3 2 0.9 0.5
    -11 -3 -2 0.8 0.8
    -11 -3 -2 0.7 0.7
    11 3 2 -0.2 0.7
    -11 3 -2 1 0.8
    -11 3 -2 -0.2 0.6
    11 3 2 1.6 0.5
    -13 -3 -2 5 1.1
    13 -3 2 6.8 0.9
    13 -3 2 5.5 1
    13 3 2 6.6 1
    13 3 2 6.2 1.3
    -13 3 -2 4.5 1.2
    -13 3 -2 5.6 1
    -15 -3 -2 2.2 1.2
    15 -3 2 0.8 1.1
    -15 -3 -2 -1.9 1.4
    15 3 2 1.8 1.3
    -15 3 -2 -2.1 1.3
    -15 3 -2 0.7 1
    -16 -4 2 11.6 1.9
    -16 -4 2 8.7 1.7
    16 -4 -2 8.3 1.7
    16 4 -2 3.8 1.5
    -16 4 2 6.5 1.7
    -16 4 2 9.2 1.6
    -14 -4 2 0.8 1.1
    -14 -4 2 1.1 1.2
    14 -4 -2 2.6 1
    14 -4 -2 1.9 1.1
    14 4 -2 1.3 1.2
    -14 4 2 2 1.2
    -14 4 2 3.2 1.1
    14 4 -2 0.2 0.9
    -12 -4 2 70.99 2.9
    12 -4 -2 92.59 4.3
    -12 -4 2 75.89 2.9
    12 -4 -2 78.49 2.7
    12 4 -2 77.49 2.8
    12 4 -2 77.89 2.9
    -12 4 2 76.09 2.9
    -12 4 2 73.59 2.9
    10 -4 -2 166.68 4.4
    -10 -4 2 169.68 4.5
    -10 -4 2 172.58 4.5
    10 -4 -2 174.88 4.4
    10 4 -2 172.28 4.4
    -10 4 2 170.18 4.4
    -10 4 2 166.78 4.4
    8 -4 -2 119.99 3.2
    8 -4 -2 117.49 3.2
    -8 -4 2 118.39 3.3
    8 4 -2 120.19 3.3
    8 4 -2 117.19 3.2
    -8 4 2 118.19 3.2
    -8 4 2 115.49 3.2
    6 -4 -2 2.4 0.5
    -6 -4 2 3 0.9
    -6 -4 2 2.6 0.6
    6 4 -2 1.7 0.6
    -6 4 2 1.5 0.5
    6 4 -2 3.5 0.8
    -6 4 2 1.6 0.4
    4 -4 -2 299.37 6.3
    4 -4 -2 297.97 6.3
    -4 -4 2 298.17 6.3
    -4 -4 2 290.07 6.2
    4 4 -2 277.57 6.2
    -4 4 2 293.87 6.3
    4 4 -2 292.57 6.3
    2 -4 -2 70.39 2
    2 -4 -2 70.89 1.9
    -2 -4 2 74.39 1.9
    2 4 -2 70.99 1.9
    -2 4 2 70.79 1.9
    2 4 -2 71.29 1.9
    -2 4 2 72.49 1.9
    0 -4 -2 10.6 0.7
    0 -4 2 11.3 0.7
    0 -4 2 10.9 0.7
    0 -4 -2 10 0.7
    0 4 2 10.9 0.7
    0 4 -2 10.9 0.7
    0 4 -2 9.9 0.7
    0 4 2 11.2 0.7
    2 -4 2 24.3 0.9
    -2 -4 -2 23.4 1
    -2 -4 -2 24.1 1
    -2 4 -2 23 0.9
    2 4 2 26.6 1.4
    2 4 2 21.8 1
    -2 4 -2 22.5 0.9
    4 -4 2 217.58 4.6
    -4 -4 -2 209.58 4.7
    -4 -4 -2 208.78 4.7
    4 -4 2 210.58 4.6
    4 4 2 213.98 4.6
    -4 4 -2 215.78 4.6
    -4 4 -2 206.88 4.6
    6 -4 2 404.66 8.2
    -6 -4 -2 394.76 8.3
    -6 -4 -2 388.66 8.3
    6 -4 2 401.16 8.2
    6 4 2 384.56 8.2
    6 4 2 407.66 8.3
    -6 4 -2 394.36 8.2
    -6 4 -2 386.56 8.2
    -8 -4 -2 0.7 0.5
    8 -4 2 -0.2 0.4
    8 -4 2 -0.2 0.5
    -8 -4 -2 1.7 0.6
    -8 4 -2 0.8 0.6
    -8 4 -2 0.3 0.4
    8 4 2 1 0.6
    8 4 2 0.3 0.4
    10 -4 2 7.6 0.9
    -10 -4 -2 8.4 1.1
    10 -4 2 8 0.9
    -10 -4 -2 6 0.8
    -10 4 -2 10 1
    10 4 2 6.9 0.9
    12 -4 2 30.5 2.4
    -12 -4 -2 30 2.1
    12 -4 2 28.2 1.6
    -12 -4 -2 27.7 1.9
    -12 4 -2 32.3 2.1
    -12 4 -2 30.7 1.8
    12 4 2 30 1.9
    14 -4 2 0.1 1.1
    -14 -4 -2 0.4 1
    -14 -4 -2 1.1 1.3
    -14 4 -2 -0.2 0.9
    -14 4 -2 -0.5 1.3
    14 4 2 0.6 1.2
    -16 -4 -2 2.2 1.5
    -16 4 -2 1.2 1.3
    -17 -5 2 30.5 2.8
    -17 5 2 38.7 3.2
    -15 -5 2 25.2 2.6
    -15 -5 2 28.6 2.9
    15 -5 -2 27.5 2.4
    15 -5 -2 29.4 2.2
    15 5 -2 25 2.3
    -15 5 2 27.6 2.9
    -15 5 2 29.2 2.5
    15 5 -2 26.1 2.7
    13 -5 -2 193.68 5.2
    -13 -5 2 201.28 5.4
    -13 -5 2 208.48 5.6
    13 5 -2 200.28 5.4
    -13 5 2 172.38 5.9
    -13 5 2 205.78 5.5
    13 5 -2 196.98 5.3
    11 -5 -2 176.88 4.7
    -11 -5 2 181.18 4.9
    -11 -5 2 179.88 4.8
    11 -5 -2 176.98 4.6
    -11 5 2 172.98 4.7
    11 5 -2 183.38 4.7
    11 5 -2 157.08 5.2
    -11 5 2 180.98 4.8
    -9 -5 2 310.57 7.1
    9 -5 -2 307.57 7
    -9 -5 2 302.37 7.1
    9 -5 -2 311.37 7
    -9 5 2 311.57 7.1
    9 5 -2 309.87 7.1
    9 5 -2 296.67 7.1
    -9 5 2 316.87 7.1
    -7 -5 2 63.39 2.2
    7 -5 -2 57.29 2.4
    -7 -5 2 61.69 2.2
    7 -5 -2 63.99 2.1
    -7 5 2 60.29 2.1
    7 5 -2 62.69 2.2
    7 5 -2 61.29 2.1
    -7 5 2 62.19 2.1
    5 -5 -2 234.08 5.3
    5 -5 -2 233.78 5.3
    -5 5 2 230.08 5.3
    5 5 -2 236.68 5.7
    5 5 -2 231.78 5.3
    -5 5 2 234.58 5.3
    -3 -5 2 5.6 0.7
    -3 -5 2 3.1 0.5
    3 -5 -2 5.2 0.6
    3 -5 -2 5.5 0.9
    -3 5 2 3.4 0.6
    3 5 -2 4.8 0.6
    -3 5 2 3.3 0.5
    1 -5 -2 1440.86 27.4
    -1 -5 2 1377.96 27.3
    1 -5 -2 1401.06 27.4
    -1 5 2 1398.66 27.4
    1 5 -2 1420.76 27.4
    1 5 -2 1441.16 27.4
    -1 -5 -2 398.26 8.3
    1 -5 2 415.16 8.3
    1 -5 2 402.86 8.3
    -1 -5 -2 408.86 8.3
    -1 5 -2 397.96 8.3
    -1 5 -2 405.96 8.3
    1 5 2 385.16 8.4
    3 -5 2 12.1 0.8
    -3 -5 -2 10.8 0.9
    -3 -5 -2 10.7 0.8
    -3 5 -2 11 0.8
    3 5 2 11.8 0.9
    3 5 2 10.4 0.8
    -3 5 -2 12.1 0.8
    5 -5 2 0.8 0.4
    -5 -5 -2 0.9 0.5
    5 -5 2 0.9 0.4
    -5 -5 -2 0.3 0.4
    -5 5 -2 1.1 0.4
    5 5 2 0.5 0.3
    -5 5 -2 1.2 0.4
    7 -5 2 98.29 2.6
    -7 -5 -2 90.39 2.8
    7 -5 2 94.79 2.6
    -7 -5 -2 90.59 2.7
    -7 5 -2 95.89 2.7
    7 5 2 95.79 2.7
    7 5 2 91.49 2.7
    -7 5 -2 88.69 2.6
    9 -5 2 2.4 0.6
    -9 -5 -2 3.1 0.8
    -9 -5 -2 5.7 0.9
    9 -5 2 4.6 0.8
    9 5 2 4.9 0.9
    9 5 2 3.6 0.6
    -9 5 -2 5.1 0.9
    -9 5 -2 4.2 0.8
    11 -5 2 125.49 3.5
    11 -5 2 133.69 3.6
    -11 -5 -2 126.29 3.9
    -11 -5 -2 120.29 3.8
    11 5 2 127.89 3.7
    11 5 2 128.09 3.6
    -11 5 -2 124.99 3.7
    -13 -5 -2 54.99 2.7
    13 -5 2 51.69 2.3
    -13 -5 -2 55.79 2.9
    13 -5 2 58.99 2.6
    13 5 2 51.49 2.3
    13 5 2 56.49 2.7
    -13 5 -2 61.09 2.6
    -13 5 -2 58.39 2.9
    -15 -5 -2 70.19 3.4
    -15 -5 -2 70.19 4.3
    15 -5 2 67.29 3.3
    -15 5 -2 67.79 3.1
    -15 5 -2 70.79 3.8
    -16 -6 2 0.7 1.5
    -16 -6 2 3.3 2
    -16 6 2 0.6 1.9
    -16 6 2 1.5 1.3
    14 -6 -2 4.3 1.3
    -14 -6 2 5 1.3
    -14 -6 2 10.8 1.7
    14 -6 -2 7 1.2
    14 6 -2 9 1.5
    -14 6 2 7.9 1.3
    14 6 -2 8.4 1.5
    -14 6 2 9.6 1.7
    12 -6 -2 33.4 2
    -12 -6 2 31.2 2.3
    -12 -6 2 32.2 2.4
    12 -6 -2 34.6 2.2
    12 6 -2 42 2.8
    -12 6 2 34.5 2.2
    12 6 -2 33.7 2.4
    -12 6 2 36 2.3
    10 -6 -2 63.59 2.4
    10 -6 -2 61.79 2.5
    -10 -6 2 63.39 2.6
    -10 -6 2 62.29 2.6
    10 6 -2 60.99 2.6
    -10 6 2 59.79 2.5
    -10 6 2 62.89 2.6
    10 6 -2 65.29 2.5
    8 -6 -2 262.87 6.6
    -8 -6 2 278.67 6.5
    -8 -6 2 285.57 6.6
    -8 6 2 281.97 6.5
    8 6 -2 286.67 6.5
    -8 6 2 273.27 6.5
    8 6 -2 281.97 6.5
    6 -6 -2 7.8 1
    -6 -6 2 7.1 0.8
    6 -6 -2 9.3 1
    -6 -6 2 10.1 1
    -6 6 2 8.3 1
    6 6 -2 9.6 1
    -6 6 2 8.6 1
    4 -6 -2 7.9 0.9
    4 -6 -2 7.3 0.9
    -4 -6 2 6.6 0.8
    -4 6 2 7.4 0.9
    4 6 -2 7.3 0.9
    4 6 -2 6.8 0.9
    -4 6 2 7.7 0.9
    -2 -6 2 76.49 2.6
    2 -6 -2 81.49 2.4
    2 -6 -2 81.79 2.4
    2 6 -2 80.89 2.4
    -2 6 2 79.19 2.3
    2 6 -2 80.19 2.3
    0 -6 2 2.8 0.5
    0 -6 -2 3.5 0.6
    0 -6 -2 3.5 0.7
    0 6 -2 3.3 0.6
    0 6 2 3.7 0.8
    0 6 -2 2.9 0.5
    0 6 2 2.8 0.6
    -2 -6 -2 43.9 1.7
    2 -6 2 43.5 1.6
    2 -6 2 45.9 1.6
    -2 6 -2 41.7 1.6
    2 6 2 44 1.6
    -2 6 -2 44.4 1.6
    -4 -6 -2 62.59 2.1
    4 -6 2 63.59 2
    -4 -6 -2 63.59 2.1
    -4 6 -2 63.19 2
    4 6 2 63.49 2
    -4 6 -2 63.69 2
    4 6 2 64.99 2.1
    6 -6 2 5.8 0.8
    -6 -6 -2 6.1 0.9
    -6 -6 -2 7.2 0.9
    6 -6 2 6.7 0.8
    -6 6 -2 4.1 0.6
    -6 6 -2 6.5 0.8
    6 6 2 5 0.7
    -8 -6 -2 320.07 7.3
    8 -6 2 326.57 7.1
    8 -6 2 323.07 7.1
    -8 -6 -2 317.07 7.3
    8 6 2 309.87 7.2
    8 6 2 325.67 7.2
    -8 6 -2 316.87 7.2
    -8 6 -2 314.37 7.2
    10 -6 2 46.5 2
    -10 -6 -2 41.1 2.5
    -10 -6 -2 40.8 2.3
    10 -6 2 42.2 1.9
    10 6 2 42.2 1.9
    -10 6 -2 44.7 2.2
    10 6 2 43.9 2.2
    -10 6 -2 41.7 2
    -12 -6 -2 1.8 1.2
    12 -6 2 1.5 0.8
    -12 -6 -2 0.9 1
    12 6 2 2.6 0.8
    -12 6 -2 2.5 0.9
    12 6 2 2.1 1.1
    -14 -6 -2 4.2 1.4
    -14 -6 -2 4.5 1.6
    14 -6 2 4.5 1.4
    -14 6 -2 3.8 1.6
    -14 6 -2 5.5 1.2
    14 6 2 5.5 1.6
    -15 -7 2 7.8 1.9
    -15 -7 2 10.9 2.5
    15 -7 -2 8.5 1.8
    -15 7 2 9 1.9
    15 7 -2 4.7 1.7
    -15 7 2 10.7 1.8
    -13 -7 2 9.8 1.5
    -13 -7 2 17.5 2
    13 -7 -2 13.2 1.6
    13 -7 -2 13 2.1
    13 7 -2 12.5 1.8
    -13 7 2 10.8 1.5
    -13 7 2 15.2 1.7
    11 -7 -2 52.39 2.6
    -11 -7 2 54.09 2.7
    11 -7 -2 54.49 2.4
    -11 -7 2 54.49 2.8
    -11 7 2 48.5 2.6
    -11 7 2 51.99 2.5
    11 7 -2 52.19 2.7
    9 -7 -2 60.89 2.4
    -9 -7 2 58.59 2.6
    9 -7 -2 54.69 2.6
    -9 -7 2 53.69 2.5
    9 7 -2 56.49 2.7
    -9 7 2 59.09 2.5
    -9 7 2 59.99 2.4
    9 7 -2 59.69 2.6
    7 -7 -2 0.3 0.7
    7 -7 -2 0.4 0.5
    -7 -7 2 0 0.8
    -7 -7 2 -0.3 0.7
    7 7 -2 0.2 0.8
    -7 7 2 0.5 0.7
    -7 7 2 0.3 0.6
    5 -7 -2 142.69 3.8
    -5 -7 2 138.69 3.8
    -5 -7 2 142.19 3.9
    5 -7 -2 145.79 3.9
    -5 7 2 146.59 3.9
    -5 7 2 145.89 3.9
    5 7 -2 144.29 3.9
    3 -7 -2 253.87 5.9
    3 -7 -2 253.67 5.8
    -3 -7 2 254.47 5.9
    -3 -7 2 254.87 5.8
    -3 7 2 249.38 5.8
    3 7 -2 253.57 5.9
    1 -7 -2 55.49 2
    -1 -7 2 55.99 2
    1 -7 -2 57.09 2
    -1 7 2 57.39 2
    -1 7 2 57.49 2
    1 7 -2 56.29 2
    1 7 -2 57.89 2
    -1 -7 -2 470.75 9.9
    1 -7 2 427.66 10.2
    -1 -7 -2 474.95 9.9
    1 -7 2 470.95 9.8
    1 7 2 472.95 9.9
    -1 7 -2 487.85 9.9
    1 7 2 474.75 9.9
    -1 7 -2 467.25 9.8
    3 -7 2 81.39 2.5
    3 -7 2 83.19 2.5
    -3 -7 -2 83.69 2.6
    -3 7 -2 81.59 2.5
    3 7 2 82.19 2.7
    -3 7 -2 84.39 2.5
    3 7 2 84.89 2.5
    -5 -7 -2 59.69 2.3
    5 -7 2 61.79 2
    -5 -7 -2 58.39 2.2
    -5 7 -2 58.89 2.1
    -5 7 -2 58.79 2.2
    5 7 2 58.99 2.1
    5 7 2 61.09 2.2
    7 -7 2 239.88 5.5
    -7 -7 -2 236.58 5.8
    7 -7 2 237.08 5.6
    -7 -7 -2 235.68 5.8
    -7 7 -2 236.98 5.7
    7 7 2 238.58 5.7
    -7 7 -2 228.48 5.6
    9 -7 2 9.7 1.1
    -9 -7 -2 12.9 1.4
    9 -7 2 11.5 1.4
    -9 -7 -2 10.2 1.3
    9 7 2 12.1 1.3
    9 7 2 10.1 1.2
    -9 7 -2 11.5 1.3
    -9 7 -2 11.9 1.5
    -11 -7 -2 1 1.1
    11 -7 2 -0.6 0.6
    11 -7 2 -0.1 0.9
    -11 -7 -2 0.9 0.9
    -11 7 -2 1 1
    11 7 2 1.4 1.1
    11 7 2 0.9 0.8
    -11 7 -2 1.1 0.8
    -13 -7 -2 3.9 1.6
    13 -7 2 1.7 1.3
    -13 -7 -2 1 1.2
    13 7 2 2.1 1.4
    -13 7 -2 3 1.1
    -14 -8 2 1.4 1.7
    -14 -8 2 -2.6 1.7
    14 8 -2 0.9 1.6
    -14 8 2 2.2 1.7
    -14 8 2 1.4 1.2
    12 -8 -2 5.7 1.3
    -12 -8 2 9.3 1.7
    12 -8 -2 9 1.4
    12 8 -2 8.7 1.4
    -12 8 2 5.9 1.4
    -12 8 2 9.4 1.4
    12 8 -2 5.9 1.7
    -10 -8 2 39.7 2.5
    10 -8 -2 35 2.8
    -10 -8 2 34.5 2.4
    10 -8 -2 33.1 2.1
    10 8 -2 37.1 2.5
    -10 8 2 35.4 2.4
    10 8 -2 35.9 2.3
    -10 8 2 35 2.2
    -8 -8 2 5.3 1.1
    8 -8 -2 5.6 1.1
    8 -8 -2 3.9 0.9
    -8 -8 2 5.3 1.2
    8 8 -2 3.9 0.8
    -8 8 2 7.2 1.1
    8 8 -2 4.9 1.1
    -8 8 2 5.7 1.1
    6 -8 -2 1.9 0.7
    6 -8 -2 0.5 0.7
    -6 -8 2 1.6 0.7
    -6 -8 2 2.5 0.8
    -6 8 2 1.6 0.7
    -6 8 2 2 0.9
    6 8 -2 1.5 0.8
    6 8 -2 1.3 0.8
    -4 -8 2 53.79 2.3
    4 -8 -2 53.49 2.2
    -4 -8 2 56.59 2.3
    4 8 -2 54.79 2.3
    -4 8 2 55.39 3.4
    4 8 -2 57.79 2.3
    -4 8 2 56.19 2.2
    2 -8 -2 3.7 0.8
    -2 -8 2 1.9 0.8
    -2 -8 2 3 0.8
    2 -8 -2 3.3 0.8
    -2 8 2 4.5 1.1
    2 8 -2 2.7 0.9
    -2 8 2 2.6 0.7
    2 8 -2 2.3 0.7
    0 -8 2 0.5 0.6
    0 -8 -2 -0.1 0.7
    0 -8 -2 0.2 0.6
    0 -8 2 0.8 0.6
    0 8 -2 0.3 0.5
    0 8 2 0.1 0.6
    0 8 2 -0.6 0.6
    0 8 -2 -0.3 0.5
    2 -8 2 168.18 4.2
    -2 -8 -2 167.78 4.3
    2 -8 2 149.69 4.5
    -2 -8 -2 164.58 4.3
    2 8 2 166.28 4.3
    2 8 2 165.28 4.3
    -2 8 -2 165.08 4.2
    -2 8 -2 162.68 4.2
    -4 -8 -2 12.3 1.4
    4 -8 2 14.6 1.2
    4 -8 2 15.2 1.3
    -4 -8 -2 13.6 1.5
    -4 8 -2 12.1 1.2
    4 8 2 15.6 1.3
    -4 8 -2 14.3 1.3
    4 8 2 15.3 1.5
    6 -8 2 1 0.6
    -6 -8 -2 0.7 0.9
    -6 -8 -2 0.4 0.7
    6 -8 2 0.8 0.7
    6 8 2 0 0.8
    -6 8 -2 0.8 0.8
    -6 8 -2 0.5 0.7
    6 8 2 0.2 0.6
    -8 -8 -2 -0.2 1
    -8 -8 -2 0.7 0.9
    8 -8 2 -0.1 0.6
    8 -8 2 0.5 0.7
    8 8 2 0.8 1
    -8 8 -2 0.1 0.8
    -8 8 -2 0.2 0.7
    8 8 2 0.2 0.8
    10 -8 2 4.2 1.1
    10 -8 2 2.4 0.7
    -10 -8 -2 2.4 1.1
    -10 -8 -2 1.6 1.3
    10 8 2 1.4 1
    -10 8 -2 1.9 0.9
    10 8 2 2.4 1.2
    -10 8 -2 2.3 1.1
    -12 -8 -2 4.5 1.2
    -12 -8 -2 6.8 1.7
    12 -8 2 4.6 2.4
    12 8 2 4.6 1.6
    -12 8 -2 3.8 1.1
    -12 8 -2 -0.1 1.2
    -14 -8 -2 8.8 1.9
    -14 8 -2 4.8 1.5
    -15 -9 2 4.2 2.1
    -13 -9 2 0.3 1.5
    13 -9 -2 0.5 1.3
    -13 -9 2 1.1 1.7
    13 9 -2 -1.7 1.4
    13 9 -2 0.4 1.7
    -13 9 2 0.4 1.3
    -13 9 2 -0.7 1.4
    11 -9 -2 1.8 1.1
    -11 -9 2 0.8 1.1
    -11 -9 2 1.1 1.4
    11 9 -2 2.4 1.3
    11 9 -2 1.6 1.5
    -11 9 2 0.5 1.1
    -11 9 2 0.5 1.3
    -9 -9 2 47.7 2.7
    9 -9 -2 48.1 2.4
    9 -9 -2 46.7 2.6
    -9 -9 2 45.6 2.7
    -9 9 2 49.8 2.7
    9 9 -2 48.7 2.6
    9 9 -2 47.3 2.8
    -9 9 2 47.3 2.6
    7 -9 -2 18 1.7
    -7 -9 2 21.4 2
    -7 -9 2 24.1 2.1
    7 -9 -2 20.3 2
    7 9 -2 20.6 2.1
    7 9 -2 23.3 1.9
    -7 9 2 21.2 1.8
    5 -9 -2 224.18 5.7
    -5 -9 2 225.88 5.7
    -5 -9 2 225.38 5.7
    5 9 -2 225.28 5.7
    -5 9 2 219.68 5.7
    5 9 -2 224.48 5.7
    -5 9 2 226.78 5.7
    -3 -9 2 10.5 1.2
    3 -9 -2 11.8 1.5
    3 -9 -2 7.5 1
    -3 -9 2 7.8 1.1
    3 9 -2 6.1 0.9
    -3 9 2 8.3 1
    3 9 -2 8.6 1.2
    -3 9 2 10.2 1.3
    1 -9 -2 53.99 2.3
    -1 -9 2 51.99 2.3
    1 -9 -2 53.19 2.3
    -1 9 2 55.99 2.3
    1 9 -2 56.49 2.4
    -1 9 2 50.89 2.3
    1 9 -2 52.69 2.3
    1 -9 2 31.6 1.8
    -1 -9 -2 36.5 1.9
    1 -9 2 35.2 1.9
    -1 -9 -2 31.7 1.9
    1 9 2 34.6 1.9
    -1 9 -2 33.4 1.8
    1 9 2 33.8 1.8
    -1 9 -2 33.4 1.9
    -3 -9 -2 98.29 3.2
    -3 -9 -2 91.39 3.1
    3 -9 2 98.19 3
    3 -9 2 89.89 3.1
    3 9 2 94.29 3.6
    -3 9 -2 93.59 3.1
    -3 9 -2 100.09 3.1
    3 9 2 95.09 3.2
    -5 -9 -2 36.9 2.2
    5 -9 2 43.5 2.5
    5 -9 2 40.7 1.9
    -5 -9 -2 39.3 2.2
    5 9 2 41.4 2.1
    5 9 2 39.4 2.2
    -5 9 -2 38.3 2.1
    -5 9 -2 41.3 2
    -7 -9 -2 93.99 3.5
    -7 -9 -2 95.49 3.5
    7 -9 2 96.69 3.1
    7 -9 2 95.09 3.2
    7 9 2 102.29 3.4
    -7 9 -2 96.99 3.3
    7 9 2 95.29 3.5
    -7 9 -2 95.59 3.4
    9 -9 2 1.6 1
    -9 -9 -2 3.8 1.3
    9 -9 2 0.5 0.7
    -9 -9 -2 2.3 1
    -9 9 -2 2.4 1
    9 9 2 2 1.2
    -9 9 -2 2.6 1.1
    9 9 2 2.2 1.1
    -11 -9 -2 7.7 1.6
    -11 -9 -2 8.7 1.9
    11 -9 2 9.8 1.4
    -11 9 -2 5.6 1.2
    11 9 2 7.8 1.6
    -11 9 -2 6.5 1.5
    -13 -9 -2 2.3 1.7
    -13 9 -2 2 1.4
    -14 -10 2 2.1 2
    -14 10 2 -1 1.8
    -12 -10 2 3.7 1.8
    -12 -10 2 6.3 2
    12 10 -2 4 1.9
    -12 10 2 4 1.6
    -12 10 2 4.1 3.2
    12 10 -2 3.4 1.7
    10 -10 -2 51.09 3.1
    10 -10 -2 51.49 2.8
    -10 -10 2 51.19 3.3
    -10 -10 2 53.09 3.2
    -10 10 2 55.39 2.9
    10 10 -2 53.09 3.1
    10 10 -2 49.3 3.3
    -10 10 2 48.2 3.1
    8 -10 -2 8.8 1.3
    -8 -10 2 12 1.7
    -8 -10 2 9.3 1.6
    8 -10 -2 6.5 1.3
    -8 10 2 7 1.2
    -8 10 2 10.5 1.5
    8 10 -2 9.6 1.6
    8 10 -2 8.2 1.3
    6 -10 -2 6.3 1.2
    -6 -10 2 3.9 1.1
    -6 -10 2 6.8 1.2
    6 -10 -2 8.3 1.3
    -6 10 2 4.9 1.1
    6 10 -2 6.8 1.2
    -6 10 2 7.9 1.4
    6 10 -2 5.1 1.1
    -4 -10 2 91.49 3.3
    4 -10 -2 88.19 3.3
    -4 -10 2 88.09 3.3
    4 -10 -2 88.29 3.2
    -4 10 2 85.09 3.2
    4 10 -2 88.99 3.3
    4 10 -2 84.29 3.2
    -4 10 2 86.59 3.2
    2 -10 -2 37.3 2.2
    2 -10 -2 39.8 2.2
    -2 -10 2 35.1 2.2
    -2 -10 2 27.5 3.2
    2 10 -2 37.7 2.2
    -2 10 2 38 2.1
    2 10 -2 36 2.2
    -2 10 2 37.1 2.2
    0 -10 -2 30.5 2.1
    0 -10 -2 30.3 2.1
    0 -10 2 31.1 2
    0 10 -2 29.6 2
    0 10 2 34.3 2.1
    0 10 -2 29.9 3.3
    0 10 2 32.8 2
    -2 -10 -2 23.4 2
    2 -10 2 24.5 1.8
    2 -10 2 25.9 2
    -2 10 -2 24.7 1.9
    -2 10 -2 21.6 1.8
    2 10 2 26.3 1.9
    2 10 2 22.3 1.9
    -4 -10 -2 16.4 1.7
    4 -10 2 15.1 1.7
    -4 -10 -2 16 2
    4 -10 2 13.4 1.6
    -4 10 -2 17.1 1.6
    -4 10 -2 14.4 1.8
    4 10 2 14.3 1.9
    4 10 2 14.5 1.8
    6 -10 2 0 0.8
    -6 -10 -2 0.2 1.1
    -6 -10 -2 -0.3 1
    6 10 2 0.6 1
    6 10 2 -0.7 1
    -6 10 -2 0.5 1
    -6 10 -2 1.2 0.9
    8 -10 2 1.8 1
    -8 -10 -2 1.9 1.3
    -8 -10 -2 1.3 1.2
    8 -10 2 0.2 1.1
    -8 10 -2 3.7 1.3
    -8 10 -2 1.7 0.9
    8 10 2 1.1 1.3
    8 10 2 1.4 1.9
    -10 -10 -2 -1.1 1.5
    10 -10 2 3.4 1.4
    -10 -10 -2 2.2 1.3
    -10 10 -2 -0.2 1.4
    10 10 2 2.5 1.8
    -10 10 -2 -0.9 1.1
    -12 -10 -2 5.6 1.8
    -12 10 -2 4.5 1.5
    -13 -11 2 34.9 4
    11 -11 -2 4.5 1.8
    -11 -11 2 7.1 2.2
    -11 -11 2 4.7 1.7
    11 11 -2 5 1.8
    -11 11 2 5.1 1.9
    -11 11 2 2.1 1.2
    11 11 -2 5.7 1.9
    9 -11 -2 7.2 1.6
    -9 -11 2 8.3 1.7
    9 -11 -2 7 1.3
    -9 -11 2 7.5 1.8
    9 11 -2 9.8 1.8
    -9 11 2 6.7 1.3
    -9 11 2 10 1.6
    9 11 -2 7.3 1.5
    -7 -11 2 23.3 2.7
    -7 -11 2 26.5 2.5
    7 -11 -2 21.7 2.2
    7 -11 -2 20.8 2.4
    -7 11 2 19.1 2.3
    -7 11 2 25.8 2.4
    7 11 -2 25.3 2.5
    7 11 -2 23.1 2.5
    5 -11 -2 17.7 2.1
    -5 -11 2 12.4 1.5
    -5 -11 2 20.6 2.6
    5 -11 -2 17.4 2.3
    5 11 -2 20.9 2.2
    5 11 -2 14.2 1.6
    -5 11 2 17.4 2.2
    -5 11 2 18.4 1.8
    -3 -11 2 147.59 4.5
    -3 -11 2 141.99 4.4
    3 -11 -2 145.89 4.5
    3 -11 -2 142.39 4.5
    -3 11 2 139.79 4.4
    3 11 -2 141.79 4.5
    -3 11 2 142.89 4.4
    3 11 -2 146.89 4.5
    -1 -11 2 90.29 3.4
    1 -11 -2 82.59 3.2
    -1 -11 2 85.29 3.4
    1 -11 -2 93.29 3.5
    -1 11 2 89.49 3.3
    -1 11 2 71.29 4.6
    1 11 -2 90.49 3.4
    1 11 -2 90.19 3.4
    1 -11 2 39.6 2.4
    1 -11 2 41.3 2.3
    -1 -11 -2 38.4 2.5
    -1 -11 -2 39.9 2.4
    1 11 2 41.7 2.4
    1 11 2 39.8 2.5
    -1 11 -2 41.7 2.4
    -1 11 -2 37.4 2.5
    3 -11 2 6.2 1.2
    3 -11 2 7.6 1.4
    -3 -11 -2 6.4 1.4
    -3 -11 -2 8.9 1.5
    3 11 2 6.2 1.2
    -3 11 -2 5.6 1.1
    -3 11 -2 5.8 1.2
    3 11 2 7 1.4
    5 -11 2 86.79 3.3
    5 -11 2 89.09 3.3
    -5 -11 -2 92.09 3.7
    -5 -11 -2 90.79 3.6
    -5 11 -2 73.69 4.1
    5 11 2 83.29 3.5
    5 11 2 88.89 3.5
    -5 11 -2 83.09 3.4
    -7 -11 -2 24.9 2.5
    7 -11 2 18.1 1.9
    -7 -11 -2 24.5 2.9
    7 11 2 28.1 2.8
    -7 11 -2 23.6 2.3
    7 11 2 26 2.5
    -7 11 -2 26.6 2.4
    -9 -11 -2 1.8 1.3
    9 -11 2 4.4 1.6
    -9 -11 -2 5.5 2.4
    -9 11 -2 2 1.5
    -9 11 -2 1.6 1.2
    -11 -11 -2 10.3 2
    -11 11 -2 8.4 1.5
    -10 -12 2 5.2 2
    -10 -12 2 4.7 1.9
    10 -12 -2 0.1 1.7
    -10 12 2 4.5 1.5
    10 12 -2 4.2 2
    10 12 -2 2.2 1.8
    -10 12 2 4.2 2
    -8 -12 2 18.8 2.3
    8 -12 -2 11.2 1.4
    -8 -12 2 20.6 2.4
    8 -12 -2 23.5 2.8
    8 12 -2 17.9 2.2
    -8 12 2 15.7 1.9
    8 12 -2 15.9 2
    -8 12 2 22.4 2.9
    6 -12 -2 1.4 1.2
    -6 -12 2 3 1.5
    -6 -12 2 5.8 1.7
    6 -12 -2 3.4 1.3
    -6 12 2 5.4 1.6
    6 12 -2 3.2 1.5
    -6 12 2 3.8 1.5
    6 12 -2 4.5 1.5
    -4 -12 2 26.1 2.6
    -4 -12 2 31 2.8
    4 -12 -2 26.2 2.5
    4 -12 -2 29.6 2.5
    -4 12 2 23.9 2.4
    4 12 -2 30 2.6
    4 12 -2 32.5 2.8
    -4 12 2 23.5 2.6
    -2 -12 2 5.4 1.4
    2 -12 -2 3.7 1.5
    -2 -12 2 7 1.6
    2 -12 -2 3.9 1.4
    2 12 -2 7.4 1.5
    -2 12 2 4.2 1.4
    2 12 -2 3.3 1.4
    -2 12 2 3.3 1.4
    0 -12 2 46.6 2.8
    0 -12 -2 45.9 3.1
    0 -12 -2 43 2.8
    0 12 -2 47.1 2.8
    0 12 2 49.9 2.8
    0 12 2 52.89 2.9
    0 12 -2 49 2.9
    2 -12 2 4 1.3
    -2 -12 -2 4.9 1.4
    -2 -12 -2 3.5 1.2
    2 -12 2 3.1 1.4
    2 12 2 7 1.6
    2 12 2 4.8 1.3
    -2 12 -2 4.6 1.5
    -2 12 -2 4.8 1.3
    4 -12 2 5.3 1.4
    -4 -12 -2 5 1.5
    -4 -12 -2 4 1.4
    4 -12 2 5.5 1.3
    4 12 2 7.2 1.6
    -4 12 -2 3.8 1.2
    4 12 2 4.5 1.3
    -4 12 -2 4.1 1.3
    -6 -12 -2 12.2 1.8
    6 -12 2 11.4 1.8
    -6 -12 -2 9.6 1.9
    -6 12 -2 10.4 1.8
    6 12 2 11.3 1.9
    6 12 2 9 1.7
    -6 12 -2 12.6 1.7
    -8 -12 -2 10.4 2.1
    -8 -12 -2 9.6 2.2
    8 -12 2 6.6 1.7
    8 12 2 8.3 2.2
    -8 12 -2 4.9 1.5
    -8 12 -2 8.8 1.8
    -10 -12 -2 2.7 2
    -10 12 -2 3.3 1.7
    -9 -13 2 -1.7 2.3
    -9 -13 2 1.8 2.1
    9 13 -2 0 2.1
    9 13 -2 1.8 2.1
    -9 13 2 -1.1 2
    -9 13 2 1.2 1.6
    -7 -13 2 3.5 1.7
    -7 -13 2 2.4 2
    7 -13 -2 2.4 1.6
    7 -13 -2 1.1 1.6
    -7 13 2 3.2 1.6
    -7 13 2 1.9 2.3
    7 13 -2 -2.2 2
    7 13 -2 1.5 1.8
    -5 -13 2 13.3 2.2
    -5 -13 2 14.2 2.2
    5 -13 -2 11.8 2
    5 -13 -2 8.6 1.7
    5 13 -2 12.1 1.9
    -5 13 2 8.1 1.6
    -5 13 2 9.2 1.8
    5 13 -2 9.5 1.8
    3 -13 -2 6.4 1.6
    3 -13 -2 7.6 1.9
    -3 -13 2 11.8 2
    -3 -13 2 6 1.7
    3 13 -2 8.3 1.9
    -3 13 2 6.6 1.5
    3 13 -2 6.3 1.7
    -3 13 2 6.6 1.6
    1 -13 -2 17.3 2.2
    -1 -13 2 11.6 1.8
    1 -13 -2 10.1 1.7
    -1 -13 2 9.7 1.6
    1 13 -2 13.2 2.2
    -1 13 2 9.9 1.7
    -1 13 2 8.8 1.5
    1 13 -2 6.9 1.4
    -1 -13 -2 0.6 1.5
    1 -13 2 0.9 1.5
    1 -13 2 -0.6 1.4
    -1 13 -2 2.1 1.3
    1 13 2 -0.8 1.5
    1 13 2 0.8 1.4
    -1 13 -2 0.7 1.1
    -3 -13 -2 -1.9 1.6
    3 -13 2 -1.1 1.5
    -3 -13 -2 1.5 2
    3 -13 2 0.1 1.4
    3 13 2 -1.1 1.5
    -3 13 -2 0 1.1
    -3 13 -2 2.1 1.4
    3 13 2 -1.4 1.3
    5 -13 2 3.9 1.5
    -5 -13 -2 4.4 1.9
    -5 -13 -2 5 1.7
    5 -13 2 5.8 1.9
    -5 13 -2 4 1.6
    5 13 2 5.2 1.6
    -5 13 -2 4.1 1.5
    5 13 2 5.6 1.9
    -7 -13 -2 3.8 2.2
    -7 -13 -2 0.6 1.6
    7 13 2 2.9 2.2
    -7 13 -2 4 1.9
    -7 13 -2 0.5 1.4
    -8 -14 2 8.4 2.2
    8 14 -2 11.9 2.7
    -6 -14 2 -0.2 2.1
    6 -14 -2 0.6 2
    -6 -14 2 2.1 2.3
    6 -14 -2 1.6 1.9
    -6 14 2 0.5 1.5
    6 14 -2 -0.5 1.8
    6 14 -2 0.7 2
    -6 14 2 1 1.9
    -4 -14 2 3.3 1.8
    -4 -14 2 1.3 1.7
    4 -14 -2 0 1.8
    4 -14 -2 -1.2 1.9
    -4 14 2 1.8 1.7
    -4 14 2 -0.7 1.9
    4 14 -2 -0.4 1.8
    4 14 -2 0.8 2.1
    2 -14 -2 7.4 2.1
    -2 -14 2 4.9 1.8
    2 -14 -2 5.8 2
    -2 -14 2 7.1 2
    2 14 -2 5.7 1.9
    -2 14 2 6.3 1.9
    -2 14 2 5.5 1.7
    2 14 -2 4.5 1.9
    0 -14 2 -0.6 1.9
    0 -14 2 -0.5 1.6
    0 -14 -2 1.6 1.9
    0 14 2 -0.4 1.7
    0 14 -2 -0.2 1.5
    0 14 -2 3.5 1.6
    0 14 2 0.1 1.8
    2 -14 2 4.8 1.9
    2 -14 2 3 1.8
    -2 -14 -2 -0.2 1.9
    -2 -14 -2 2.1 1.6
    2 14 2 7.3 1.8
    -2 14 -2 3.8 2
    2 14 2 3 1.9
    -2 14 -2 4.2 1.7
    4 -14 2 2.2 1.9
    -4 -14 -2 2.3 2.3
    -4 -14 -2 1.2 1.8
    4 14 2 -2.3 1.9
    4 14 2 -1.8 2
    -4 14 -2 0.3 1.6
    -4 14 -2 -1.7 1.2
    -6 -14 -2 -0.1 2
    -6 14 -2 1 1.7
    -3 -15 2 8.1 2.7
    -3 -15 2 9.9 2.6
    3 -15 -2 4.8 2.2
    3 -15 -2 4.8 2.5
    -3 15 2 3.6 3.4
    3 15 -2 11.7 2.8
    3 15 -2 8 2.9
    -3 15 2 7 2.7
    -1 -15 2 2.3 2.3
    1 -15 -2 -1.7 2.1
    -1 15 2 2.1 1.8
    -1 15 2 1.2 2.2
    1 15 -2 1.1 1.7
    1 15 -2 6.3 2.4
    -1 -15 -2 2.8 2.2
    -1 -15 -2 3.9 2.5
    -1 15 -2 0.6 2.1
    1 15 2 7.3 2.4
    -1 15 -2 4.6 2.3
    1 15 2 7.1 2.1
    -18 0 3 0.3 1.5
    -16 0 3 -1.7 1.1
    16 0 -3 0.4 0.9
    -16 0 3 1.1 1.2
    14 0 -3 1.4 1
    -14 0 3 -0.5 0.9
    14 0 -3 -0.6 0.7
    -14 0 3 1.3 0.9
    12 0 -3 -0.4 0.6
    -12 0 3 0.4 0.7
    12 0 -3 0.3 0.7
    -12 0 3 0.9 0.8
    -10 0 3 0 0.4
    -10 0 3 -0.1 0.6
    10 0 -3 -0.7 0.5
    8 0 -3 0.2 0.4
    -8 0 3 -0.4 0.4
    8 0 -3 -0.1 0.4
    -8 0 3 -0.1 0.3
    -6 0 3 -0.1 0.3
    -6 0 3 -0.1 0.3
    6 0 -3 0.2 0.3
    6 0 -3 0 0.3
    -4 0 3 0.2 0.2
    4 0 -3 -0.1 0.3
    4 0 -3 0.2 0.3
    2 0 -3 -0.8 0.2
    2 0 -3 -0.8 0.2
    -2 0 3 -1 0.1
    0 0 -3 0.1 0.1
    -2 0 -3 -0.4 0.1
    -2 0 -3 -0.2 0.1
    4 0 3 -0.3 0.2
    4 0 3 0.1 0.2
    -4 0 -3 0.1 0.2
    -4 0 -3 0 0.2
    6 0 3 0.4 0.3
    -6 0 -3 0.2 0.3
    6 0 3 0.2 0.3
    -6 0 -3 0.2 0.3
    -8 0 -3 0.3 0.5
    -8 0 -3 0.1 0.4
    8 0 3 0.2 0.3
    8 0 3 0.4 0.4
    -10 0 -3 0.7 0.5
    10 0 3 0.1 0.5
    -10 0 -3 -0.4 0.6
    10 0 3 1.5 0.5
    12 0 3 0.9 0.7
    12 0 3 -0.1 0.5
    -12 0 -3 -0.6 0.8
    -12 0 -3 0.4 0.6
    -14 0 -3 -0.4 1.1
    -14 0 -3 1.2 0.8
    14 0 3 0.7 1
    -16 0 -3 0.9 1.1
    -17 -1 3 1.2 1.5
    17 -1 -3 1.1 1.4
    -17 -1 3 1.2 1.5
    -17 1 3 2.5 1.6
    -17 1 3 -3.1 1.3
    17 1 -3 0.3 2.1
    -15 -1 3 9 1.4
    15 -1 -3 7.6 1.3
    15 -1 -3 9.2 1.7
    -15 -1 3 6.7 1.3
    15 1 -3 10.2 1.4
    -15 1 3 6 1.1
    15 1 -3 6.7 1.3
    -15 1 3 7.6 1.3
    -13 -1 3 73.09 2.8
    13 -1 -3 71.39 2.8
    -13 -1 3 73.49 2.9
    13 -1 -3 76.09 2.8
    -13 1 3 75.49 2.9
    13 1 -3 74.29 2.8
    -13 1 3 72.99 2.9
    13 1 -3 74.89 2.9
    -11 -1 3 4.2 0.8
    11 -1 -3 5.4 0.8
    11 -1 -3 6.3 1
    -11 -1 3 4.8 0.8
    11 1 -3 4.8 0.8
    -11 1 3 5.8 0.9
    -11 1 3 4 0.7
    -9 -1 3 31.3 1.5
    -9 -1 3 31.7 1.5
    9 -1 -3 31.6 1.4
    -9 1 3 31.1 1.4
    9 1 -3 30.2 1.5
    9 1 -3 31.2 1.4
    -9 1 3 28.3 1.4
    7 -1 -3 156.98 3.8
    -7 -1 3 160.68 3.8
    7 -1 -3 150.68 4
    -7 -1 3 159.48 3.8
    7 1 -3 153.88 3.7
    7 1 -3 159.28 3.8
    -7 1 3 164.38 3.8
    -7 1 3 161.08 3.8
    5 -1 -3 411.36 8.4
    5 -1 -3 408.46 8.4
    -5 -1 3 413.76 8.4
    -5 1 3 412.46 8.4
    5 1 -3 418.36 8.4
    -5 1 3 427.26 8.4
    -3 -1 3 402.06 8.1
    3 -1 -3 398.66 8.1
    -3 -1 3 384.06 8.1
    3 1 -3 429.46 8.1
    -3 1 3 422.26 8.1
    -3 1 3 411.56 8.1
    3 1 -3 408.46 8.1
    -1 -1 3 4242.48 81.09
    1 -1 -3 4173.58 81.39
    -1 -1 3 4168.28 81.19
    1 -1 -3 4252.47 81.49
    1 1 -3 4195.58 81.29
    1 1 -3 4321.27 81.29
    -1 1 3 4312.87 81.49
    -1 -1 -3 580.14 11
    -1 1 -3 569.44 10.9
    1 1 3 569.14 10.9
    -1 1 -3 572.24 11.1
    1 1 3 573.44 11.1
    3 -1 3 28.3 0.7
    -3 -1 -3 27.6 0.9
    3 -1 3 28.2 0.7
    -3 -1 -3 28.8 0.8
    -3 1 -3 29.3 0.8
    3 1 3 27.7 0.8
    -3 1 -3 29.8 0.8
    3 1 3 27.9 0.8
    5 -1 3 1119.99 21.2
    -5 -1 -3 1100.49 21.3
    -5 -1 -3 1082.69 21.3
    5 -1 3 1107.39 21.2
    5 1 3 1104.19 21.2
    -5 1 -3 1108.79 21.3
    -5 1 -3 1106.39 21.3
    5 1 3 1105.59 21.2
    -7 -1 -3 5.2 0.7
    7 -1 3 4.3 0.5
    -7 -1 -3 3.9 0.6
    7 -1 3 4.3 0.5
    -7 1 -3 4.8 0.6
    -7 1 -3 4.8 0.5
    7 1 3 3.8 0.4
    7 1 3 4.9 0.5
    9 -1 3 3.5 0.5
    9 -1 3 4.2 0.7
    -9 -1 -3 3.6 0.6
    -9 -1 -3 3.6 0.7
    9 1 3 4 0.6
    9 1 3 3.5 0.5
    -9 1 -3 3.6 0.7
    -9 1 -3 3.4 0.6
    -11 -1 -3 114.89 3.4
    11 -1 3 115.19 3
    11 -1 3 120.49 3.1
    11 1 3 116.39 3
    11 1 3 115.49 3.1
    -11 1 -3 116.09 3.4
    -13 -1 -3 32.5 2.3
    13 -1 3 34 1.6
    13 -1 3 34.7 1.8
    -13 -1 -3 36.9 1.9
    -13 1 -3 34.9 1.8
    13 1 3 32.1 1.6
    -13 1 -3 31.9 2.2
    13 1 3 37.1 1.9
    -15 -1 -3 10.8 1.8
    15 -1 3 11.3 1.4
    -15 -1 -3 8.1 1.3
    15 1 3 11 1.5
    -15 1 -3 10.1 1.7
    -15 1 -3 8.9 1.2
    -18 -2 3 19.4 2.3
    -18 2 3 24 3
    16 -2 -3 0.8 1.1
    -16 -2 3 0 1.1
    -16 -2 3 2.5 1.5
    -16 2 3 -1 1.2
    16 2 -3 -0.2 1
    16 2 -3 -0.9 1.3
    -16 2 3 0.1 1.2
    14 -2 -3 0.5 0.9
    -14 -2 3 1.7 1.1
    -14 -2 3 1 1
    14 -2 -3 0.6 0.8
    14 2 -3 0.5 0.8
    14 2 -3 1.3 1
    -14 2 3 0.8 1
    -14 2 3 0.2 0.8
    -12 -2 3 19.6 1.7
    12 -2 -3 22.1 1.5
    -12 -2 3 21.4 1.7
    12 -2 -3 21.9 1.7
    12 2 -3 24.7 1.6
    -12 2 3 19.9 1.7
    -12 2 3 16.9 1.6
    10 -2 -3 202.98 5
    -10 -2 3 204.88 5
    -10 -2 3 209.58 5
    -10 2 3 207.18 5.1
    10 2 -3 206.18 5
    10 2 -3 205.28 5
    -10 2 3 206.18 5
    8 -2 -3 13.4 1.1
    -8 -2 3 14.5 1.1
    -8 -2 3 14.7 1.2
    8 -2 -3 13.9 1
    8 2 -3 14 1
    -8 2 3 14 1
    8 2 -3 14.6 1.1
    6 -2 -3 329.17 6.9
    -6 -2 3 322.47 6.9
    -6 -2 3 324.47 6.9
    6 -2 -3 335.77 6.9
    -6 2 3 321.97 6.9
    6 2 -3 330.77 6.9
    -6 2 3 327.37 6.9
    6 2 -3 324.87 6.9
    -4 -2 3 142.69 3.3
    -4 -2 3 145.59 3.3
    4 -2 -3 144.69 3.3
    4 2 -3 138.39 3.3
    -4 2 3 157.78 3.3
    -4 2 3 145.69 3.3
    2 -2 -3 322.17 6.5
    -2 -2 3 319.87 6.5
    2 -2 -3 330.97 6.5
    2 2 -3 321.07 6.5
    2 2 -3 316.97 6.5
    -2 2 3 318.17 6.5
    0 -2 3 671.33 13
    0 -2 -3 697.63 13.1
    0 -2 -3 666.13 13.1
    0 -2 3 661.43 13
    0 2 3 682.03 13.1
    0 2 -3 673.53 13
    -2 -2 -3 23.4 0.8
    2 -2 3 24.2 0.7
    2 -2 3 24.6 0.7
    -2 -2 -3 24.8 0.8
    2 2 3 25.1 0.8
    -2 2 -3 22.7 0.8
    -2 2 -3 25 0.7
    2 2 3 24.2 0.8
    -4 -2 -3 359.96 7.2
    4 -2 3 359.26 7.1
    4 -2 3 368.86 7.1
    -4 2 -3 355.56 7.2
    4 2 3 351.36 7.2
    4 2 3 356.96 7.2
    -4 2 -3 359.96 7.2
    -6 -2 -3 347.17 7.1
    6 -2 3 346.27 6.9
    6 -2 3 346.87 6.9
    -6 -2 -3 339.87 7.1
    6 2 3 338.67 7
    -6 2 -3 346.77 7.1
    -6 2 -3 338.87 7.1
    8 -2 3 3.1 0.5
    -8 -2 -3 3.4 0.5
    8 -2 3 3.2 0.5
    -8 -2 -3 2.4 0.6
    -8 2 -3 3.6 0.6
    -8 2 -3 2.4 0.6
    8 2 3 3 0.5
    8 2 3 2.7 0.5
    -10 -2 -3 5 0.8
    10 -2 3 4.6 0.6
    -10 -2 -3 5.7 0.9
    10 -2 3 5.4 0.7
    10 2 3 4.8 0.6
    -10 2 -3 5.2 0.7
    10 2 3 5.1 0.8
    -10 2 -3 5 0.8
    12 -2 3 7 0.8
    -12 -2 -3 6.3 1
    -12 -2 -3 8.3 1.2
    12 -2 3 8 0.9
    -12 2 -3 9 1
    -12 2 -3 6.4 1.1
    12 2 3 7 0.8
    12 2 3 7.4 1
    -14 -2 -3 3.9 1
    14 -2 3 5.5 1.3
    -14 -2 -3 5 1.4
    14 2 3 4.1 1.1
    -14 2 -3 3 1.3
    -14 2 -3 4.3 0.9
    -16 -2 -3 0 1.2
    -16 2 -3 -1.9 1
    -17 -3 3 37.3 3.1
    17 -3 -3 42.3 3.2
    -17 -3 3 30.7 3.4
    -17 3 3 36 3.4
    -17 3 3 27.6 3
    -15 -3 3 27.3 2.4
    15 -3 -3 27 2.1
    -15 -3 3 28.1 2.7
    -15 3 3 25.3 2.4
    15 3 -3 28.5 2.3
    15 3 -3 25.7 2.5
    -15 3 3 25.1 2.4
    -13 -3 3 274.97 6.7
    -13 -3 3 274.57 6.7
    13 -3 -3 264.07 6.6
    13 -3 -3 266.67 6.5
    13 3 -3 280.47 6.7
    -13 3 3 268.17 6.7
    -13 3 3 264.17 6.7
    -11 -3 3 148.39 4.1
    11 -3 -3 135.39 4.4
    11 -3 -3 147.29 4
    -11 -3 3 145.29 4.1
    -11 3 3 144.59 4
    -11 3 3 143.99 4.1
    11 3 -3 149.29 4.1
    11 3 -3 157.88 4.1
    -9 -3 3 121.99 3.3
    9 -3 -3 120.49 3.3
    9 -3 -3 118.89 3.5
    -9 -3 3 121.79 3.4
    -9 3 3 115.19 3.3
    9 3 -3 124.29 3.3
    9 3 -3 121.09 3.3
    -9 3 3 119.69 3.3
    -7 -3 3 221.88 5.1
    7 -3 -3 221.38 5.1
    -7 -3 3 227.98 5.2
    7 -3 -3 230.38 5.2
    7 3 -3 228.98 5.2
    -7 3 3 224.48 5.1
    -7 3 3 222.58 5.1
    7 3 -3 232.58 5.2
    -5 -3 3 241.08 5.1
    5 -3 -3 224.88 5.1
    -5 -3 3 226.88 5.1
    5 3 -3 235.48 5.1
    5 3 -3 234.38 5.1
    3 -3 -3 114.89 2.7
    3 -3 -3 116.39 2.7
    -3 -3 3 106.29 2.6
    -3 3 3 108.99 2.7
    3 3 -3 109.49 2.6
    3 3 -3 109.59 2.7
    -3 3 3 105.29 2.7
    -1 -3 3 586.44 11.2
    1 -3 -3 566.64 11.3
    1 -3 -3 558.74 11.3
    -1 3 3 568.04 11.3
    1 3 -3 558.94 11.2
    -1 3 3 591.04 11.3
    1 -3 3 134.09 2.9
    -1 -3 -3 140.19 3.1
    -1 -3 -3 131.49 3
    1 -3 3 137.39 2.9
    -1 3 -3 134.09 3
    -1 3 -3 135.79 3
    1 3 3 142.09 3
    -3 -3 -3 43.8 1.3
    -3 -3 -3 41.8 1.3
    3 -3 3 43.6 1.2
    3 -3 3 43.4 1.2
    -3 3 -3 43.3 1.2
    3 3 3 40.8 1.3
    3 3 3 42.3 1.3
    -5 -3 -3 70.79 2
    5 -3 3 69.99 1.8
    5 -3 3 71.69 1.8
    -5 3 -3 69.39 1.9
    -5 3 -3 69.69 1.9
    5 3 3 71.39 1.9
    5 3 3 69.79 1.9
    7 -3 3 613.54 12.1
    7 -3 3 612.34 12.2
    -7 -3 -3 609.64 12.4
    7 3 3 604.04 12.3
    7 3 3 611.84 12.2
    -7 3 -3 611.44 12.3
    -7 3 -3 616.34 12.3
    -9 -3 -3 316.87 6.9
    9 -3 3 308.37 6.8
    9 -3 3 323.97 6.7
    -9 -3 -3 304.47 7
    -9 3 -3 313.87 6.9
    9 3 3 311.27 6.8
    -9 3 -3 312.67 6.8
    11 -3 3 10.4 1.2
    -11 -3 -3 10.1 1.2
    -11 -3 -3 10.9 1.3
    11 -3 3 10.5 1
    11 3 3 9.2 1.8
    -11 3 -3 9.4 1
    -11 3 -3 13 1.5
    13 -3 3 14.7 1.3
    -13 -3 -3 18 2.1
    13 -3 3 19.2 1.6
    -13 -3 -3 18.6 1.7
    13 3 3 16.7 1.8
    13 3 3 18.1 1.4
    -13 3 -3 20.4 2
    -13 3 -3 18.4 1.6
    15 -3 3 51.89 2.6
    -15 -3 -3 56.39 3.5
    -15 -3 -3 55.09 3
    -15 3 -3 53.39 3.2
    15 3 3 53.49 4.4
    -15 3 -3 54.39 2.7
    -18 -4 3 4.6 1.9
    -16 -4 3 1.7 1.3
    -16 -4 3 6.7 1.8
    16 4 -3 4.8 1.6
    -16 4 3 6 1.7
    -16 4 3 7.3 1.6
    14 -4 -3 10.1 1.4
    -14 -4 3 11.7 1.5
    14 -4 -3 13.2 1.6
    -14 -4 3 13.5 1.7
    14 4 -3 10.3 2.1
    -14 4 3 10.5 1.6
    -14 4 3 11.4 1.6
    -12 -4 3 1 0.9
    12 -4 -3 0.5 0.7
    12 -4 -3 1.2 0.8
    -12 -4 3 0 0.8
    12 4 -3 0.6 0.7
    12 4 -3 0.5 0.8
    -12 4 3 0.8 0.8
    -12 4 3 0.3 0.8
    10 -4 -3 3.6 0.7
    -10 -4 3 4 0.8
    -10 -4 3 3.6 0.7
    10 -4 -3 3.9 1.1
    -10 4 3 3.9 0.9
    -10 4 3 4.7 0.9
    10 4 -3 3.9 0.9
    10 4 -3 3.5 0.7
    8 -4 -3 82.79 2.5
    8 -4 -3 83.29 2.5
    -8 -4 3 83.89 2.6
    -8 -4 3 79.29 2.5
    -8 4 3 79.79 2.5
    -8 4 3 81.49 2.5
    8 4 -3 82.19 2.6
    8 4 -3 82.09 2.5
    6 -4 -3 448.06 9.2
    -6 -4 3 427.36 9.1
    -6 -4 3 430.16 9.1
    6 -4 -3 427.76 9.1
    6 4 -3 431.26 9.1
    6 4 -3 432.46 9.1
    -6 4 3 437.76 9.1
    -4 -4 3 12.3 0.9
    4 -4 -3 11.3 0.8
    -4 -4 3 11.3 0.8
    4 -4 -3 12.1 0.9
    4 4 -3 11.9 0.9
    -4 4 3 11.7 0.8
    -4 4 3 12 0.8
    2 -4 -3 156.68 3.6
    -2 -4 3 158.98 3.6
    2 -4 -3 161.68 3.7
    -2 -4 3 152.98 3.6
    2 4 -3 159.18 3.6
    -2 4 3 169.88 3.7
    0 -4 3 541.95 10.5
    0 -4 -3 526.55 10.3
    0 4 -3 511.15 10.3
    0 4 3 505.25 10.3
    0 4 3 503.85 10.3
    0 4 -3 497.15 10.2
    -2 -4 -3 76.99 2
    2 -4 3 76.49 1.9
    2 -4 3 75.69 1.9
    -2 -4 -3 71.29 2
    -2 4 -3 76.79 2
    -2 4 -3 77.59 2
    2 4 3 74.69 2
    4 -4 3 43.5 1.3
    -4 -4 -3 42.4 1.4
    4 -4 3 42.1 1.3
    -4 4 -3 40.7 1.8
    4 4 3 40.6 1.4
    -4 4 -3 41.8 1.4
    4 4 3 41.5 1.4
    -6 -4 -3 0.2 0.5
    -6 -4 -3 0.1 0.5
    6 -4 3 0.2 0.3
    6 -4 3 0.3 0.4
    6 4 3 -0.1 0.5
    -6 4 -3 -0.3 0.4
    6 4 3 -0.5 0.4
    -6 4 -3 0.8 0.4
    -8 -4 -3 1.3 0.6
    8 -4 3 1.8 0.5
    8 -4 3 2.6 0.5
    -8 -4 -3 2.1 0.6
    -8 4 -3 1.9 0.6
    8 4 3 1.7 0.6
    -8 4 -3 1.4 0.5
    8 4 3 2.6 0.6
    10 -4 3 2.9 0.7
    -10 -4 -3 2.7 0.7
    10 -4 3 3 0.6
    10 4 3 2.3 0.7
    -10 4 -3 2.5 0.8
    10 4 3 3.5 0.8
    -10 4 -3 2.7 0.7
    -12 -4 -3 4.1 1
    -12 -4 -3 3.2 1.1
    12 -4 3 3.7 0.7
    12 -4 3 4.1 0.9
    12 4 3 3.6 0.9
    -12 4 -3 4.8 1.2
    12 4 3 5.2 1
    -12 4 -3 3.8 0.9
    -14 -4 -3 0.5 1.1
    -14 -4 -3 -0.7 1.3
    14 4 3 -0.4 1.2
    -14 4 -3 0.9 0.9
    -14 4 -3 1.1 1.3
    -17 -5 3 11.9 2.1
    -17 5 3 10.8 2.1
    -15 -5 3 26.1 2.9
    -15 -5 3 21.8 2.5
    15 -5 -3 21.7 2.2
    15 -5 -3 25.6 3.2
    -15 5 3 23.1 2.8
    15 5 -3 25.1 2.2
    -15 5 3 18.5 2.3
    -13 -5 3 28.1 2.4
    13 -5 -3 29.3 2
    -13 -5 3 26.7 2.2
    13 -5 -3 25.8 2.1
    13 5 -3 27.2 2.1
    13 5 -3 28.4 2.3
    -13 5 3 26.3 2.1
    -13 5 3 26.1 2.2
    -11 -5 3 9.4 1.2
    11 -5 -3 11.6 1.4
    -11 -5 3 13.3 1.7
    -11 5 3 11.9 1.5
    11 5 -3 12.7 1.3
    -11 5 3 8.5 1
    11 5 -3 11 1.3
    -9 -5 3 16.1 1.4
    9 -5 -3 14.6 1.4
    9 -5 -3 14.1 1.3
    -9 -5 3 12.5 1.4
    -9 5 3 11.2 1.2
    9 5 -3 11.4 1.4
    9 5 -3 13.9 1.2
    -9 5 3 12.3 1.3
    -7 -5 3 67.79 2.3
    7 -5 -3 63.29 2.1
    7 -5 -3 63.59 2.2
    -7 -5 3 63.19 2.2
    7 5 -3 67.09 2.2
    -7 5 3 62.99 2.2
    -7 5 3 66.39 2.2
    7 5 -3 61.69 2.2
    -5 -5 3 0.7 0.5
    -5 -5 3 1.6 0.5
    5 -5 -3 1.5 0.6
    5 -5 -3 1.2 0.5
    5 5 -3 1.1 0.5
    -5 5 3 0.9 0.4
    -5 5 3 1.9 0.5
    5 5 -3 1.6 0.5
    -3 -5 3 2.4 0.5
    3 -5 -3 2.1 0.5
    3 -5 -3 2 0.5
    -3 -5 3 3.2 0.6
    -3 5 3 3.3 0.6
    -3 5 3 1.8 0.4
    3 5 -3 2.9 0.5
    3 5 -3 3.1 0.5
    1 -5 -3 145.69 3.5
    1 -5 -3 147.79 3.5
    -1 -5 3 150.48 3.5
    -1 -5 3 151.08 3.5
    1 5 -3 148.29 3.5
    -1 5 3 156.38 3.6
    1 5 -3 141.59 3.5
    1 -5 3 38.6 1.3
    -1 -5 -3 38.7 1.4
    -1 -5 -3 38.3 1.4
    -1 5 -3 38.7 1.4
    1 5 3 37.8 1.4
    1 5 3 36.7 1.3
    -1 5 -3 38.6 1.4
    3 -5 3 58.69 1.8
    3 -5 3 62.59 1.8
    -3 -5 -3 59.19 2
    -3 5 -3 61.89 1.9
    3 5 3 62.59 1.8
    -3 5 -3 63.29 1.8
    -5 -5 -3 45 1.7
    5 -5 3 46.6 1.6
    -5 -5 -3 47.5 1.8
    5 -5 3 48.8 1.6
    -5 5 -3 47.7 1.6
    5 5 3 46.3 1.6
    5 5 3 47.4 1.7
    -5 5 -3 46.7 1.6
    7 -5 3 4.7 0.7
    -7 -5 -3 3.9 0.7
    7 -5 3 3.9 0.6
    -7 -5 -3 3.3 0.7
    7 5 3 5.5 0.7
    7 5 3 4.2 0.7
    -7 5 -3 3.5 0.6
    9 -5 3 56.09 2
    -9 -5 -3 57.49 2.3
    9 -5 3 58.89 2.1
    -9 -5 -3 56.99 2.2
    -9 5 -3 57.19 2.1
    9 5 3 61.29 2.3
    -9 5 -3 60.99 2.3
    9 5 3 62.29 2.1
    -11 -5 -3 14.3 1.5
    -11 -5 -3 15.9 1.8
    11 -5 3 13.6 1.5
    11 -5 3 16.6 1.2
    -11 5 -3 13.7 1.7
    -11 5 -3 16.1 1.4
    11 5 3 13.8 1.6
    11 5 3 16.7 1.4
    13 -5 3 21 1.9
    -13 -5 -3 17.8 1.9
    13 5 3 18.1 2.1
    -13 5 -3 22.1 1.8
    -13 5 -3 17.7 1.8
    -15 -5 -3 1.6 1.4
    -15 5 -3 2.2 1.1
    -16 -6 3 2.3 1.7
    -16 -6 3 4.5 2.1
    -16 6 3 3 2
    -16 6 3 3.6 1.5
    14 -6 -3 36 2.5
    -14 -6 3 33.3 4.1
    14 -6 -3 37.6 2.4
    -14 -6 3 28.8 2.5
    -14 6 3 34.8 2.4
    -14 6 3 32.4 2.8
    14 6 -3 30.5 2.5
    14 6 -3 33.1 2.8
    -12 -6 3 2 1.1
    -12 -6 3 0 1
    12 -6 -3 0.4 0.9
    -12 6 3 1.6 1
    -12 6 3 0.8 0.8
    12 6 -3 0.1 1.1
    12 6 -3 0.1 1
    10 -6 -3 0.2 0.8
    10 -6 -3 0.6 0.7
    -10 -6 3 -0.1 0.7
    -10 -6 3 -0.7 0.7
    10 6 -3 0.2 0.8
    -10 6 3 0.2 0.7
    -10 6 3 -0.3 0.8
    10 6 -3 0.2 0.9
    -8 -6 3 1.7 0.8
    8 -6 -3 0.9 0.7
    8 -6 -3 0.9 0.6
    -8 -6 3 1.1 0.7
    -8 6 3 0.7 0.6
    -8 6 3 1.4 0.7
    8 6 -3 1.6 0.8
    6 -6 -3 76.29 2.4
    -6 -6 3 73.59 2.4
    6 -6 -3 71.79 2.4
    6 6 -3 75.89 2.5
    -6 6 3 72.99 2.4
    6 6 -3 74.29 2.4
    4 -6 -3 151.08 3.8
    4 -6 -3 138.19 3.6
    -4 -6 3 142.29 3.6
    -4 -6 3 141.09 3.6
    4 6 -3 144.79 3.6
    4 6 -3 133.99 3.6
    -4 6 3 141.79 3.6
    -4 6 3 138.59 3.6
    -2 -6 3 11.3 0.9
    -2 -6 3 10.7 1
    2 -6 -3 10.6 1
    2 -6 -3 9.8 1
    -2 6 3 11 1
    2 6 -3 10.6 0.9
    -2 6 3 11 1
    2 6 -3 9.5 0.9
    0 -6 -3 372.16 7.9
    0 -6 -3 373.86 7.9
    0 -6 3 365.06 7.7
    0 6 -3 361.76 7.8
    0 6 3 375.26 7.8
    0 6 3 358.36 7.9
    -2 -6 -3 64.19 2.1
    2 -6 3 64.79 1.9
    -2 -6 -3 64.99 2.1
    -2 6 -3 66.19 2
    -2 6 -3 62.59 2
    2 6 3 65.09 2
    2 6 3 64.69 2.1
    -4 -6 -3 98.79 2.8
    -4 -6 -3 98.69 2.8
    4 -6 3 93.99 2.6
    4 -6 3 94.29 2.6
    -4 6 -3 96.29 2.7
    -4 6 -3 96.29 2.7
    4 6 3 100.79 2.7
    -6 -6 -3 9.3 1
    6 -6 3 8.8 0.9
    -6 -6 -3 8.8 1
    6 -6 3 10 1
    6 6 3 7.4 0.9
    -6 6 -3 8.1 1
    -6 6 -3 8.6 1
    6 6 3 9.2 1
    8 -6 3 1.1 0.6
    -8 -6 -3 2 0.8
    -8 -6 -3 1.4 0.8
    8 -6 3 1.7 0.7
    -8 6 -3 1.3 0.6
    8 6 3 0.8 0.7
    8 6 3 1 0.6
    -10 -6 -3 19 1.7
    10 -6 3 20.6 2.4
    10 -6 3 18.2 1.3
    -10 -6 -3 22 2
    -10 6 -3 21.2 1.8
    -10 6 -3 18.8 1.5
    10 6 3 20.8 1.9
    10 6 3 20.7 1.4
    -12 -6 -3 35.9 2.3
    -12 -6 -3 35.1 2.6
    12 -6 3 36.5 1.8
    12 -6 3 33.9 2.1
    12 6 3 36.6 2
    -12 6 -3 42.3 2.5
    12 6 3 37.1 2.4
    -12 6 -3 38.9 2.1
    -14 -6 -3 9.2 2.4
    -14 -6 -3 6.6 1.5
    14 -6 3 8.5 1.9
    -14 6 -3 10.9 1.9
    -14 6 -3 10.3 1.4
    -15 -7 3 12.6 1.9
    15 -7 -3 12.4 1.9
    -15 -7 3 13.5 2.3
    -15 7 3 14.2 1.8
    -15 7 3 12.5 2
    15 7 -3 12.3 2.1
    15 7 -3 9.4 2.1
    -13 -7 3 64.49 3.3
    13 -7 -3 66.99 4.5
    -13 -7 3 58.19 3.6
    13 -7 -3 61.19 3.5
    13 7 -3 62.09 3.1
    -13 7 3 62.39 3.1
    -13 7 3 64.19 3.1
    13 7 -3 58.59 3.3
    11 -7 -3 93.89 3.4
    -11 -7 3 96.19 3.5
    -11 -7 3 92.29 3.5
    -11 7 3 87.49 3.4
    -11 7 3 95.09 3.3
    11 7 -3 87.89 3.5
    11 7 -3 98.29 3.4
    -9 -7 3 16.3 1.7
    9 -7 -3 21.5 1.8
    -9 -7 3 18.5 1.8
    9 -7 -3 21.1 1.7
    9 7 -3 20.7 1.7
    9 7 -3 18 1.8
    -9 7 3 19.3 1.6
    -9 7 3 20 1.8
    7 -7 -3 17.4 1.5
    7 -7 -3 20.3 1.4
    -7 -7 3 19 1.6
    -7 -7 3 17.2 1.5
    7 7 -3 18.7 1.5
    -7 7 3 16.8 1.5
    -7 7 3 17.4 1.4
    7 7 -3 20.1 1.6
    5 -7 -3 377.16 8.3
    5 -7 -3 379.96 8.3
    -5 -7 3 360.26 8.2
    -5 -7 3 370.36 9
    -5 7 3 377.16 8.3
    -5 7 3 382.86 8.8
    5 7 -3 371.16 8.3
    5 7 -3 379.66 8.3
    -3 -7 3 169.88 4.1
    3 -7 -3 165.98 4.2
    -3 -7 3 161.38 4.1
    -3 7 3 163.28 4.1
    3 7 -3 161.58 4.1
    3 7 -3 156.68 4.1
    -3 7 3 160.58 4.1
    -1 -7 3 76.59 2.3
    1 -7 -3 77.99 2.4
    -1 -7 3 64.19 2.6
    1 -7 -3 71.89 2.3
    -1 7 3 75.29 2.4
    -1 7 3 74.59 2.4
    1 7 -3 74.79 2.3
    1 7 -3 73.29 2.3
    -1 -7 -3 1.5 0.6
    1 -7 3 1.8 0.5
    -1 -7 -3 1 0.5
    1 -7 3 1 0.5
    1 7 3 1 0.5
    -1 7 -3 0.8 0.6
    1 7 3 0.9 0.6
    -1 7 -3 1.2 0.5
    -3 -7 -3 102.59 2.9
    3 -7 3 85.79 3
    -3 7 -3 100.89 2.8
    -3 7 -3 98.99 2.8
    3 7 3 100.29 2.9
    3 7 3 100.19 2.8
    -5 -7 -3 113.39 3.3
    5 -7 3 112.79 3
    -5 -7 -3 111.09 3.3
    5 -7 3 111.49 3.1
    -5 7 -3 110.69 3.2
    5 7 3 113.39 3.2
    -5 7 -3 112.69 3.2
    7 -7 3 61.69 2.1
    -7 -7 -3 60.39 2.5
    -7 -7 -3 58.49 2.4
    7 -7 3 59.09 2.2
    7 7 3 59.59 2.2
    -7 7 -3 61.99 2.3
    -7 7 -3 60.49 2.3
    7 7 3 61.49 2.4
    -9 -7 -3 121.09 3.8
    -9 -7 -3 117.39 3.7
    9 -7 3 115.69 3.4
    9 -7 3 115.59 3.3
    -9 7 -3 123.19 3.5
    9 7 3 117.69 3.6
    9 7 3 117.09 3.4
    -9 7 -3 102.39 3.9
    11 -7 3 75.49 2.7
    -11 -7 -3 81.59 3.2
    -11 -7 -3 84.89 3.5
    11 -7 3 84.59 3
    -11 7 -3 85.09 3.2
    -11 7 -3 84.19 3
    11 7 3 74.69 2.8
    11 7 3 89.49 3.3
    -13 -7 -3 10.6 1.9
    -13 -7 -3 11 1.7
    13 -7 3 12.8 1.6
    -13 7 -3 11.8 1.9
    13 7 3 8.5 1.9
    -13 7 -3 8.4 1.2
    -16 -8 3 -2.3 2
    -16 8 3 -1.1 1.6
    14 -8 -3 3.6 2.2
    -14 -8 3 1.9 1.8
    -14 -8 3 3.4 1.8
    14 -8 -3 4.3 1.6
    14 8 -3 1.3 1.4
    -14 8 3 3.2 1.4
    14 8 -3 0.9 1.7
    -14 8 3 6.8 1.8
    12 -8 -3 38.1 2.8
    12 -8 -3 42.4 2.5
    -12 -8 3 43.6 2.9
    -12 -8 3 40.3 3.1
    12 8 -3 37.7 2.6
    -12 8 3 39.6 2.8
    12 8 -3 42.1 2.9
    -12 8 3 39.9 2.8
    -10 -8 3 23 2.2
    10 -8 -3 23.2 1.9
    -10 -8 3 22.1 2.1
    10 -8 -3 22.8 2.2
    -10 8 3 23 2
    -10 8 3 24.3 2.1
    10 8 -3 21.5 2.2
    10 8 -3 22.7 2
    -8 -8 3 85.69 3.2
    8 -8 -3 88.19 3.1
    -8 -8 3 89.59 3.2
    8 -8 -3 88.69 3.1
    8 8 -3 83.29 3.2
    -8 8 3 87.69 3.1
    8 8 -3 79.69 4.3
    -8 8 3 87.69 4.6
    6 -8 -3 147.59 4.1
    -6 -8 3 147.89 4.2
    6 -8 -3 147.19 4.1
    -6 -8 3 150.18 4.2
    -6 8 3 144.49 4.1
    -6 8 3 146.89 4.1
    6 8 -3 149.59 4.2
    6 8 -3 142.69 4.1
    -4 -8 3 2.9 0.9
    4 -8 -3 2.4 0.7
    -4 -8 3 1.9 0.7
    4 -8 -3 1.7 0.7
    -4 8 3 2.9 0.9
    -4 8 3 2.3 0.8
    4 8 -3 1.5 0.8
    4 8 -3 1.9 0.7
    2 -8 -3 17 1.4
    2 -8 -3 15.4 1.4
    -2 -8 3 16.7 1.5
    -2 -8 3 15.6 1.4
    -2 8 3 16.1 1.4
    2 8 -3 14.9 1.3
    2 8 -3 13.3 1.3
    0 -8 -3 15 1.3
    0 -8 -3 14 1.3
    0 -8 3 15.4 1.2
    0 8 3 14.9 1.3
    0 8 -3 13.7 1.3
    0 8 -3 15.1 1.3
    0 8 3 12.6 1.3
    -2 -8 -3 112.29 3.3
    -2 -8 -3 113.89 3.3
    2 -8 3 108.49 3.2
    2 -8 3 114.39 3.2
    -2 8 -3 113.89 3.3
    2 8 3 112.79 3.3
    -2 8 -3 107.49 3.2
    2 8 3 114.39 3.3
    -4 -8 -3 4 0.9
    4 -8 3 5.3 0.8
    -4 -8 -3 2.4 0.8
    4 -8 3 2.3 0.6
    -4 8 -3 3.5 0.8
    -4 8 -3 3.6 0.8
    4 8 3 5.3 0.8
    4 8 3 3.3 0.8
    6 -8 3 106.49 3
    -6 -8 -3 105.59 3.4
    -6 -8 -3 102.59 3.4
    6 -8 3 97.49 3.1
    6 8 3 107.09 3.3
    6 8 3 127.69 4.8
    -6 8 -3 105.09 3.2
    -6 8 -3 103.69 3.3
    8 -8 3 17.5 1.6
    -8 -8 -3 21.4 2.8
    -8 -8 -3 23.6 2.1
    8 -8 3 17.2 1.3
    -8 8 -3 19.7 1.6
    8 8 3 18 1.5
    8 8 3 23.5 2
    -8 8 -3 18 1.8
    -10 -8 -3 1.7 1.1
    -10 -8 -3 1.9 1.3
    10 -8 3 1.2 1
    10 -8 3 0.3 0.7
    -10 8 -3 0.3 1
    10 8 3 0.9 1.1
    10 8 3 0.1 0.9
    -10 8 -3 0.5 0.9
    -12 -8 -3 6.3 1.8
    -12 -8 -3 7.7 1.4
    12 -8 3 8.1 1.5
    -12 8 -3 8.2 1.3
    12 8 3 6.8 1.7
    -12 8 -3 8.2 1.6
    -15 -9 3 9.3 2.4
    -15 9 3 7 1.9
    13 -9 -3 4.9 1.3
    -13 -9 3 7.4 1.8
    13 -9 -3 5.7 1.8
    -13 -9 3 6.5 1.9
    -13 9 3 2.9 1.6
    13 9 -3 5.6 1.9
    13 9 -3 4.3 1.5
    -13 9 3 4.4 1.6
    11 -9 -3 13.1 1.5
    -11 -9 3 16.7 2
    11 -9 -3 14.6 1.9
    -11 -9 3 10 1.5
    11 9 -3 10.4 1.4
    11 9 -3 12.9 1.9
    -11 9 3 16.4 2.2
    -11 9 3 10.6 1.6
    -9 -9 3 89.49 3.5
    -9 -9 3 84.39 3.5
    9 -9 -3 82.19 3.3
    9 -9 -3 92.29 3.4
    -9 9 3 88.39 3.4
    -9 9 3 85.79 3.4
    9 9 -3 87.99 3.5
    9 9 -3 89.29 3.3
    7 -9 -3 58.59 2.7
    7 -9 -3 59.59 2.6
    -7 -9 3 61.09 2.8
    -7 -9 3 61.09 2.7
    7 9 -3 64.49 2.8
    -7 9 3 60.49 2.7
    -7 9 3 54.99 2.6
    7 9 -3 58.99 2.8
    5 -9 -3 101.69 3.4
    -5 -9 3 102.69 3.4
    -5 -9 3 100.69 3.4
    5 -9 -3 102.39 3.5
    5 9 -3 102.89 3.4
    -5 9 3 101.09 3.4
    -5 9 3 97.59 3.3
    5 9 -3 105.59 3.4
    -3 -9 3 438.46 9.7
    -3 -9 3 441.16 9.7
    3 -9 -3 455.75 9.8
    3 -9 -3 446.76 9.8
    -3 9 3 433.26 9.7
    3 9 -3 430.26 9.7
    3 9 -3 449.56 9.8
    -3 9 3 439.36 9.7
    1 -9 -3 174.78 4.7
    1 -9 -3 179.68 4.8
    -1 -9 3 179.68 4.7
    1 9 -3 178.58 4.7
    -1 9 3 175.38 4.7
    1 9 -3 177.48 4.7
    -1 9 3 181.08 4.7
    -1 -9 -3 17.6 1.6
    -1 -9 -3 18.5 1.6
    -1 9 -3 15.1 1.5
    -1 9 -3 16.2 1.4
    1 9 3 16.3 1.6
    -3 -9 -3 26.7 1.9
    3 -9 3 25.5 1.6
    3 -9 3 28.3 1.7
    3 9 3 26.7 1.8
    -3 9 -3 26.3 1.8
    3 9 3 27.8 1.9
    -3 9 -3 27 1.7
    -5 -9 -3 21.5 1.9
    -5 -9 -3 21.9 1.9
    5 -9 3 22.1 1.7
    5 -9 3 18.4 1.4
    5 9 3 19.8 1.9
    -5 9 -3 22.2 1.7
    5 9 3 21.8 1.6
    -5 9 -3 20.3 1.6
    7 -9 3 136.99 4
    -7 -9 -3 142.89 4.4
    -7 -9 -3 144.59 4.4
    7 -9 3 135.99 3.9
    -7 9 -3 138.59 4.1
    -7 9 -3 132.89 4.1
    7 9 3 143.49 4.1
    7 9 3 146.89 4.7
    -9 -9 -3 9.5 1.6
    9 -9 3 8.2 1.1
    9 -9 3 8.4 1.3
    -9 -9 -3 9 1.4
    -9 9 -3 8.3 1.2
    -9 9 -3 9.2 1.4
    9 9 3 10.9 1.3
    9 9 3 8.3 1.4
    11 -9 3 4.2 1.4
    -11 -9 -3 4.2 1.6
    -11 -9 -3 5.4 1.6
    -11 9 -3 4.3 1.5
    11 9 3 4.8 1.6
    -11 9 -3 5 1.2
    -14 -10 3 3.3 2.1
    -14 10 3 5.4 1.9
    -12 -10 3 -1.4 1.7
    12 -10 -3 0.1 1.4
    12 -10 -3 -1.5 1.5
    -12 -10 3 -0.2 1.6
    12 10 -3 0 1.7
    -12 10 3 -1 1.3
    -12 10 3 1.2 1.7
    12 10 -3 2.8 1.5
    -10 -10 3 3.4 1.3
    10 -10 -3 4.8 1.4
    -10 -10 3 5.5 1.7
    10 -10 -3 3.4 1.3
    10 10 -3 2.2 1.5
    -10 10 3 7.5 1.6
    10 10 -3 6.8 1.6
    -10 10 3 5.2 1.3
    -8 -10 3 2.4 1.1
    8 -10 -3 1.5 0.8
    8 -10 -3 0.8 1
    -8 -10 3 2.9 1.3
    -8 10 3 1.6 1.1
    8 10 -3 0.1 1.1
    8 10 -3 0.8 1.3
    -8 10 3 0.5 1
    6 -10 -3 1.6 0.8
    -6 -10 3 4.5 1.1
    -6 -10 3 4.1 1.2
    6 -10 -3 3.3 1.3
    -6 10 3 3.8 0.9
    -6 10 3 3.7 1.2
    6 10 -3 2.9 1.1
    6 10 -3 3.7 1.2
    -4 -10 3 9.2 1.3
    4 -10 -3 8.8 1.4
    4 -10 -3 5.9 1.1
    -4 -10 3 5.1 1.4
    4 10 -3 8.7 1.4
    4 10 -3 8.4 1.3
    -4 10 3 6.9 1.3
    -4 10 3 7.4 1.2
    -2 -10 3 15.5 1.9
    2 -10 -3 20.6 1.9
    -2 -10 3 15.9 1.7
    2 -10 -3 20.3 1.9
    -2 10 3 15.1 1.7
    2 10 -3 17.7 1.8
    -2 10 3 19.4 1.7
    2 10 -3 14.6 1.8
    0 -10 3 5.9 1
    0 -10 -3 12.1 1.9
    0 -10 3 6.8 1.1
    0 -10 -3 9.8 1.3
    0 10 3 6.3 1.1
    0 10 -3 8.2 1.3
    0 10 -3 6.4 1.1
    0 10 3 4.9 0.9
    2 -10 3 2.1 0.9
    -2 -10 -3 3 1
    2 -10 3 3.5 1.1
    -2 -10 -3 2.6 1.2
    2 10 3 2.9 0.9
    -2 10 -3 1.5 0.8
    2 10 3 2.9 1.1
    -2 10 -3 1.7 0.9
    4 -10 3 1.1 0.7
    -4 -10 -3 0.4 1
    -4 -10 -3 1.1 1
    -4 10 -3 0.3 0.8
    -4 10 -3 0.4 0.7
    4 10 3 1 1.2
    4 10 3 1.1 1
    -6 -10 -3 50.79 2.7
    6 -10 3 44.1 2.1
    6 -10 3 43.1 2.4
    -6 -10 -3 42.8 2.7
    -6 10 -3 47.2 2.6
    6 10 3 47.3 2.4
    6 10 3 39.2 3.4
    -6 10 -3 46.9 2.5
    -8 -10 -3 6.3 1.4
    -8 -10 -3 4.6 1.4
    8 -10 3 4.6 1.2
    8 -10 3 2.4 0.8
    -8 10 -3 5.2 1.2
    -8 10 -3 5.7 1.3
    8 10 3 5.8 1.3
    8 10 3 5.8 2
    -10 -10 -3 -1 1.6
    10 -10 3 -0.8 1.3
    -10 -10 -3 1.4 1.4
    -10 10 -3 -1.3 1.4
    -10 10 -3 0.8 1
    10 10 3 -0.1 1.5
    -13 -11 3 0.5 1.9
    -13 11 3 3.8 1.7
    11 -11 -3 1.2 1.4
    11 -11 -3 1.2 1.4
    -11 -11 3 2.2 1.8
    -11 -11 3 0.5 1.4
    11 11 -3 0.5 1.8
    -11 11 3 -2.3 1.7
    11 11 -3 2.5 1.8
    -11 11 3 -0.5 1.1
    -9 -11 3 3.8 1.5
    9 -11 -3 4.1 1.5
    -9 -11 3 3 1.5
    9 -11 -3 1.5 1.4
    9 11 -3 2.2 1.6
    -9 11 3 5.2 1.7
    9 11 -3 2.7 1.4
    -9 11 3 4.2 1.2
    -7 -11 3 17.4 2
    7 -11 -3 14.2 1.7
    -7 -11 3 12.1 1.5
    7 -11 -3 10.2 1.4
    -7 11 3 15.7 1.8
    7 11 -3 15.4 1.9
    7 11 -3 15.5 1.9
    -7 11 3 10.2 1.4
    -5 -11 3 24.9 2.3
    -5 -11 3 19.8 2.3
    5 -11 -3 23.6 2.3
    5 -11 -3 21.8 2.2
    -5 11 3 22.3 2.4
    -5 11 3 20.6 2.3
    5 11 -3 20.5 2.3
    5 11 -3 19.2 2.3
    -3 -11 3 42.6 2.6
    -3 -11 3 40.6 2.5
    3 -11 -3 40.7 2.6
    3 11 -3 40.1 2.5
    -3 11 3 40.6 3.9
    -3 11 3 40.3 2.5
    3 11 -3 41.4 2.6
    1 -11 -3 46.4 2.7
    -1 -11 3 46.9 2.6
    1 -11 -3 43.8 2.5
    -1 -11 3 44.7 2.6
    -1 11 3 46.7 2.6
    1 11 -3 45.4 2.6
    -1 11 3 45.7 2.5
    1 11 -3 43.4 2.6
    -1 -11 -3 30.1 2.4
    -1 -11 -3 25.5 2.2
    1 -11 3 31.4 2.1
    1 11 3 32.2 2.2
    -1 11 -3 29.7 2.3
    -1 11 -3 30.7 2.2
    1 11 3 30 2.4
    3 -11 3 0.8 1
    -3 -11 -3 1.3 1.2
    -3 -11 -3 2 1.2
    3 -11 3 1.2 1
    3 11 3 2.4 1.1
    3 11 3 0.7 1.2
    -3 11 -3 1.3 1.1
    -3 11 -3 1.8 1
    5 -11 3 0.7 0.9
    -5 -11 -3 2.1 2.6
    -5 -11 -3 2.9 1.3
    5 11 3 1.5 1.2
    5 11 3 1.4 1.3
    -5 11 -3 2.2 1
    -5 11 -3 1.2 1
    7 -11 3 16 1.8
    7 -11 3 10.5 1.5
    -7 -11 -3 10.8 1.5
    -7 -11 -3 12 1.8
    -7 11 -3 15.2 1.8
    7 11 3 10.8 1.5
    -7 11 -3 10.7 1.5
    -9 -11 -3 6.6 2
    9 -11 3 5.4 1.5
    -9 -11 -3 5.6 1.6
    -9 11 -3 1.9 1.4
    -9 11 -3 4.5 1.3
    -10 -12 3 5 2
    -10 -12 3 4.5 3.3
    10 -12 -3 3.5 1.7
    10 -12 -3 5.2 2
    -10 12 3 5.3 2
    -10 12 3 3.1 1.4
    10 12 -3 2.5 2
    10 12 -3 0.1 1.8
    -8 -12 3 7.3 1.6
    -8 -12 3 15.4 2.2
    8 -12 -3 7 1.6
    8 -12 -3 12.7 1.8
    8 12 -3 12.5 2
    -8 12 3 8.9 1.6
    -8 12 3 9.5 1.7
    8 12 -3 14.3 2.1
    -6 -12 3 12 2
    6 -12 -3 10.2 1.8
    6 -12 -3 10.2 1.9
    -6 -12 3 13.3 2
    6 12 -3 5.3 1.6
    -6 12 3 7.2 1.5
    6 12 -3 8.2 1.6
    4 -12 -3 5.7 1.5
    4 -12 -3 4.8 1.4
    -4 -12 3 6.3 1.6
    -4 -12 3 5.5 1.5
    -4 12 3 5.5 1.4
    -4 12 3 6.8 1.6
    4 12 -3 7.2 1.6
    -2 -12 3 4.4 1.4
    2 -12 -3 -0.2 1.2
    -2 -12 3 2.9 1.3
    2 -12 -3 1.2 1
    2 12 -3 2 1.3
    -2 12 3 2.8 1.2
    -2 12 3 2.6 1.3
    2 12 -3 2.5 1.2
    0 -12 3 7.8 1.6
    0 -12 -3 4.2 1.4
    0 -12 -3 10.1 1.7
    0 -12 3 5.9 1.2
    0 12 -3 7.7 1.4
    0 12 3 7.1 1.3
    0 12 3 8.4 1.4
    0 12 -3 9.1 1.5
    2 -12 3 0.8 1
    -2 -12 -3 1.1 1.4
    -2 12 -3 2 2.1
    2 12 3 2.5 1.3
    2 12 3 1 1.2
    -2 12 -3 0.8 1.3
    4 -12 3 3.7 1.2
    -4 -12 -3 7.1 2.3
    -4 -12 -3 4.2 1.5
    -4 12 -3 3.6 1.4
    -4 12 -3 3.7 1.2
    4 12 3 2.4 1.5
    4 12 3 5.5 1.5
    -6 -12 -3 13.2 1.7
    -6 -12 -3 17.6 2.3
    6 -12 3 8.5 1.9
    6 -12 3 7.9 1.7
    6 12 3 16.4 1.9
    -6 12 -3 15.4 1.9
    6 12 3 13.4 1.9
    -6 12 -3 12 1.8
    -8 -12 -3 15.8 2.3
    -8 -12 -3 17.4 2.6
    -8 12 -3 13.1 2
    -8 12 -3 11.7 1.7
    9 -13 -3 16.5 3.4
    -9 -13 3 5.9 2.5
    9 -13 -3 15.9 2.5
    -9 -13 3 10.5 4.4
    -9 13 3 11.5 1.9
    9 13 -3 8 2.3
    -9 13 3 9.5 2.3
    9 13 -3 15.8 2.6
    -7 -13 3 -0.1 1.9
    7 -13 -3 2 1.6
    7 -13 -3 1.6 1.8
    -7 -13 3 2.8 1.9
    7 13 -3 -1.4 1.7
    -7 13 3 -0.8 1.8
    7 13 -3 3.9 2
    -5 -13 3 44 3.5
    5 -13 -3 40 3.2
    -5 -13 3 44.8 3.4
    5 -13 -3 42.6 3.5
    5 13 -3 44.1 3.4
    -5 13 3 41.2 3.2
    -5 13 3 44.2 3.5
    5 13 -3 46.2 3.6
    -3 -13 3 13.7 2.1
    -3 -13 3 16.2 2
    3 -13 -3 9.9 1.7
    3 -13 -3 12.8 2
    3 13 -3 13.5 2
    -3 13 3 12.5 1.9
    3 13 -3 11.7 1.9
    -3 13 3 10.7 1.8
    1 -13 -3 5.7 1.7
    -1 -13 3 6.6 1.6
    -1 -13 3 4.5 1.3
    1 -13 -3 6.1 1.6
    1 13 -3 7.1 1.7
    1 13 -3 3.9 1.5
    -1 13 3 6.5 1.6
    -1 13 3 11 1.9
    -1 -13 -3 6.2 1.5
    1 -13 3 9.5 1.6
    1 -13 3 4.1 1.6
    1 13 3 2.9 1.5
    -1 13 -3 5.2 1.6
    1 13 3 4.5 1.4
    -1 13 -3 7.1 1.8
    3 -13 3 9.8 1.7
    -3 -13 -3 9.5 2.2
    -3 -13 -3 16.2 2.3
    3 13 3 12.8 2
    -3 13 -3 11.3 1.7
    3 13 3 15.8 2
    -3 13 -3 12.7 1.8
    -5 -13 -3 2.1 2.1
    -5 -13 -3 3.8 1.8
    5 -13 3 2 1.5
    -5 13 -3 1.8 1.2
    5 13 3 1.9 1.7
    5 13 3 2.3 1.8
    -5 13 -3 -0.2 1.8
    -7 -13 -3 30.3 3.5
    -7 13 -3 32.1 3.1
    -8 -14 3 4.7 3.3
    -8 -14 3 7.2 2.8
    8 14 -3 0.7 2.6
    -8 14 3 3.9 1.9
    8 14 -3 6.3 2.5
    -8 14 3 5.4 2.7
    6 -14 -3 8 2
    -6 -14 3 11.7 2.4
    -6 -14 3 8.9 2.1
    6 -14 -3 12.7 2.4
    6 14 -3 14.9 2.8
    6 14 -3 14.2 2.4
    -6 14 3 13 2.3
    -6 14 3 12.7 2.1
    4 -14 -3 9.9 2.1
    4 -14 -3 8.2 2.2
    -4 -14 3 9.4 2.1
    -4 -14 3 8 2
    -4 14 3 10.3 2.3
    4 14 -3 4.2 2
    4 14 -3 6 2.2
    -4 14 3 6.6 1.7
    2 -14 -3 1 1.9
    2 -14 -3 0.5 1.5
    -2 -14 3 2.5 1.8
    -2 -14 3 0.6 1.8
    2 14 -3 2.4 1.9
    -2 14 3 -1.6 1.5
    2 14 -3 -1.4 1.8
    -2 14 3 4.1 1.6
    0 -14 3 4.7 1.8
    0 -14 -3 7.8 1.8
    0 -14 3 5.3 2.1
    0 -14 -3 9.3 2.2
    0 14 3 6.8 2
    0 14 -3 6.8 2.1
    0 14 -3 4.1 1.9
    0 14 3 5.8 2
    -2 -14 -3 1.2 1.6
    -2 -14 -3 -1.1 1.7
    2 -14 3 0.3 1.9
    2 14 3 0.2 2
    -2 14 -3 -0.4 1.8
    2 14 3 2.2 1.9
    -2 14 -3 0.1 1.4
    -4 -14 -3 5.1 2
    -4 -14 -3 4 2.3
    -4 14 -3 1.6 1.5
    -4 14 -3 3.4 2.3
    4 14 3 0.7 2.1
    3 -15 -3 15.2 2.7
    -3 -15 3 15.2 2.9
    -3 -15 3 6.6 2.3
    3 -15 -3 6.5 2.6
    3 15 -3 14.1 2.4
    -3 15 3 9 2.6
    3 15 -3 11.4 2.5
    -3 15 3 10.3 2.4
    -1 -15 3 0.7 3.6
    1 -15 -3 3.6 1.9
    1 -15 -3 0.2 2.2
    1 15 -3 3 2.1
    -1 15 3 2.4 2.3
    -1 15 3 3.9 2.2
    1 15 -3 -0.1 2.5
    -1 -15 -3 4.1 2.4
    -1 -15 -3 0.6 2.2
    -1 15 -3 2.4 2.2
    1 15 3 7.4 2.3
    1 15 3 4.2 2.4
    -18 0 4 5.4 1.5
    -18 0 4 5.3 2.1
    -16 0 4 6.6 1.6
    -16 0 4 5.9 1.5
    16 0 -4 11.3 2
    16 0 -4 8 1.6
    -14 0 4 148.49 4.5
    14 0 -4 146.19 4.3
    -14 0 4 154.08 4.5
    14 0 -4 145.09 4.8
    -12 0 4 80.39 2.9
    -12 0 4 82.19 2.9
    12 0 -4 87.19 2.9
    12 0 -4 84.79 2.9
    -10 0 4 79.69 2.6
    10 0 -4 79.39 2.5
    -10 0 4 79.49 2.5
    10 0 -4 77.19 2.5
    -8 0 4 77.59 2.3
    -8 0 4 80.39 2.4
    8 0 -4 77.59 2.3
    6 0 -4 258.67 5.5
    6 0 -4 248.98 5.5
    -6 0 4 251.97 5.5
    -6 0 4 261.47 5.5
    4 0 -4 79.09 2
    -4 0 4 77.89 2
    2 0 -4 4268.87 83.29
    -2 0 4 4393.86 83.49
    2 0 -4 4319.07 83.29
    -2 0 -4 3419.76 64.99
    -4 0 -4 181.98 3.8
    -4 0 -4 183.08 3.7
    -6 0 -4 238.28 5
    6 0 4 240.58 4.8
    -6 0 -4 235.68 5
    -8 0 -4 97.59 2.6
    8 0 4 96.89 2.3
    8 0 4 99.99 2.4
    -8 0 -4 99.39 2.6
    10 0 4 0.4 0.5
    -10 0 -4 0.1 0.5
    -10 0 -4 0.8 0.7
    10 0 4 0.3 0.4
    -12 0 -4 49.8 2.3
    12 0 4 47.3 1.7
    12 0 4 51.59 1.9
    -12 0 -4 46.5 2
    -14 0 -4 96.59 3.6
    -14 0 -4 96.99 3.2
    14 0 4 95.99 3
    17 -1 -4 34.9 3
    -17 -1 4 33.3 3.2
    -17 -1 4 39.8 3.2
    -17 1 4 33.6 2.8
    17 1 -4 36.6 2.9
    17 1 -4 38.1 3
    -17 1 4 35.4 3.2
    -15 -1 4 112.49 4
    15 -1 -4 113.69 4
    -15 -1 4 115.79 4
    15 -1 -4 102.89 5.2
    -15 1 4 101.99 4.3
    -15 1 4 114.99 4
    -13 -1 4 366.66 8.5
    13 -1 -4 371.06 8.5
    -13 -1 4 379.96 8.6
    13 -1 -4 378.56 8.5
    13 1 -4 377.86 8.5
    -13 1 4 371.66 8.5
    -13 1 4 365.76 8.6
    13 1 -4 362.46 8.5
    -11 -1 4 81.39 2.7
    -11 -1 4 81.39 2.8
    11 -1 -4 79.29 2.7
    11 -1 -4 83.59 2.7
    -11 1 4 80.59 2.7
    -11 1 4 79.69 2.7
    11 1 -4 80.09 2.7
    11 1 -4 78.69 2.7
    9 -1 -4 1.6 0.6
    -9 -1 4 1.8 0.6
    -9 -1 4 2.6 0.6
    9 -1 -4 2.2 0.6
    9 1 -4 1.6 0.6
    -9 1 4 1.5 0.5
    -9 1 4 1.8 0.5
    9 1 -4 1.4 0.5
    7 -1 -4 58.29 1.9
    -7 -1 4 59.59 1.9
    7 -1 -4 58.89 1.9
    7 1 -4 61.69 1.9
    -7 1 4 60.19 1.9
    -7 1 4 57.99 1.9
    7 1 -4 58.29 1.9
    5 -1 -4 38.5 1.3
    -5 -1 4 37.8 1.3
    5 -1 -4 41.5 1.3
    -5 -1 4 37.5 1.3
    5 1 -4 39.7 1.3
    -5 1 4 39.7 1.3
    5 1 -4 41.2 1.3
    3 -1 -4 2289.67 43.7
    -3 -1 4 2201.48 43.3
    3 -1 -4 2214.78 43.5
    3 1 -4 2228.68 42.7
    3 1 -4 2134.09 42.9
    -3 1 4 2213.88 43.5
    -3 1 4 2207.18 43.7
    1 -1 -4 2537.55 48.8
    1 -1 -4 2519.85 48.8
    -1 -1 4 2512.45 48.5
    -1 -1 4 2505.55 48.5
    -1 1 4 2495.25 48.7
    1 1 -4 2496.55 48.8
    -1 1 4 2587.64 48.9
    1 1 -4 2493.45 48.5
    -1 -1 -4 803.12 15.6
    -1 -1 -4 797.62 15.4
    -1 1 -4 809.82 15.4
    1 1 4 817.12 15.4
    1 1 4 795.32 15.3
    -3 -1 -4 602.24 11.6
    -3 -1 -4 597.64 11.6
    3 1 4 609.94 11.5
    -3 1 -4 604.84 11.6
    3 1 4 598.44 11.6
    -3 1 -4 593.54 11.5
    -5 -1 -4 408.06 8.1
    5 -1 4 402.36 7.9
    5 -1 4 411.66 7.9
    -5 -1 -4 401.96 8.1
    5 1 4 403.86 8
    -5 1 -4 408.36 8.1
    -5 1 -4 399.26 8.1
    5 1 4 409.06 8
    -7 -1 -4 191.08 4.3
    7 -1 4 192.68 4
    -7 -1 -4 189.98 4.3
    -7 1 -4 191.88 4.2
    -7 1 -4 192.68 4.3
    -9 -1 -4 13.2 1
    -9 -1 -4 12.4 1.2
    9 -1 4 13.1 0.8
    9 -1 4 12.5 0.9
    9 1 4 14.2 0.8
    9 1 4 14.3 1
    -9 1 -4 13.5 1.2
    -9 1 -4 12.8 1
    11 -1 4 16.3 1.2
    11 -1 4 16.5 1
    -11 -1 -4 19.3 1.3
    -11 -1 -4 17 1.6
    -11 1 -4 17 1.6
    11 1 4 18.5 1.3
    11 1 4 17.8 1
    -11 1 -4 16.7 1.2
    13 -1 4 -0.4 0.6
    -13 -1 -4 1.3 1.1
    13 -1 4 1.7 0.8
    -13 -1 -4 1.2 0.7
    -13 1 -4 1.6 0.7
    -13 1 -4 1 1
    13 1 4 1 1.1
    -15 -1 -4 39.6 2.5
    -15 -1 -4 41.4 3.1
    15 -1 4 39.7 2.2
    15 1 4 44.3 2.4
    -15 1 -4 43.4 3.1
    -15 1 -4 36.5 2.2
    -18 -2 4 0.3 1.8
    -18 -2 4 0 2.4
    -18 2 4 1.3 3.2
    -18 2 4 1.3 1.5
    -16 -2 4 48.7 3.2
    16 -2 -4 45.2 3
    -16 -2 4 47 2.9
    16 2 -4 50.19 2.8
    -16 2 4 49.8 2.9
    -16 2 4 46.1 3.1
    14 -2 -4 1.5 1
    -14 -2 4 2.8 1
    -14 -2 4 3.2 1
    -14 2 4 2.7 1.1
    14 2 -4 4.3 1.2
    -14 2 4 1.8 0.9
    -12 -2 4 13.9 1.6
    -12 -2 4 14.9 1.6
    12 -2 -4 15.6 1.5
    12 -2 -4 15.5 1.6
    12 2 -4 17.3 1.7
    -12 2 4 17.2 1.6
    12 2 -4 17.7 1.5
    -12 2 4 14.3 1.6
    -10 -2 4 52.59 2.1
    10 -2 -4 52.49 2
    10 -2 -4 53.69 2.1
    -10 -2 4 54.09 2.1
    10 2 -4 52.09 2
    -10 2 4 54.99 2.2
    -10 2 4 51.39 2.1
    10 2 -4 52.99 2.1
    -8 -2 4 3 0.6
    8 -2 -4 3.3 0.6
    -8 -2 4 3.2 0.6
    -8 2 4 2.7 0.6
    8 2 -4 2.5 0.6
    8 2 -4 3.1 0.6
    -8 2 4 2.7 0.5
    -6 -2 4 187.28 4.2
    6 -2 -4 182.18 4.2
    -6 -2 4 186.98 4.2
    6 -2 -4 185.58 4.2
    6 2 -4 181.88 4.2
    -6 2 4 178.58 4.2
    -6 2 4 185.38 4.2
    6 2 -4 186.18 4.2
    -4 -2 4 80.09 2.1
    4 -2 -4 83.39 2.1
    -4 -2 4 80.79 2.1
    4 -2 -4 86.79 2.2
    4 2 -4 77.89 2.1
    -4 2 4 83.99 2.1
    2 -2 -4 1280.17 24.8
    2 -2 -4 1315.47 25.4
    -2 -2 4 1257.27 24.5
    2 2 -4 1270.67 24.5
    -2 2 4 1305.37 24.6
    2 2 -4 1252.67 24.5
    0 -2 -4 60.89 1.5
    0 -2 4 60.69 1.4
    0 -2 4 61.49 1.4
    0 -2 -4 61.09 1.5
    0 2 4 57.89 1.4
    0 2 4 62.09 1.5
    0 2 -4 60.29 1.4
    -2 -2 -4 180.28 3.8
    -2 -2 -4 180.88 3.8
    2 -2 4 183.08 3.6
    2 -2 4 179.78 3.6
    -2 2 -4 182.28 3.7
    2 2 4 183.78 3.8
    -2 2 -4 178.38 3.7
    2 2 4 178.58 3.7
    -4 -2 -4 46.2 1.4
    -4 -2 -4 45.3 1.3
    4 -2 4 47.6 1.1
    4 -2 4 45.8 1.1
    4 2 4 45.5 1.2
    -4 2 -4 48.3 1.3
    -4 2 -4 48.8 1.3
    4 2 4 46.3 1.3
    -6 -2 -4 121.09 2.9
    6 -2 4 124.39 2.7
    -6 -2 -4 125.39 2.9
    6 2 4 124.49 2.8
    6 2 4 119.19 2.8
    -6 2 -4 119.79 2.9
    -6 2 -4 119.69 2.9
    8 -2 4 74.99 1.9
    8 -2 4 75.59 2
    -8 -2 -4 75.89 2.3
    -8 -2 -4 77.19 2.2
    -8 2 -4 75.39 2.2
    8 2 4 74.39 2
    -8 2 -4 72.79 2.1
    -10 -2 -4 1.2 0.7
    10 -2 4 -0.3 0.4
    10 -2 4 -0.5 0.5
    -10 -2 -4 0.5 0.5
    -10 2 -4 0.4 0.6
    -10 2 -4 0.5 0.5
    10 2 4 0 0.6
    10 2 4 2 0.5
    12 -2 4 27.6 1.6
    -12 -2 -4 27.3 2
    12 -2 4 27.8 1.4
    -12 -2 -4 29.5 1.8
    -12 2 -4 30.1 2
    -12 2 -4 29.8 1.6
    12 2 4 26.8 1.6
    12 2 4 28.4 1.4
    -14 -2 -4 10.8 1.3
    14 -2 4 10.3 1.1
    -14 -2 -4 7.2 1.5
    -14 2 -4 9.7 1.5
    14 2 4 11 1.3
    -14 2 -4 9.5 1.2
    -17 -3 4 3.5 3.1
    -17 -3 4 4.3 1.7
    17 -3 -4 4.5 1.7
    -17 3 4 6.3 1.8
    17 3 -4 2.7 2.8
    -17 3 4 3.4 1.5
    15 -3 -4 4.2 1.4
    -15 -3 4 3.2 1.4
    15 3 -4 1.9 1.2
    -15 3 4 1.9 1.2
    -15 3 4 2.3 1.2
    15 3 -4 2.7 1.3
    13 -3 -4 46.1 2.3
    13 -3 -4 40.7 2.3
    -13 -3 4 40.8 2.4
    -13 -3 4 45.3 2.5
    -13 3 4 42 2.3
    -13 3 4 43.1 2.4
    13 3 -4 43.5 2.4
    -11 -3 4 19.8 1.7
    11 -3 -4 17.8 1.4
    -11 -3 4 18.8 1.6
    11 -3 -4 20.1 1.6
    11 3 -4 15.2 1.9
    -11 3 4 18.1 1.5
    -11 3 4 18.9 1.5
    11 3 -4 15.7 1.6
    -9 -3 4 186.28 4.6
    -9 -3 4 176.98 4.5
    9 -3 -4 179.88 4.5
    9 -3 -4 183.08 4.5
    9 3 -4 185.48 4.5
    9 3 -4 182.38 4.5
    -9 3 4 187.28 4.6
    -9 3 4 183.68 4.6
    -7 -3 4 272.27 6.1
    7 -3 -4 274.37 6.1
    7 -3 -4 266.57 7.2
    -7 -3 4 276.77 6.1
    7 3 -4 275.07 6.1
    -7 3 4 275.77 6.1
    -5 -3 4 142.29 3.4
    -5 -3 4 139.79 3.4
    5 -3 -4 143.19 3.4
    5 3 -4 140.79 3.4
    -5 3 4 141.59 3.4
    -3 -3 4 328.87 6.9
    3 -3 -4 330.77 6.9
    3 -3 -4 346.97 7
    -3 -3 4 332.27 6.9
    -3 3 4 334.67 6.9
    -3 3 4 342.57 6.9
    3 3 -4 334.57 6.9
    1 -3 -4 173.58 3.8
    -1 -3 4 161.68 3.7
    -1 -3 4 180.28 3.7
    1 -3 -4 180.98 3.8
    1 3 -4 175.88 3.8
    1 3 -4 172.08 3.7
    -1 3 4 181.68 3.8
    -1 -3 -4 416.16 8.2
    1 -3 4 413.26 8.1
    -1 -3 -4 399.56 8.2
    1 -3 4 404.66 8.1
    -1 3 -4 415.96 8.1
    1 3 4 418.06 8.2
    1 3 4 406.46 8.2
    3 -3 4 13.6 0.6
    3 -3 4 13.8 0.6
    -3 -3 -4 13 0.7
    -3 3 -4 14 0.6
    -3 3 -4 13.7 0.7
    3 3 4 13 0.7
    3 3 4 13.6 0.7
    5 -3 4 1.7 0.3
    -5 -3 -4 0.6 0.4
    5 -3 4 0.9 0.3
    -5 -3 -4 0.3 0.4
    -5 3 -4 1.4 0.4
    -5 3 -4 1.3 0.3
    5 3 4 0.9 0.3
    5 3 4 0.6 0.4
    -7 -3 -4 9 0.9
    -7 -3 -4 8.3 1
    7 -3 4 7.6 0.8
    7 -3 4 7.3 0.6
    -7 3 -4 8.1 0.9
    7 3 4 8.4 0.8
    7 3 4 7.8 0.8
    -7 3 -4 7.4 0.8
    -9 -3 -4 13.4 1.3
    -9 -3 -4 10.6 1.1
    9 -3 4 11.9 0.9
    9 -3 4 11.6 0.8
    -9 3 -4 11.9 1.2
    9 3 4 11.8 0.9
    -9 3 -4 14.4 1.1
    9 3 4 12.6 1.1
    11 -3 4 6.5 0.7
    11 -3 4 8.1 0.8
    -11 -3 -4 7.8 1.1
    -11 -3 -4 6 0.9
    -11 3 -4 6.3 1.1
    -11 3 -4 6.6 0.9
    11 3 4 7.8 0.8
    11 3 4 7 0.9
    -13 -3 -4 16.3 1.7
    13 -3 4 16.2 1.3
    13 -3 4 16.7 1.5
    -13 -3 -4 18.5 2.2
    -13 3 -4 20.3 1.7
    13 3 4 16.1 1.8
    -13 3 -4 16.2 1.6
    15 -3 4 0.5 1.1
    -15 -3 -4 1.9 1.1
    -15 3 -4 -1.6 1.6
    15 3 4 1 1.4
    -15 3 -4 2.2 1.1
    -18 -4 4 4.8 1.8
    -18 4 4 9 2.1
    16 -4 -4 52.59 3
    16 -4 -4 62.99 3.3
    -16 -4 4 62.79 3.8
    -16 -4 4 57.79 3.4
    -16 4 4 57.79 3.5
    16 4 -4 58.69 3.2
    16 4 -4 62.29 3.5
    -16 4 4 60.59 3.4
    -14 -4 4 4.8 1.3
    -14 -4 4 2.8 1.9
    14 -4 -4 2.9 1.5
    14 4 -4 3 1.1
    -14 4 4 3.1 1.3
    -14 4 4 3.9 1.2
    14 4 -4 4.1 1.4
    12 -4 -4 43.5 2.1
    12 -4 -4 41.5 2.2
    -12 -4 4 39.5 2.3
    -12 -4 4 43.4 2.3
    -12 4 4 41 2.3
    12 4 -4 41.1 2.3
    12 4 -4 42.8 2.3
    -12 4 4 44.2 2.3
    10 -4 -4 19.9 1.5
    -10 -4 4 28.3 2.3
    -10 -4 4 18.6 1.5
    10 -4 -4 23.3 1.5
    -10 4 4 20.8 1.6
    10 4 -4 22 1.5
    -10 4 4 21.1 1.5
    10 4 -4 19.2 1.6
    -8 -4 4 27.1 1.5
    8 -4 -4 24.8 1.4
    8 -4 -4 27.7 1.4
    -8 4 4 24.1 1.4
    8 4 -4 23.6 1.5
    8 4 -4 23.9 1.4
    -6 -4 4 624.04 12.8
    6 -4 -4 614.94 12.8
    6 -4 -4 641.94 12.9
    -6 -4 4 642.54 12.8
    -6 4 4 627.54 12.8
    6 4 -4 631.24 12.8
    6 4 -4 636.74 12.8
    4 -4 -4 9.8 0.9
    -4 -4 4 8.1 1
    4 -4 -4 8.8 0.8
    -4 -4 4 7.3 0.7
    4 4 -4 7.2 0.7
    -4 4 4 8.7 0.8
    -4 4 4 10.7 0.8
    4 4 -4 8 0.8
    -2 -4 4 1 0.4
    -2 -4 4 0.9 0.5
    2 -4 -4 0.2 0.3
    2 -4 -4 0.8 0.4
    2 4 -4 0.8 0.3
    -2 4 4 1.2 0.4
    2 4 -4 0.2 0.3
    -2 4 4 1.3 0.4
    0 -4 -4 182.58 4.1
    0 -4 -4 191.38 4.1
    0 -4 4 183.58 4
    0 -4 4 184.68 4
    0 4 -4 177.28 4
    0 4 4 179.88 4
    0 4 -4 180.58 4
    2 -4 4 0.9 0.3
    -2 -4 -4 0.9 0.4
    -2 -4 -4 0.7 0.4
    2 -4 4 0.3 0.3
    2 4 4 0.7 0.3
    2 4 4 0.8 0.3
    -2 4 -4 0.5 0.3
    4 -4 4 4 0.4
    -4 -4 -4 4.7 0.6
    4 -4 4 4.5 0.5
    -4 -4 -4 4.4 0.6
    -4 4 -4 5.3 0.6
    4 4 4 4.1 0.5
    -4 4 -4 5 0.7
    4 4 4 4.7 0.6
    6 -4 4 2.3 0.4
    -6 -4 -4 3.4 0.6
    6 -4 4 2.8 0.4
    -6 4 -4 2.7 0.5
    -6 4 -4 2.7 0.5
    6 4 4 2.2 0.5
    6 4 4 2.1 0.5
    -8 -4 -4 124.09 3.4
    -8 -4 -4 124.69 3.3
    8 -4 4 123.89 3
    8 -4 4 124.59 3
    -8 4 -4 123.69 3.3
    -8 4 -4 120.59 3.2
    8 4 4 127.89 3.2
    8 4 4 121.79 3.2
    10 -4 4 0.6 0.5
    10 -4 4 1.7 0.6
    -10 -4 -4 1.4 0.7
    -10 -4 -4 1.8 0.8
    -10 4 -4 1.1 0.7
    -10 4 -4 0.6 0.5
    10 4 4 1.8 0.6
    10 4 4 1.2 0.7
    12 -4 4 24.3 1.3
    12 -4 4 23.8 1.9
    -12 -4 -4 25.6 2.2
    -12 -4 -4 26.2 1.8
    -12 4 -4 26.3 2.1
    12 4 4 26 1.9
    -12 4 -4 24.3 1.6
    12 4 4 21.4 1.4
    14 -4 4 12.3 1.3
    -14 -4 -4 8.9 1.3
    -14 -4 -4 13.4 1.8
    -14 4 -4 10.9 1.3
    -14 4 -4 10.1 1.6
    14 4 4 10 1.4
    -17 -5 4 11.1 2.2
    -17 -5 4 13 2.3
    -17 5 4 14 2.4
    -17 5 4 14.4 2.2
    -15 -5 4 48.9 3.3
    15 -5 -4 45.6 2.7
    -15 -5 4 45.4 3
    15 5 -4 41.4 2.8
    15 5 -4 45.8 3.2
    -15 5 4 48.7 3.4
    -15 5 4 48.3 2.9
    -13 -5 4 313.67 7.7
    13 -5 -4 312.07 9.3
    13 -5 -4 316.07 7.6
    -13 -5 4 313.97 7.7
    -13 5 4 305.37 7.6
    13 5 -4 308.97 7.6
    13 5 -4 305.37 7.5
    -13 5 4 312.17 7.6
    -11 -5 4 150.48 4.7
    -11 -5 4 147.39 4.3
    11 -5 -4 142.69 4.1
    11 -5 -4 141.89 4.2
    -11 5 4 146.19 4.2
    11 5 -4 144.59 4.1
    11 5 -4 141.19 4.2
    -11 5 4 143.89 4.2
    -9 -5 4 43.4 2.7
    9 -5 -4 38.2 1.9
    -9 -5 4 40.5 2
    9 -5 -4 39.4 1.8
    9 5 -4 41.5 2
    -9 5 4 40.1 1.9
    -9 5 4 42.5 1.9
    7 -5 -4 65.79 2.2
    -7 -5 4 64.69 3.1
    -7 -5 4 66.89 2.3
    7 -5 -4 66.99 2.3
    -7 5 4 66.19 2.3
    7 5 -4 68.39 2.2
    -7 5 4 66.79 2.3
    7 5 -4 63.99 2.3
    5 -5 -4 404.76 8.5
    -5 -5 4 405.46 8.5
    5 -5 -4 398.36 8.5
    -5 5 4 388.16 8.4
    5 5 -4 390.06 8.4
    -5 5 4 404.86 8.5
    5 5 -4 396.26 8.5
    -3 -5 4 253.47 5.6
    -3 -5 4 220.78 5.9
    3 -5 -4 270.47 5.7
    3 -5 -4 263.47 5.7
    -3 5 4 259.17 5.7
    -3 5 4 279.67 6.8
    -1 -5 4 26.4 1.1
    1 -5 -4 23.4 1.1
    1 5 -4 26.5 1.1
    -1 5 4 25.5 1.2
    1 5 -4 27.1 1.2
    -1 5 4 25.1 1.1
    -1 -5 -4 11.7 0.9
    -1 -5 -4 11.6 0.9
    1 -5 4 10.6 0.7
    1 5 4 11.6 0.8
    -1 5 -4 11 0.8
    -1 5 -4 11.4 0.8
    -3 -5 -4 4.8 0.6
    3 -5 4 5.9 0.7
    -3 -5 -4 7 0.8
    3 -5 4 5.8 0.6
    -3 5 -4 5.7 0.7
    3 5 4 6.6 0.7
    -3 5 -4 6.6 0.7
    3 5 4 6.3 0.8
    5 -5 4 136.19 3.3
    -5 -5 -4 136.79 3.5
    -5 -5 -4 140.39 3.5
    5 -5 4 138.59 3.3
    5 5 4 136.69 3.4
    -5 5 -4 137.59 3.4
    5 5 4 140.09 3.4
    -5 5 -4 140.09 3.4
    7 -5 4 514.95 10.4
    -7 -5 -4 498.75 10.7
    7 -5 4 519.85 10.4
    -7 -5 -4 517.35 10.7
    -7 5 -4 507.65 10.6
    -7 5 -4 514.15 10.6
    7 5 4 514.45 10.6
    7 5 4 505.25 10.6
    -9 -5 -4 138.99 4.4
    -9 -5 -4 138.29 4.3
    9 -5 4 147.19 3.6
    9 -5 4 145.39 3.5
    9 5 4 149.09 3.7
    -9 5 -4 144.99 3.9
    9 5 4 140.69 3.8
    11 -5 4 10.2 1.1
    11 -5 4 6.7 0.9
    -11 -5 -4 6.1 1
    -11 -5 -4 7.9 1.3
    11 5 4 6.6 0.9
    -11 5 -4 6.1 0.9
    -11 5 -4 5.9 1.1
    11 5 4 6.4 1.1
    13 -5 4 3.4 1
    -13 -5 -4 1.4 1.1
    -13 -5 -4 2.4 1.4
    -13 5 -4 4.5 1.4
    -13 5 -4 1.8 0.9
    13 5 4 2.4 1.2
    -16 -6 4 0.7 1.7
    16 -6 -4 2.3 1.4
    -16 -6 4 0.8 2
    16 6 -4 1.1 1.9
    -16 6 4 0.8 2.1
    -16 6 4 -0.9 1.5
    14 -6 -4 8.3 1.3
    14 -6 -4 8 1.6
    -14 -6 4 9.4 1.8
    -14 -6 4 11 1.8
    -14 6 4 6.8 1.2
    14 6 -4 8.4 1.5
    -14 6 4 6.5 1.4
    14 6 -4 6.4 1.2
    12 -6 -4 -1.2 0.9
    12 -6 -4 -0.4 0.9
    -12 -6 4 -0.1 0.9
    -12 -6 4 1.2 1.1
    12 6 -4 -0.8 1.1
    -12 6 4 -0.9 0.9
    -12 6 4 0.1 0.8
    12 6 -4 -0.4 0.7
    -10 -6 4 3.2 0.9
    -10 -6 4 1.1 0.7
    10 -6 -4 3.1 1
    10 6 -4 1 1.3
    -10 6 4 2.2 0.8
    10 6 -4 2.8 1
    -10 6 4 2.4 0.8
    8 -6 -4 39 1.9
    -8 -6 4 40.4 1.9
    8 -6 -4 36.2 1.8
    -8 -6 4 37.2 1.9
    -8 6 4 35.8 1.9
    -8 6 4 34.2 1.8
    8 6 -4 35.8 1.8
    8 6 -4 37.8 2
    -6 -6 4 0.9 0.6
    -6 -6 4 0.8 0.7
    6 -6 -4 0.5 0.5
    6 -6 -4 0.6 0.5
    -6 6 4 0.8 0.6
    6 6 -4 0.1 0.9
    4 -6 -4 108.89 3
    -4 -6 4 108.49 3
    -4 -6 4 109.79 3
    -4 6 4 112.99 3.1
    -4 6 4 112.29 3
    4 6 -4 103.59 3.3
    4 6 -4 109.79 3
    -2 -6 4 -0.3 0.4
    -2 -6 4 -0.2 0.3
    2 -6 -4 0.2 0.5
    2 -6 -4 0.3 0.4
    -2 6 4 0.1 0.4
    -2 6 4 2.6 0.6
    2 6 -4 0.3 0.5
    2 6 -4 0.2 0.4
    0 -6 -4 30.8 1.4
    0 -6 4 32.6 1.3
    0 -6 -4 30.7 1.4
    0 6 -4 31.7 1.3
    0 6 4 29.8 1.4
    0 6 4 29.8 1.3
    0 6 -4 30.4 1.3
    -2 -6 -4 11.8 1
    -2 -6 -4 13.6 1.1
    2 -6 4 11 0.9
    2 -6 4 11.8 0.9
    -2 6 -4 11.5 1
    2 6 4 10.8 0.9
    -2 6 -4 12.3 0.9
    4 -6 4 27.5 1.2
    4 -6 4 28.2 1.3
    -4 -6 -4 27.2 1.4
    -4 -6 -4 30.1 1.5
    -4 6 -4 28.5 1.3
    4 6 4 27.7 1.4
    4 6 4 28.1 1.3
    -4 6 -4 29.4 1.3
    6 -6 4 8 0.9
    6 -6 4 7.1 0.8
    -6 -6 -4 6.9 0.9
    -6 -6 -4 9.4 1
    -6 6 -4 6.7 0.8
    6 6 4 7.5 0.9
    6 6 4 8 0.9
    -6 6 -4 8.3 1
    -8 -6 -4 2.4 0.8
    8 -6 4 1.4 1.1
    8 -6 4 2.7 0.6
    -8 -6 -4 3.6 0.9
    -8 6 -4 4 0.8
    8 6 4 3.2 0.8
    8 6 4 2.8 0.7
    -8 6 -4 2.4 0.8
    10 -6 4 27.2 1.4
    10 -6 4 26.8 1.7
    -10 -6 -4 29.6 2.5
    -10 -6 -4 25.9 1.8
    -10 6 -4 28.9 1.6
    -10 6 -4 28.4 1.9
    10 6 4 27.5 1.9
    10 6 4 23.4 1.6
    12 -6 4 -1.3 1.5
    -12 -6 -4 -1.8 0.9
    -12 -6 -4 -1.1 1.3
    12 6 4 0.7 1.2
    -12 6 -4 0.3 0.8
    -12 6 -4 -0.1 1.1
    14 -6 4 27.4 2.4
    -14 -6 -4 26 2.8
    -14 6 -4 24.9 2.2
    -15 -7 4 27.3 2.6
    15 -7 -4 29.4 2.8
    -15 -7 4 25.7 3
    15 -7 -4 28.1 3.1
    15 7 -4 31.4 3.2
    15 7 -4 29.1 2.9
    -15 7 4 24.5 3.1
    -15 7 4 34.8 3
    -13 -7 4 -0.9 1.3
    -13 -7 4 -0.3 1.2
    13 -7 -4 1 1.1
    13 -7 -4 1.3 1.1
    -13 7 4 1.1 1.5
    -13 7 4 1.6 1.5
    13 7 -4 -1.1 1.2
    13 7 -4 0.8 1.2
    11 -7 -4 183.18 5.2
    11 -7 -4 185.68 5.1
    -11 -7 4 185.88 5.3
    -11 -7 4 183.18 5.2
    -11 7 4 188.78 5.9
    11 7 -4 188.28 5.3
    11 7 -4 188.18 5.2
    -11 7 4 177.58 5.1
    9 -7 -4 264.67 6.4
    9 -7 -4 260.87 6.4
    -9 -7 4 264.07 6.5
    -9 -7 4 254.27 6.4
    -9 7 4 261.67 6.4
    9 7 -4 254.67 6.4
    9 7 -4 258.07 6.4
    -9 7 4 257.27 6.4
    -7 -7 4 56.69 2.3
    7 -7 -4 56.99 2.3
    7 -7 -4 54.39 2.2
    7 7 -4 57.79 2.4
    -7 7 4 54.79 2.3
    -7 7 4 55.39 2.3
    -5 -7 4 267.87 6.3
    -5 -7 4 267.67 6.3
    5 -7 -4 273.87 6.4
    5 7 -4 279.57 6.4
    5 7 -4 274.37 6.4
    -5 7 4 273.47 6.4
    -5 7 4 274.07 6.4
    -3 -7 4 259.87 5.9
    3 -7 -4 260.97 6
    3 -7 -4 257.77 6
    -3 -7 4 254.67 5.9
    -3 7 4 249.97 5.9
    -3 7 4 263.07 6
    3 7 -4 252.37 5.9
    3 7 -4 262.97 6
    -1 -7 4 123.39 3.3
    -1 -7 4 124.29 3.3
    1 -7 -4 131.39 3.5
    1 -7 -4 125.99 3.4
    -1 7 4 124.49 3.3
    1 7 -4 123.49 3.4
    1 7 -4 123.09 3.3
    -1 7 4 126.79 3.4
    -1 -7 -4 11.2 1.1
    -1 -7 -4 10 1.1
    1 -7 4 9.4 0.9
    1 7 4 8.7 1.1
    1 7 4 9.6 1
    -1 7 -4 9.6 1
    -1 7 -4 8.8 1
    3 -7 4 32.8 1.5
    -3 -7 -4 33.6 1.6
    -3 -7 -4 34.3 1.7
    3 -7 4 34.6 1.4
    -3 7 -4 34 1.6
    3 7 4 36.7 1.6
    -3 7 -4 33 1.6
    -5 -7 -4 45.8 2
    -5 -7 -4 50.39 2.1
    5 -7 4 49.1 1.8
    5 -7 4 47.7 1.8
    -5 7 -4 46 1.9
    -5 7 -4 46 1.9
    5 7 4 45 1.8
    5 7 4 48.3 2
    7 -7 4 26.3 1.6
    -7 -7 -4 28.6 1.9
    -7 -7 -4 28.9 1.8
    7 -7 4 24.9 1.4
    7 7 4 30.1 1.8
    -7 7 -4 23.2 2
    7 7 4 26.8 1.5
    -7 7 -4 26.2 1.6
    9 -7 4 1.6 0.9
    -9 -7 -4 1.7 1
    9 -7 4 0.7 0.6
    -9 -7 -4 1.4 0.8
    9 7 4 2.3 1
    -9 7 -4 1 0.7
    9 7 4 1.5 0.7
    -9 7 -4 1.5 1
    -11 -7 -4 0.7 1
    -11 -7 -4 2.3 1.3
    11 -7 4 0.2 1
    11 7 4 1.8 2.6
    -11 7 -4 1.5 0.8
    -11 7 -4 2.7 1.2
    -13 -7 -4 3.2 1.3
    13 -7 4 0.3 1.2
    -13 7 -4 4.3 1.5
    -13 7 -4 3.9 1.2
    -16 -8 4 4.5 2.2
    -16 8 4 0.8 1.6
    -14 -8 4 0.7 1.8
    14 -8 -4 1 1.2
    14 -8 -4 -0.5 1.6
    -14 -8 4 -1.1 1.4
    -14 8 4 -0.7 1.3
    14 8 -4 -1.8 1.8
    -14 8 4 0.1 1.7
    -12 -8 4 1.3 1.4
    12 -8 -4 3.3 1.1
    12 -8 -4 2.7 1.4
    -12 -8 4 2.3 1.2
    -12 8 4 4.1 1.3
    12 8 -4 4 1.4
    -12 8 4 3.6 1.4
    -10 -8 4 0.2 0.9
    -10 -8 4 1.4 1.2
    10 -8 -4 1.1 0.9
    10 -8 -4 0.9 1.1
    -10 8 4 1.6 1
    -10 8 4 1.5 1.1
    10 8 -4 1.5 1.2
    8 -8 -4 147.49 4.3
    -8 -8 4 150.88 4.4
    8 -8 -4 148.29 4.3
    -8 -8 4 146.59 4.4
    8 8 -4 145.99 4.4
    -8 8 4 149.59 4.3
    8 8 -4 150.48 4.3
    -8 8 4 143.69 4.3
    -6 -8 4 64.09 2.6
    -6 -8 4 63.39 2.6
    6 -8 -4 66.79 2.6
    6 -8 -4 65.09 2.6
    -6 8 4 63.89 2.5
    -6 8 4 65.29 2.6
    -4 -8 4 1.2 0.7
    -4 -8 4 1.3 0.6
    4 -8 -4 2.8 0.8
    4 -8 -4 2.9 0.8
    -4 8 4 1.4 0.7
    4 8 -4 1.6 0.7
    4 8 -4 1.6 0.8
    -4 8 4 1.3 0.6
    2 -8 -4 0.3 0.7
    2 -8 -4 0.1 0.5
    -2 -8 4 -0.7 0.6
    -2 -8 4 -0.5 0.7
    2 8 -4 -0.2 0.6
    -2 8 4 0.4 0.6
    2 8 -4 0.4 0.7
    -2 8 4 0.7 0.5
    0 -8 -4 67.79 2.5
    0 -8 -4 71.69 2.5
    0 -8 4 69.09 2.4
    0 -8 4 67.09 2.4
    0 8 4 71.19 2.5
    0 8 4 71.69 2.4
    0 8 -4 72.19 2.4
    0 8 -4 71.79 2.4
    -2 -8 -4 5.9 0.8
    -2 -8 -4 8.1 1
    2 -8 4 7.5 1
    -2 8 -4 6.8 0.9
    2 8 4 5.2 0.8
    -2 8 -4 5.2 0.8
    2 8 4 8.8 1
    4 -8 4 50.29 1.9
    -4 -8 -4 52.19 2.3
    -4 -8 -4 50.09 2.3
    4 -8 4 51.79 2.1
    4 8 4 57.59 2.6
    4 8 4 53.99 2.1
    -4 8 -4 49.6 2.1
    -4 8 -4 51.09 2.1
    -6 -8 -4 8.2 1.1
    6 -8 4 9.7 1.1
    6 -8 4 9.6 1.1
    -6 -8 -4 11.3 1.3
    -6 8 -4 12.8 1.4
    6 8 4 10.2 1.1
    -6 8 -4 11 1.2
    6 8 4 9.1 1.2
    -8 -8 -4 65.19 2.9
    8 -8 4 64.09 2.3
    8 -8 4 62.39 2.5
    -8 -8 -4 64.79 2.7
    8 8 4 64.29 2.7
    -8 8 -4 58.39 2.5
    8 8 4 65.39 2.4
    10 -8 4 5.2 0.9
    -10 -8 -4 7.5 1.5
    10 -8 4 6.4 1.2
    -10 -8 -4 8 1.3
    10 8 4 6 1
    -10 8 -4 8.1 1.1
    10 8 4 8.9 1.5
    -10 8 -4 9 1.4
    -12 -8 -4 3.3 1.7
    -12 -8 -4 1.7 1.2
    -12 8 -4 1.6 1.1
    -12 8 -4 2.1 1.5
    -15 -9 4 14.8 3.4
    -15 -9 4 16.9 2.6
    -15 9 4 17.1 2.4
    13 -9 -4 1.2 1.6
    -13 -9 4 0 1.4
    -13 -9 4 0 1.5
    13 -9 -4 2 1.5
    -13 9 4 0.4 1.4
    13 9 -4 1.3 1.4
    13 9 -4 0.1 1.6
    -13 9 4 -1.3 1.6
    -11 -9 4 2.6 1.3
    -11 -9 4 2.6 1.5
    11 -9 -4 4.5 1.5
    11 -9 -4 3 1
    11 9 -4 3.1 1.1
    11 9 -4 2 1.4
    -11 9 4 4.5 1.3
    -11 9 4 2.9 1.3
    9 -9 -4 46.8 2.7
    -9 -9 4 44.8 2.7
    -9 -9 4 46.6 2.7
    9 -9 -4 47.5 2.6
    -9 9 4 46.7 2.7
    -9 9 4 45.4 2.6
    9 9 -4 45.8 2.6
    9 9 -4 44.9 2.7
    -7 -9 4 9.4 1.4
    7 -9 -4 4.7 1
    7 -9 -4 7.8 1.2
    -7 9 4 5.3 1
    -7 9 4 4.9 0.9
    7 9 -4 9 1.2
    -5 -9 4 93.39 3.3
    5 -9 -4 93.99 3.3
    5 -9 -4 97.89 3.3
    -5 -9 4 91.19 3.3
    5 9 -4 97.89 3.3
    5 9 -4 91.29 3.3
    -5 9 4 94.89 3.2
    -5 9 4 93.29 3.2
    -3 -9 4 63.59 2.6
    3 -9 -4 62.29 2.6
    -3 9 4 63.99 2.6
    3 9 -4 61.59 2.6
    3 9 -4 60.19 2.6
    1 -9 -4 0.2 0.8
    -1 -9 4 0.7 0.7
    1 -9 -4 0.8 0.7
    -1 -9 4 0.6 0.8
    -1 9 4 0.2 0.7
    1 9 -4 0.5 0.8
    -1 9 4 0.6 0.8
    1 9 -4 0 0.7
    1 -9 4 35.8 1.9
    1 -9 4 34.8 1.7
    -1 -9 -4 37.1 2
    -1 -9 -4 37.7 2.1
    1 9 4 34.8 2
    -1 9 -4 35.9 1.9
    -1 9 -4 35.9 2
    1 9 4 38.2 1.9
    -3 -9 -4 0.3 0.8
    3 -9 4 -1.2 0.5
    3 -9 4 1.2 0.7
    3 9 4 0.1 0.7
    3 9 4 0.2 0.8
    -3 9 -4 -0.1 0.7
    -3 9 -4 0.4 0.7
    5 -9 4 24 1.5
    -5 -9 -4 25.5 2.1
    5 -9 4 26.2 1.8
    -5 -9 -4 26.3 2
    5 9 4 25.5 2
    -5 9 -4 26.2 1.8
    5 9 4 26 1.8
    -5 9 -4 24.5 1.7
    7 -9 4 65.09 2.4
    -7 -9 -4 69.09 3
    7 -9 4 68.49 2.7
    -7 -9 -4 69.19 2.9
    -7 9 -4 69.69 2.8
    7 9 4 70.09 3
    -7 9 -4 69.99 2.8
    7 9 4 69.99 2.7
    -9 -9 -4 1.4 1.3
    9 -9 4 -1.4 0.8
    -9 -9 -4 2.4 1.1
    9 -9 4 -0.1 1
    9 9 4 -0.6 0.9
    -9 9 -4 0.2 0.8
    9 9 4 0.1 1.2
    -11 -9 -4 0.8 1.7
    11 -9 4 0.7 1.3
    -11 -9 -4 0.4 1.3
    -11 9 -4 0 1
    -11 9 -4 -1 1.5
    11 9 4 1.1 2.3
    -14 -10 4 -0.3 2
    -14 -10 4 2.2 2.5
    -14 10 4 4.7 1.9
    -12 -10 4 -1.3 1.8
    -12 -10 4 0.4 1.5
    12 -10 -4 -1.5 1.3
    12 -10 -4 -1 1.4
    12 10 -4 0.9 1.7
    12 10 -4 -0.4 1.3
    -12 10 4 -0.4 1.3
    -12 10 4 2.8 1.7
    -10 -10 4 1 1.5
    -10 -10 4 3.6 1.6
    10 -10 -4 2.2 1.2
    10 -10 -4 2.2 1.4
    10 10 -4 2.5 1.3
    10 10 -4 0.5 1.4
    -10 10 4 2.7 1.3
    -10 10 4 2.9 1.3
    8 -10 -4 26.8 2.4
    -8 -10 4 21.5 2.5
    -8 -10 4 20.1 2.3
    8 10 -4 20.9 2.4
    -8 10 4 19.5 2.1
    8 10 -4 22.6 2.3
    -8 10 4 18.7 2.2
    6 -10 -4 82.59 3.2
    6 -10 -4 79.89 3.4
    -6 -10 4 82.59 3.3
    -6 -10 4 90.99 3.3
    6 10 -4 84.19 3.3
    -6 10 4 78.39 3.2
    6 10 -4 82.99 3.2
    -6 10 4 76.69 3.2
    4 -10 -4 0.1 0.9
    -4 -10 4 0.4 0.9
    -4 -10 4 -0.4 0.9
    4 -10 -4 0.3 1
    4 10 -4 0.2 1
    -4 10 4 0.2 1
    4 10 -4 0.7 1
    -4 10 4 1 1
    2 -10 -4 91.39 3.3
    2 -10 -4 95.99 3.4
    -2 -10 4 90.09 3.3
    -2 -10 4 93.19 3.3
    2 10 -4 92.69 3.3
    -2 10 4 92.09 3.3
    -2 10 4 93.79 3.3
    0 -10 -4 61.99 2.7
    0 -10 4 54.39 2.4
    0 -10 -4 57.09 2.5
    0 -10 4 47.7 3.2
    0 10 4 55.79 2.6
    0 10 -4 52.69 2.4
    0 10 -4 52.59 2.5
    0 10 4 55.19 2.5
    -2 -10 -4 63.79 2.8
    -2 -10 -4 58.29 2.6
    2 -10 4 55.89 2.4
    2 10 4 57.09 2.7
    -2 10 -4 57.59 2.5
    -2 10 -4 57.29 2.6
    -4 -10 -4 54.89 2.8
    -4 -10 -4 58.79 2.8
    4 -10 4 57.69 2.5
    4 -10 4 54.49 2.3
    -4 10 -4 57.09 2.6
    4 10 4 57.89 2.5
    -4 10 -4 57.29 3.8
    -6 -10 -4 106.69 3.7
    6 -10 4 102.79 3.5
    6 -10 4 94.49 3.1
    -6 -10 -4 99.69 3.8
    6 10 4 100.89 3.7
    6 10 4 99.39 3.5
    -6 10 -4 101.39 3.6
    -6 10 -4 100.59 3.5
    -8 -10 -4 15.7 1.8
    8 -10 4 14.6 1.7
    -8 -10 -4 15.9 2
    -8 10 -4 13.1 1.4
    8 10 4 16 1.8
    -8 10 -4 15.5 1.7
    8 10 4 14.3 1.6
    -10 -10 -4 0.2 1.4
    -10 -10 -4 0 1.7
    10 -10 4 -0.1 1.4
    -10 10 -4 -1.2 1
    -10 10 -4 1.9 2.1
    -13 -11 4 39.6 4.5
    -13 -11 4 42.8 4.2
    -13 11 4 37.2 3.7
    13 11 -4 26.9 3.8
    -11 -11 4 27.4 3.5
    -11 -11 4 25.5 3.2
    11 -11 -4 33.4 3.2
    11 -11 -4 29.9 3.3
    -11 11 4 26.1 3.3
    11 11 -4 26.2 3.4
    11 11 -4 19.3 2.3
    -11 11 4 28.8 3
    -9 -11 4 26.7 3.1
    9 -11 -4 30.5 2.9
    9 -11 -4 33.4 2.7
    -9 -11 4 32 2.9
    9 11 -4 33.2 2.9
    -9 11 4 29.9 2.8
    -9 11 4 28.2 2.9
    9 11 -4 29.2 3
    7 -11 -4 42.2 3
    -7 -11 4 50.59 3
    7 -11 -4 42.3 2.8
    -7 -11 4 45.2 2.9
    -7 11 4 50.59 2.9
    -7 11 4 43.8 2.8
    7 11 -4 46.9 2.9
    7 11 -4 43.3 3
    5 -11 -4 137.99 4.4
    5 -11 -4 135.99 4.4
    -5 -11 4 130.89 4.4
    -5 -11 4 133.49 4.5
    -5 11 4 128.99 4.4
    5 11 -4 129.59 4.4
    -5 11 4 125.29 4.4
    5 11 -4 133.29 4.4
    3 -11 -4 1.8 1.2
    -3 -11 4 0.6 1.2
    3 -11 -4 1.2 1.1
    -3 -11 4 0.9 1
    3 11 -4 1.6 1
    -3 11 4 -0.6 0.9
    -3 11 4 -1.6 0.9
    3 11 -4 -1 1.1
    1 -11 -4 38.5 2.4
    -1 -11 4 38.9 2.3
    -1 -11 4 33.8 2.4
    1 -11 -4 37 2.4
    -1 11 4 39.8 2.4
    1 11 -4 39.8 2.5
    1 11 -4 38.4 2.9
    -1 11 4 34.7 2.3
    1 -11 4 1.1 0.9
    -1 -11 -4 0.4 1
    -1 -11 -4 -1.1 1
    -1 11 -4 -0.7 0.9
    1 11 4 -0.5 1.1
    1 11 4 1.1 0.9
    -1 11 -4 0 1.1
    3 -11 4 33.2 2.2
    -3 -11 -4 35.4 2.4
    3 11 4 33 2.5
    -3 11 -4 33 2.4
    3 11 4 33.5 2.3
    -3 11 -4 36.7 2.2
    5 -11 4 8.3 1.1
    5 -11 4 11.6 1.4
    -5 -11 -4 11.1 1.7
    -5 -11 -4 14.8 1.7
    -5 11 -4 13.5 1.7
    -5 11 -4 11.2 1.5
    5 11 4 9.3 1.4
    -7 -11 -4 74.39 3.8
    7 -11 4 69.79 3.3
    -7 -11 -4 66.59 3.4
    7 11 4 71.69 3.9
    -7 11 -4 70.59 3.2
    7 11 4 66.99 3.6
    -7 11 -4 72.09 3.3
    -9 -11 -4 11.5 2.1
    -9 -11 -4 13.3 2
    -9 11 -4 13.3 2
    -9 11 -4 21.1 2.5
    -12 -12 4 0.2 2
    -12 -12 4 0.2 2.5
    12 12 -4 -0.2 3.4
    -12 12 4 -1.6 1.7
    12 12 -4 2.9 3.5
    10 -12 -4 0.6 1.7
    10 -12 -4 4.3 1.9
    -10 -12 4 3.8 1.9
    -10 -12 4 1.4 1.6
    10 12 -4 1.4 2.1
    -10 12 4 1.5 1.6
    10 12 -4 1.3 2
    -10 12 4 5 2.1
    -8 -12 4 2.2 1.4
    8 -12 -4 2.9 1.4
    -8 -12 4 3.7 1.8
    8 -12 -4 1.5 1.4
    8 12 -4 3.5 1.7
    -8 12 4 2.3 1.5
    8 12 -4 5.1 1.8
    -8 12 4 2.5 1.6
    -6 -12 4 58.39 3.4
    6 -12 -4 57.69 3.3
    -6 -12 4 57.89 3.4
    6 -12 -4 51.49 3.2
    6 12 -4 52.49 3.3
    -6 12 4 53.89 3.2
    -6 12 4 52.69 3.3
    6 12 -4 51.99 3.3
    -4 -12 4 4.8 1.5
    -4 -12 4 2.9 1.5
    4 -12 -4 3.7 1.4
    4 -12 -4 3.4 1.3
    -4 12 4 3.1 1.2
    -4 12 4 4.9 1.5
    4 12 -4 2.9 1.5
    4 12 -4 5.8 1.5
    -2 -12 4 33.1 2.7
    2 -12 -4 33.9 2.7
    -2 -12 4 34.8 2.6
    2 -12 -4 23.4 2.8
    2 12 -4 33.3 2.6
    -2 12 4 38.5 2.7
    -2 12 4 32.4 2.6
    2 12 -4 31.8 2.7
    0 -12 4 21.5 2.5
    0 -12 -4 14 1.8
    0 -12 -4 21.8 2.4
    0 -12 4 15.7 2.1
    0 12 -4 17.4 2.2
    0 12 4 16 1.9
    0 12 -4 18.9 2.1
    0 12 4 18.7 2.4
    -2 -12 -4 -0.5 1.4
    2 -12 4 0.2 1.3
    -2 12 -4 -1 1
    2 12 4 1 1.2
    -2 12 -4 2.4 1.3
    2 12 4 2.3 1.4
    -4 -12 -4 -0.7 1.6
    4 -12 4 0.9 1
    -4 -12 -4 1.7 1.3
    -4 12 -4 0.9 1.2
    4 12 4 -0.8 1.1
    -4 12 -4 1.5 1.4
    4 12 4 -1.5 1.4
    -6 -12 -4 6.6 1.7
    6 -12 4 2.6 1.4
    -6 -12 -4 0.8 3.5
    6 12 4 3.4 2.1
    -6 12 -4 1 1.2
    -6 12 -4 1.2 1.4
    -8 -12 -4 1.2 1.8
    -8 12 -4 1.5 1.3
    9 -13 -4 19.5 2.6
    -9 -13 4 18.1 2.7
    -9 -13 4 16.8 2.5
    9 -13 -4 12.9 1.9
    9 13 -4 22.7 2.8
    9 13 -4 18.1 2.6
    -9 13 4 22 2.6
    -9 13 4 19 2.7
    7 -13 -4 -2.8 1.4
    -7 -13 4 2.2 2
    -7 -13 4 0.7 1.8
    7 -13 -4 -0.4 1.6
    7 13 -4 0.6 1.5
    7 13 -4 -2.3 1.9
    -7 13 4 0.5 1.6
    -7 13 4 2.2 1.8
    -5 -13 4 15.5 2.2
    5 -13 -4 18 2.3
    5 -13 -4 10.8 1.8
    -5 -13 4 12.4 2
    -5 13 4 12.1 1.8
    5 13 -4 15 2.2
    -5 13 4 17.9 2.2
    5 13 -4 17.8 2.3
    -3 -13 4 3.7 1.8
    3 -13 -4 -1 1.7
    -3 -13 4 1.6 1.5
    3 -13 -4 0.4 1.3
    3 13 -4 1.9 1.6
    -3 13 4 1 1.3
    3 13 -4 1.8 1.3
    -3 13 4 4.1 1.8
    -1 -13 4 1.9 1.2
    1 -13 -4 1.9 1.5
    -1 -13 4 0 1.6
    1 -13 -4 1.1 1.4
    1 13 -4 -0.3 1.5
    -1 13 4 4.6 1.6
    -1 13 4 1.3 1.4
    1 13 -4 0.8 1
    1 -13 4 1.1 1.6
    -1 -13 -4 2.4 1.4
    1 -13 4 0.4 1.4
    -1 -13 -4 1.1 1.7
    -1 13 -4 2 1.5
    1 13 4 -0.5 1.3
    -1 13 -4 0.1 1.2
    1 13 4 -1.1 1.5
    -3 -13 -4 11.1 2.2
    -3 -13 -4 8.8 2
    3 -13 4 8.4 1.7
    -3 13 -4 7.8 1.7
    3 13 4 6 1.3
    -3 13 -4 6.4 1.6
    3 13 4 5.7 1.6
    -5 -13 -4 4.6 1.8
    -5 -13 -4 4.1 2
    5 13 4 4.3 2
    -5 13 -4 6.3 1.5
    -5 13 -4 5.2 1.8
    -7 -13 -4 -0.3 1.8
    -7 13 -4 -0.7 1.5
    8 -14 -4 8.3 2.7
    -8 -14 4 9.3 2.1
    8 -14 -4 8.1 3.1
    -8 -14 4 4.5 2.6
    8 14 -4 8.2 2.6
    -8 14 4 6.3 2.6
    -8 14 4 9.1 2.3
    8 14 -4 11.7 3
    6 -14 -4 2.1 2.2
    -6 -14 4 0.1 2
    6 -14 -4 0.7 2.1
    -6 -14 4 -0.9 1.9
    6 14 -4 0.7 1.8
    -6 14 4 1.8 2.2
    -6 14 4 1.8 1.9
    6 14 -4 2.8 2.3
    4 -14 -4 0.2 1.6
    4 -14 -4 -0.6 1.9
    -4 -14 4 -0.4 2
    -4 -14 4 4.9 1.8
    4 14 -4 -0.1 1.9
    -4 14 4 1.5 1.9
    -4 14 4 2.1 1.7
    4 14 -4 0.3 2
    2 -14 -4 5.6 1.7
    -2 -14 4 7.4 2
    -2 -14 4 4.3 1.5
    2 -14 -4 6.2 2
    -2 14 4 6 2.1
    -2 14 4 2.4 2
    2 14 -4 4.3 3.1
    2 14 -4 4.8 1.8
    0 -14 4 7 2.1
    0 -14 -4 5.8 1.9
    0 -14 -4 1.7 2.1
    0 -14 4 5.1 2
    0 14 -4 6 2
    0 14 4 5.9 2
    0 14 4 10.9 2.2
    0 14 -4 4.6 1.6
    -2 -14 -4 4.5 1.8
    2 -14 4 -0.6 2.7
    -2 -14 -4 0.2 1.9
    2 14 4 -1.1 2
    -2 14 -4 -2.2 1.6
    -2 14 -4 1.5 1.9
    2 14 4 3.6 1.9
    -4 -14 -4 8 3.4
    -4 -14 -4 12 2.4
    -4 14 -4 11.4 2.1
    3 -15 -4 -5.9 2.4
    3 -15 -4 1 2.4
    3 15 -4 -0.9 2.5
    3 15 -4 3.4 2.1
    -3 15 4 2.9 2.4
    -3 15 4 -1.1 1.9
    1 -15 -4 4.5 2.4
    1 -15 -4 5.7 2.3
    1 15 -4 3.6 1.8
    -1 15 4 6.5 2.5
    -1 15 4 3.8 2.4
    -18 0 5 -0.9 1.8
    -18 0 5 -0.2 1.3
    16 0 -5 -0.1 1.2
    -16 0 5 -2.1 1.6
    -16 0 5 0.4 1.1
    16 0 -5 0.9 1.1
    -14 0 5 0.7 1
    -14 0 5 0.8 1
    14 0 -5 0.3 0.8
    14 0 -5 2.1 1.1
    -12 0 5 0.5 0.8
    12 0 -5 0.1 0.6
    -12 0 5 -0.6 0.7
    12 0 -5 0.4 0.7
    -10 0 5 0.2 0.6
    -10 0 5 0.2 0.6
    10 0 -5 0.4 0.4
    10 0 -5 0.4 0.6
    -8 0 5 -0.6 0.6
    -8 0 5 0.3 0.4
    8 0 -5 -0.1 0.4
    8 0 -5 0.4 0.5
    -6 0 5 -0.3 0.3
    -6 0 5 -0.1 0.3
    6 0 -5 -0.1 0.3
    6 0 -5 -0.6 0.3
    4 0 -5 -0.2 0.3
    -4 0 5 0 0.2
    4 0 -5 0.5 0.3
    -4 0 5 -0.1 0.2
    2 0 -5 0.2 0.2
    -2 0 5 0 0.2
    2 0 -5 -0.1 0.2
    -2 0 5 -0.3 0.2
    0 0 -5 0 0.1
    0 0 -5 -0.2 0.1
    -4 0 -5 0.3 0.2
    -4 0 -5 0.1 0.2
    -6 0 -5 0.3 0.3
    -6 0 -5 0 0.3
    -8 0 -5 0.7 0.5
    -8 0 -5 0.6 0.4
    8 0 5 -0.2 0.3
    8 0 5 0.2 0.3
    10 0 5 0.5 0.5
    -10 0 -5 0.4 0.5
    -10 0 -5 0.1 0.6
    -12 0 -5 -1.5 0.8
    -12 0 -5 -0.3 0.6
    12 0 5 0.4 0.5
    12 0 5 0.7 0.6
    14 0 5 -0.4 0.8
    -14 0 -5 -0.1 0.8
    -14 0 -5 -0.9 1.3
    -19 -1 5 40.2 3.8
    -19 1 5 39.7 3.6
    17 -1 -5 22.1 2.9
    17 -1 -5 23.4 2.6
    -17 -1 5 17.9 2
    -17 -1 5 21.9 2.8
    17 1 -5 21.2 2.8
    -17 1 5 14.7 1.8
    -17 1 5 16.5 1.8
    17 1 -5 22.7 2.5
    -15 -1 5 -0.7 2.2
    15 -1 -5 -0.7 0.9
    -15 -1 5 -0.5 1.1
    15 -1 -5 0.2 1.1
    15 1 -5 0.4 1.2
    -15 1 5 0.5 1.1
    -15 1 5 0.4 1.3
    15 1 -5 0.7 0.9
    13 -1 -5 587.04 14.3
    -13 -1 5 568.54 12.3
    13 -1 -5 551.44 12.1
    -13 -1 5 556.14 12.2
    -13 1 5 561.14 12.2
    13 1 -5 579.24 12.3
    13 1 -5 563.84 12.2
    -13 1 5 550.94 12.2
    11 -1 -5 18.6 1.4
    -11 -1 5 14.8 1.4
    -11 -1 5 14.8 1.4
    11 -1 -5 15.1 1.5
    -11 1 5 14.7 1.4
    11 1 -5 14.3 1.3
    -11 1 5 15.3 1.4
    11 1 -5 14.5 1.4
    9 -1 -5 8.9 1
    -9 -1 5 6.3 0.8
    9 -1 -5 6 0.8
    -9 1 5 7.7 1
    9 1 -5 6.3 0.8
    9 1 -5 5.5 0.7
    -7 -1 5 651.43 13.4
    -7 -1 5 648.04 13.4
    7 -1 -5 671.23 13.4
    7 -1 -5 668.53 13.4
    -7 1 5 674.43 13.4
    -7 1 5 669.63 13.4
    7 1 -5 664.03 13.4
    7 1 -5 676.23 13.4
    5 -1 -5 481.45 9.7
    -5 -1 5 480.05 9.7
    5 -1 -5 483.05 9.7
    -5 -1 5 491.85 9.7
    5 1 -5 464.25 9.6
    5 1 -5 472.75 9.7
    -5 1 5 472.75 9.7
    -3 -1 5 785.02 15.3
    3 -1 -5 800.82 15.4
    3 -1 -5 783.42 15.3
    3 1 -5 795.82 15.3
    3 1 -5 780.02 15.3
    -3 1 5 786.32 15.3
    1 -1 -5 1516.45 29.1
    -1 -1 5 1502.35 28.6
    -1 -1 5 1495.05 28.5
    -1 1 5 1446.66 28.7
    1 1 -5 1501.85 29
    1 1 -5 1450.35 28.5
    -1 1 5 1489.85 29
    -1 -1 -5 1320.47 25.5
    -1 -1 -5 1329.97 25.7
    -3 -1 -5 304.27 6.1
    -3 -1 -5 306.97 6.1
    -3 1 -5 305.97 6
    -3 1 -5 312.57 6
    -5 -1 -5 2 0.4
    -5 -1 -5 1.7 0.3
    5 1 5 1.5 0.2
    5 1 5 2.7 0.3
    -5 1 -5 1.7 0.3
    7 -1 5 0.4 0.2
    -7 -1 -5 0.4 0.5
    7 -1 5 1 0.2
    -7 -1 -5 0.2 0.4
    7 1 5 0.2 0.2
    -7 1 -5 0.1 0.3
    -7 1 -5 0.2 0.4
    9 -1 5 6.8 0.6
    9 -1 5 8.2 0.6
    -9 -1 -5 8.4 0.9
    -9 -1 -5 8.4 0.8
    -9 1 -5 9 0.9
    9 1 5 6.8 0.8
    9 1 5 7.3 0.7
    -9 1 -5 7.8 0.9
    -11 -1 -5 0.7 0.8
    11 -1 5 0.6 0.5
    11 -1 5 0.6 0.5
    -11 -1 -5 0.4 0.5
    -11 1 -5 0.2 0.6
    11 1 5 0.5 0.5
    -11 1 -5 0.6 0.8
    11 1 5 0.8 0.6
    13 -1 5 0.8 0.7
    -13 -1 -5 -0.6 0.7
    -13 -1 -5 -0.3 1
    -13 1 -5 -1.6 1
    13 1 5 1.4 0.8
    13 1 5 0.8 0.8
    -13 1 -5 0.6 0.7
    15 -1 5 29.3 1.7
    -15 -1 -5 31.2 2.2
    -15 1 -5 32.2 2.2
    15 1 5 33.5 1.9
    -18 -2 5 6.3 2
    -18 -2 5 7.3 2.3
    -18 2 5 7.6 1.9
    -18 2 5 7.7 1.9
    18 2 -5 9 4
    16 -2 -5 0.8 1.3
    -16 -2 5 4.9 1.2
    -16 -2 5 2.9 1.5
    16 -2 -5 1.4 1.1
    -16 2 5 2 1.3
    16 2 -5 4.6 1.4
    16 2 -5 1 1.4
    14 -2 -5 15.1 1.8
    14 -2 -5 21.7 2.1
    -14 -2 5 23.4 2.7
    -14 -2 5 19.2 2
    14 2 -5 19.8 1.9
    -14 2 5 18.4 2
    14 2 -5 21.2 2.2
    -14 2 5 20.1 1.9
    -12 -2 5 4.7 0.9
    12 -2 -5 5.2 1.1
    12 -2 -5 5.9 1.3
    -12 -2 5 7.4 1.3
    12 2 -5 6.3 1.1
    -12 2 5 4 0.8
    12 2 -5 5.6 1.1
    -12 2 5 6 1.1
    10 -2 -5 65.29 2.3
    -10 -2 5 63.69 2.4
    -10 -2 5 64.09 2.4
    10 -2 -5 63.59 2.3
    -10 2 5 64.49 2.3
    10 2 -5 68.69 2.4
    -10 2 5 65.09 2.4
    10 2 -5 65.79 2.3
    -8 -2 5 256.97 5.8
    8 -2 -5 255.27 5.8
    -8 -2 5 260.87 5.8
    8 2 -5 257.37 5.8
    -8 2 5 260.47 5.8
    8 2 -5 249.08 5.8
    -8 2 5 254.57 5.8
    -6 -2 5 1107.09 21.4
    6 -2 -5 1114.89 21.5
    6 -2 -5 1056.09 21.4
    -6 -2 5 1083.19 21.4
    -6 2 5 1098.99 21.4
    6 2 -5 1072.49 21.4
    6 2 -5 1124.19 21.4
    4 -2 -5 106.09 2.6
    -4 -2 5 102.19 2.5
    -4 -2 5 101.99 2.5
    4 -2 -5 105.89 2.6
    -4 2 5 104.69 2.6
    -4 2 5 105.99 2.6
    4 2 -5 102.19 2.5
    4 2 -5 108.69 2.6
    -2 -2 5 44.4 1.2
    2 -2 -5 45.6 1.3
    2 -2 -5 42.1 1.3
    -2 -2 5 43.8 1.2
    2 2 -5 43.5 1.2
    2 2 -5 44.1 1.3
    -2 2 5 45.9 1.3
    0 -2 5 134.69 2.7
    0 -2 5 136.69 2.7
    0 -2 -5 133.09 2.9
    0 2 -5 131.09 2.8
    0 2 5 130.29 2.8
    0 2 5 131.99 3.2
    0 2 -5 132.79 2.8
    -2 -2 -5 454.05 9
    -2 -2 -5 454.15 9
    -2 2 -5 457.25 8.8
    2 2 5 449.76 8.8
    -2 2 -5 461.05 8.8
    2 2 5 456.35 8.8
    -4 -2 -5 705.83 13.7
    -4 -2 -5 692.03 13.7
    4 2 5 701.73 13.5
    4 2 5 709.83 13.5
    -4 2 -5 692.83 13.6
    -4 2 -5 700.43 13.6
    -6 -2 -5 119.89 2.9
    -6 -2 -5 123.29 2.9
    6 2 5 120.59 2.6
    -6 2 -5 121.19 2.8
    6 2 5 98.29 3
    -6 2 -5 122.19 2.8
    8 -2 5 152.38 3.2
    -8 -2 -5 146.69 3.7
    -8 -2 -5 149.49 3.6
    8 -2 5 150.88 3.2
    8 2 5 148.69 3.3
    -8 2 -5 152.48 3.6
    8 2 5 149.88 3.4
    -8 2 -5 145.69 3.5
    -10 -2 -5 10.3 1.1
    -10 -2 -5 12.8 1.1
    10 -2 5 11.6 0.8
    10 2 5 11.7 1
    -10 2 -5 12 1.3
    10 2 5 11.3 0.9
    -10 2 -5 10.6 1
    -12 -2 -5 21.6 1.6
    12 -2 5 16.1 1.2
    -12 -2 -5 16.4 1.8
    12 -2 5 17.3 1.1
    12 2 5 17.9 1.5
    12 2 5 19 1.2
    -12 2 -5 18.4 1.8
    -12 2 -5 17.8 1.4
    -14 -2 -5 36.4 2.9
    14 -2 5 34.5 1.7
    -14 -2 -5 45.4 2.3
    14 2 5 40.1 2.1
    -14 2 -5 37.4 2.7
    -14 2 -5 36.9 2.1
    -17 -3 5 191.38 5.9
    17 -3 -5 188.58 6
    -17 -3 5 190.58 6.1
    17 -3 -5 186.68 5.9
    17 3 -5 189.78 6
    -17 3 5 186.08 5.9
    -17 3 5 193.18 6.1
    17 3 -5 178.08 5.7
    15 -3 -5 153.88 4.8
    -15 -3 5 156.08 5
    -15 -3 5 158.08 4.9
    15 -3 -5 153.48 4.7
    15 3 -5 149.88 4.8
    -15 3 5 157.98 4.9
    15 3 -5 151.08 4.9
    13 -3 -5 14.2 1.6
    13 -3 -5 14.8 1.8
    -13 -3 5 12.8 1.5
    -13 -3 5 15.8 2.1
    -13 3 5 11 1.4
    -13 3 5 14.5 1.8
    13 3 -5 10.2 1.3
    13 3 -5 8.5 1.2
    11 -3 -5 37.4 1.9
    11 -3 -5 40.2 2
    -11 -3 5 35.7 2
    -11 -3 5 38.2 2.5
    11 3 -5 38.2 2
    -11 3 5 36.7 2
    -11 3 5 38.2 2
    11 3 -5 37.8 2
    9 -3 -5 8.1 1
    -9 -3 5 7.2 1.5
    -9 -3 5 9.7 1.2
    9 -3 -5 7.6 0.9
    -9 3 5 11.2 1.1
    9 3 -5 9.8 1.1
    9 3 -5 7 0.8
    -9 3 5 9.7 1.2
    7 -3 -5 61.89 2
    -7 -3 5 60.19 2
    -7 -3 5 58.99 2.2
    7 -3 -5 63.09 2.1
    7 3 -5 62.19 2.1
    -7 3 5 58.59 2
    7 3 -5 61.29 2
    -7 3 5 62.89 2.1
    5 -3 -5 707.43 14.4
    -5 -3 5 720.23 14.7
    5 -3 -5 716.73 14.4
    5 3 -5 716.63 14.4
    -5 3 5 728.93 14.4
    5 3 -5 723.23 14.4
    -5 3 5 735.13 14.4
    3 -3 -5 486.55 9.7
    3 -3 -5 484.95 9.7
    -3 -3 5 467.35 10.3
    -3 3 5 469.25 9.6
    3 3 -5 462.95 9.6
    -3 3 5 495.25 9.7
    3 3 -5 472.15 9.6
    -1 -3 5 1072.49 20.5
    1 -3 -5 1046.1 20.6
    1 -3 -5 1079.99 20.7
    -1 -3 5 1071.29 20.5
    -1 3 5 1028.2 20.6
    1 3 -5 1078.99 20.6
    1 3 -5 1050.59 20.6
    -1 3 5 1102.59 20.6
    -1 -3 -5 423.26 8.5
    1 -3 5 433.26 8.3
    1 -3 5 424.16 8.3
    -1 3 -5 426.46 8.4
    1 3 5 417.26 8.5
    -1 3 -5 427.86 8.4
    1 3 5 432.86 8.5
    3 -3 5 113.99 2.4
    3 -3 5 113.19 2.4
    -3 -3 -5 109.69 2.6
    3 3 5 111.29 2.5
    -3 3 -5 110.39 2.5
    -3 3 -5 113.09 2.5
    3 3 5 112.69 2.5
    5 -3 5 65.19 1.5
    -5 -3 -5 62.99 1.8
    -5 -3 -5 61.89 1.9
    5 -3 5 64.99 1.5
    5 3 5 64.99 1.7
    -5 3 -5 62.09 1.7
    5 3 5 63.09 1.7
    -5 3 -5 65.59 1.8
    7 -3 5 320.17 6.3
    -7 -3 -5 309.47 6.8
    -7 -3 -5 312.17 6.7
    7 -3 5 315.27 6.3
    -7 3 -5 315.07 6.7
    -7 3 -5 314.17 6.6
    7 3 5 310.47 6.5
    7 3 5 320.17 6.5
    -9 -3 -5 21.4 1.3
    9 -3 5 20.5 0.9
    9 -3 5 20.4 1
    -9 -3 -5 21.2 1.5
    -9 3 -5 19.1 1.2
    9 3 5 19.5 1
    9 3 5 21.8 1.2
    -9 3 -5 22.2 1.4
    11 -3 5 90.49 2.3
    -11 -3 -5 94.09 2.9
    11 -3 5 88.59 2.4
    -11 -3 -5 90.79 3
    -11 3 -5 84.99 2.7
    11 3 5 88.79 2.5
    11 3 5 90.39 2.6
    -11 3 -5 89.59 3
    13 -3 5 41.2 1.7
    -13 -3 -5 37.7 2.6
    -13 -3 -5 36 2.2
    -13 3 -5 37.7 2
    -13 3 -5 40.1 2.5
    13 3 5 42.8 2.1
    -18 -4 5 16.5 2.4
    -18 4 5 16.3 2.2
    16 -4 -5 41.7 3
    -16 -4 5 43.4 3.3
    -16 -4 5 39 3.1
    16 -4 -5 39.1 2.7
    -16 4 5 47.7 3.2
    16 4 -5 44.3 3.2
    -16 4 5 37.6 3.3
    16 4 -5 42.2 3
    -14 -4 5 11 1.5
    14 -4 -5 9 1.2
    -14 -4 5 10.5 1.5
    14 -4 -5 13.8 1.6
    -14 4 5 15.2 1.7
    14 4 -5 12.2 1.7
    14 4 -5 15.8 1.7
    12 -4 -5 33.2 1.9
    -12 -4 5 33.7 2.1
    -12 -4 5 30.8 2.1
    12 -4 -5 33.9 2.1
    -12 4 5 35.1 2.4
    12 4 -5 32.8 2.2
    -12 4 5 35 2.2
    12 4 -5 36.3 2.1
    -10 -4 5 19.5 1.6
    10 -4 -5 20 1.7
    10 -4 -5 20.7 1.6
    -10 -4 5 19.8 1.6
    10 4 -5 21.8 1.6
    10 4 -5 18.7 1.6
    -10 4 5 21 1.6
    -10 4 5 19 1.5
    8 -4 -5 49.3 1.9
    -8 -4 5 47 2
    -8 -4 5 46.2 1.9
    8 -4 -5 43.1 1.8
    8 4 -5 45.7 1.9
    -8 4 5 44.7 1.9
    8 4 -5 42.7 2.2
    -8 4 5 43.3 1.9
    6 -4 -5 28.5 1.4
    6 -4 -5 29.3 1.4
    -6 -4 5 29.4 1.4
    6 4 -5 28.2 1.4
    -6 4 5 30.4 1.6
    -6 4 5 26.5 1.3
    6 4 -5 30.7 1.5
    4 -4 -5 162.78 3.9
    -4 -4 5 163.58 3.8
    -4 -4 5 167.58 3.8
    4 -4 -5 164.08 3.9
    -4 4 5 149.09 4.1
    4 4 -5 163.68 3.8
    -4 4 5 170.98 4.1
    4 4 -5 163.78 3.8
    2 -4 -5 16.7 0.9
    2 -4 -5 15.3 0.9
    -2 -4 5 15 0.8
    2 4 -5 15.5 0.9
    2 4 -5 15.5 0.8
    -2 4 5 16.1 0.9
    0 -4 5 256.17 5.4
    0 -4 5 265.87 5.5
    0 -4 -5 263.17 5.6
    0 -4 -5 263.37 5.6
    0 4 -5 267.77 5.5
    0 4 -5 259.87 5.5
    0 4 5 259.07 5.5
    0 4 5 265.17 5.5
    -2 -4 -5 1.7 0.4
    2 -4 5 1.2 0.3
    2 -4 5 1.4 0.3
    -2 -4 -5 1.2 0.7
    2 4 5 1.1 0.3
    -2 4 -5 1.2 0.3
    -2 4 -5 1 0.4
    2 4 5 1.4 0.4
    4 -4 5 137.99 3
    4 -4 5 133.29 3
    -4 -4 -5 131.79 3.2
    -4 -4 -5 134.59 3.3
    4 4 5 135.19 3.2
    -4 4 -5 131.39 3.1
    4 4 5 137.19 3.2
    -4 4 -5 135.99 3.1
    6 -4 5 212.48 4.5
    -6 -4 -5 209.48 4.9
    6 -4 5 218.28 4.5
    -6 -4 -5 212.58 4.9
    -6 4 -5 211.68 4.7
    6 4 5 217.68 4.7
    6 4 5 210.38 4.7
    -6 4 -5 210.38 4.7
    8 -4 5 13.5 0.8
    8 -4 5 11.1 0.9
    -8 -4 -5 12.4 1.1
    -8 -4 -5 14 1.3
    -8 4 -5 12.7 1
    8 4 5 12.3 1.1
    8 4 5 11.4 0.9
    -8 4 -5 13.1 1.2
    -10 -4 -5 145.09 4
    10 -4 5 144.09 3.3
    -10 -4 -5 136.49 3.8
    10 4 5 144.89 3.5
    -10 4 -5 145.89 3.9
    10 4 5 143.89 3.6
    -10 4 -5 138.39 3.7
    12 -4 5 39.1 1.7
    -12 -4 -5 39.7 2.4
    12 -4 5 36.8 1.5
    -12 -4 -5 40.1 2.1
    -12 4 -5 38.4 1.9
    -12 4 -5 37.9 2.4
    12 4 5 38.4 1.9
    -14 -4 -5 14 1.6
    -14 -4 -5 15.3 2.1
    14 -4 5 13.9 1.6
    -14 4 -5 12.7 1.4
    -14 4 -5 14.5 1.9
    14 4 5 13.9 1.6
    -17 -5 5 -2.7 1.7
    17 -5 -5 1 1.8
    -17 -5 5 1.7 2
    -17 5 5 0.6 1.5
    -17 5 5 -1.3 1.9
    17 5 -5 0 1.9
    -15 -5 5 24.4 2.7
    15 -5 -5 21.3 2.6
    15 -5 -5 23.3 2.4
    -15 -5 5 26.6 2.8
    -15 5 5 26.3 2.6
    -15 5 5 25.5 3
    15 5 -5 23.2 2.4
    15 5 -5 25.4 2.9
    13 -5 -5 77.79 3.1
    -13 -5 5 82.69 3.4
    -13 -5 5 85.89 3.4
    13 -5 -5 83.79 3.3
    -13 5 5 81.99 3.3
    13 5 -5 80.49 3.2
    -13 5 5 82.99 3.3
    13 5 -5 84.49 3.4
    11 -5 -5 -0.2 0.7
    -11 -5 5 -0.3 0.8
    -11 -5 5 0.6 0.8
    11 -5 -5 -0.1 0.7
    -11 5 5 -0.5 0.8
    11 5 -5 -0.3 0.8
    -11 5 5 0.9 0.8
    -9 -5 5 33.5 1.8
    -9 -5 5 32.4 1.8
    9 -5 -5 31.9 1.8
    9 -5 -5 34.4 2.1
    9 5 -5 32.5 1.8
    -9 5 5 31.2 1.7
    9 5 -5 31.6 1.8
    -9 5 5 30.7 1.9
    7 -5 -5 171.58 4.5
    -7 -5 5 176.28 4.4
    -7 -5 5 174.28 4.4
    7 -5 -5 175.18 4.4
    -7 5 5 176.48 4.4
    7 5 -5 179.48 4.4
    5 -5 -5 19.6 1.2
    -5 -5 5 22 1.3
    -5 -5 5 20.8 1.2
    5 -5 -5 19.9 1.2
    5 5 -5 20 1.3
    -5 5 5 22.6 1.3
    -5 5 5 22.1 1.2
    -3 -5 5 232.58 5.2
    3 -5 -5 235.68 5.3
    -3 -5 5 235.68 5.2
    3 -5 -5 240.98 5.3
    3 5 -5 223.58 5.3
    -3 5 5 231.48 5.2
    3 5 -5 233.28 5.2
    1 -5 -5 135.29 3.4
    1 -5 -5 137.59 3.7
    -1 -5 5 138.89 3.3
    -1 5 5 150.28 3.7
    -1 5 5 140.79 3.4
    1 5 -5 135.99 3.3
    1 5 -5 139.89 3.7
    1 -5 5 20.3 0.9
    -1 -5 -5 19.4 1
    -1 -5 -5 19.9 1
    1 -5 5 17.7 0.9
    1 5 5 18.9 0.9
    1 5 5 18.4 1
    -1 5 -5 19.7 1
    -1 5 -5 20.1 1
    -3 -5 -5 5.5 0.6
    3 -5 5 5.1 0.6
    -3 -5 -5 6.8 0.7
    -3 5 -5 6.4 0.7
    3 5 5 6.7 0.8
    -3 5 -5 5.2 0.6
    3 5 5 6 0.7
    5 -5 5 3.3 0.6
    5 -5 5 3.1 0.5
    -5 -5 -5 4.2 0.6
    5 5 5 3.2 0.6
    5 5 5 2.6 0.5
    -5 5 -5 3.1 0.6
    -5 5 -5 3.7 0.6
    -7 -5 -5 1.3 0.7
    7 -5 5 1.4 0.4
    -7 -5 -5 1.1 0.6
    7 -5 5 1.1 0.5
    7 5 5 0.9 0.7
    -7 5 -5 1.4 0.6
    -7 5 -5 0.4 0.5
    7 5 5 1.3 0.6
    9 -5 5 8.2 0.9
    9 -5 5 8.1 1.1
    -9 -5 -5 8.5 1
    -9 -5 -5 10.3 1.2
    -9 5 -5 7.4 0.9
    9 5 5 11.2 1
    -9 5 -5 8.5 1
    9 5 5 11 1.3
    -11 -5 -5 6.2 1.3
    11 -5 5 4.6 0.8
    -11 -5 -5 4.6 1
    11 -5 5 4.8 0.8
    11 5 5 5.5 1.1
    -11 5 -5 5.2 0.9
    -11 5 -5 6 1.1
    11 5 5 3.1 0.7
    13 -5 5 14.3 1.6
    -13 -5 -5 21.4 2.7
    -13 -5 -5 17.1 2
    -13 5 -5 16.4 1.7
    -13 5 -5 17.6 1.9
    13 5 5 13.2 1.6
    16 -6 -5 16.2 2.2
    16 -6 -5 10.7 2.2
    -16 -6 5 14.2 2.3
    -16 -6 5 15.2 2.2
    16 6 -5 13.5 2.3
    -16 6 5 11.5 1.7
    16 6 -5 11.8 1.9
    -16 6 5 14.1 2.3
    14 -6 -5 11.3 1.6
    -14 -6 5 7.8 1.6
    14 -6 -5 9.9 1.6
    -14 -6 5 10.8 1.8
    14 6 -5 10.7 1.8
    -14 6 5 8.8 1.7
    14 6 -5 8.2 1.4
    -14 6 5 8.7 1.4
    12 -6 -5 0.6 1
    -12 -6 5 0.4 1.1
    12 -6 -5 0 0.8
    -12 -6 5 -0.1 1
    -12 6 5 0.2 0.9
    12 6 -5 -1.5 0.7
    12 6 -5 -0.5 1.2
    -12 6 5 -0.1 0.9
    -10 -6 5 117.89 3.7
    10 -6 -5 119.89 3.7
    -10 -6 5 119.19 3.7
    10 -6 -5 101.99 3.9
    -10 6 5 119.89 3.6
    10 6 -5 119.39 3.7
    -8 -6 5 6.3 0.8
    8 -6 -5 7.6 0.9
    -8 -6 5 8.7 1
    8 -6 -5 8.3 1
    -8 6 5 8 1
    -8 6 5 6.5 0.9
    8 6 -5 10.9 1.4
    8 6 -5 6.7 0.9
    -6 -6 5 5.9 0.8
    6 -6 -5 4.1 0.7
    6 -6 -5 5.3 0.8
    -6 -6 5 7.1 0.9
    -6 6 5 7.6 1.4
    6 6 -5 8.2 1
    -6 6 5 5.1 0.9
    6 6 -5 5.1 0.7
    4 -6 -5 3.4 0.7
    -4 -6 5 3.2 0.6
    -4 -6 5 2.5 0.6
    4 -6 -5 2 0.5
    4 6 -5 3.8 0.7
    -4 6 5 4.3 1
    -4 6 5 4.5 0.7
    2 -6 -5 76.39 2.3
    2 -6 -5 73.89 2.3
    -2 -6 5 73.29 2.2
    -2 -6 5 78.39 2.2
    2 6 -5 77.29 2.3
    2 6 -5 75.39 2.3
    -2 6 5 77.79 2.3
    0 -6 -5 219.98 5.1
    0 -6 -5 224.08 5.1
    0 -6 5 224.68 5
    0 -6 5 219.68 4.9
    0 6 5 219.48 5.1
    0 6 5 219.08 5
    0 6 -5 222.48 5
    0 6 -5 218.28 5
    2 -6 5 1.2 0.5
    -2 -6 -5 0.1 0.5
    -2 -6 -5 0.7 0.5
    2 6 5 -0.2 0.3
    2 6 5 0.4 0.5
    -2 6 -5 0.9 0.5
    -2 6 -5 -0.1 0.4
    -4 -6 -5 6.2 0.8
    -4 -6 -5 7.4 0.9
    4 -6 5 8.7 0.9
    4 -6 5 6.6 0.8
    4 6 5 7.5 0.9
    -4 6 -5 6.9 0.8
    4 6 5 6.8 0.8
    -4 6 -5 7 0.9
    6 -6 5 86.19 2.4
    6 -6 5 82.29 2.8
    -6 -6 -5 83.99 2.7
    -6 -6 -5 87.19 2.7
    6 6 5 83.39 2.6
    -6 6 -5 82.49 2.5
    6 6 5 86.49 2.5
    -6 6 -5 87.49 2.6
    -8 -6 -5 32 2.1
    -8 -6 -5 37.3 1.9
    8 -6 5 34.9 1.4
    8 -6 5 34 1.5
    -8 6 -5 33.1 1.8
    8 6 5 35.6 1.6
    -8 6 -5 34.7 1.7
    8 6 5 34 1.8
    -10 -6 -5 11.1 1.2
    10 -6 5 10.6 1.4
    10 -6 5 15 1.1
    -10 -6 -5 11 1.4
    10 6 5 14.5 1.4
    10 6 5 12.6 1.6
    -10 6 -5 14.5 1.7
    -10 6 -5 10.5 1.3
    -12 -6 -5 -0.5 1
    -12 -6 -5 0.5 1.3
    12 -6 5 -0.3 0.9
    12 6 5 1.2 1.1
    -12 6 -5 2.5 1.2
    -12 6 -5 0.4 0.8
    -17 -7 5 1.9 2.1
    -15 -7 5 11.6 1.9
    15 -7 -5 13.2 1.9
    15 -7 -5 6.7 1.7
    -15 -7 5 13.8 2.3
    -15 7 5 12.5 2.1
    15 7 -5 10.4 2
    15 7 -5 9.5 1.8
    -15 7 5 12.2 1.8
    13 -7 -5 47.5 2.9
    -13 -7 5 50.69 3.1
    13 -7 -5 54.69 2.9
    -13 -7 5 56.19 3.1
    13 7 -5 57.39 3.2
    13 7 -5 52.89 3
    -13 7 5 57.89 3.1
    -13 7 5 53.99 3.1
    11 -7 -5 70.09 3
    11 -7 -5 73.79 3.1
    -11 -7 5 77.59 3.2
    -11 -7 5 73.39 3.2
    11 7 -5 76.29 3.2
    -11 7 5 72.69 3
    11 7 -5 76.19 3.1
    -11 7 5 74.49 3.1
    9 -7 -5 30.2 2.1
    9 -7 -5 28.3 2.1
    -9 -7 5 27.4 2
    -9 -7 5 23.8 2
    9 7 -5 30.2 2
    -9 7 5 27.6 1.9
    -9 7 5 30.3 2
    9 7 -5 38.7 2.9
    7 -7 -5 173.48 4.6
    -7 -7 5 174.38 4.5
    7 -7 -5 163.28 4.5
    -7 -7 5 175.58 4.6
    7 7 -5 172.08 4.6
    -7 7 5 166.28 4.5
    7 7 -5 166.48 4.5
    -7 7 5 168.08 4.5
    5 -7 -5 6.2 1.4
    -5 -7 5 3.4 0.9
    -5 -7 5 4.3 0.9
    5 -7 -5 2.5 0.6
    5 7 -5 3.5 0.8
    5 7 -5 4.6 1.2
    -5 7 5 3.6 0.7
    -3 -7 5 403.46 8.8
    3 -7 -5 422.16 9
    3 -7 -5 416.16 9
    3 7 -5 411.36 8.9
    -3 7 5 415.26 8.9
    -3 7 5 412.46 8.9
    3 7 -5 414.46 8.9
    -1 -7 5 21.8 1.2
    1 -7 -5 20 1.3
    1 -7 -5 20.4 1.3
    1 7 -5 21.4 1.3
    1 7 -5 20 1.3
    -1 7 5 23.4 1.3
    1 -7 5 9.2 1
    -1 -7 -5 6.1 0.7
    -1 -7 -5 9.3 1
    1 -7 5 7.6 0.8
    -1 7 -5 5.6 0.7
    -1 7 -5 8.9 1
    1 7 5 7.8 0.9
    -3 -7 -5 207.98 5.1
    -3 -7 -5 210.68 5.1
    3 -7 5 213.48 4.8
    -3 7 -5 207.68 5
    -3 7 -5 206.58 5
    3 7 5 213.78 5
    3 7 5 209.48 5
    -5 -7 -5 152.88 4.1
    -5 -7 -5 154.88 4.2
    5 -7 5 155.38 3.8
    5 -7 5 156.48 3.9
    -5 7 -5 155.18 4
    5 7 5 155.08 4
    -5 7 -5 153.78 4
    5 7 5 159.38 4
    7 -7 5 51.49 2
    -7 -7 -5 49.9 2.4
    7 -7 5 51.59 1.9
    7 7 5 55.89 2
    7 7 5 52.49 2.3
    -7 7 -5 51.39 2.1
    -7 7 -5 53.59 2.2
    9 -7 5 12.2 1.4
    9 -7 5 13.8 1.2
    -9 -7 -5 14.9 1.6
    9 7 5 16.3 1.5
    -9 7 -5 11.8 1.4
    9 7 5 13.2 1.4
    -9 7 -5 13.7 1.8
    -11 -7 -5 0.2 0.9
    11 -7 5 0.1 0.9
    -11 -7 -5 2.1 1.4
    11 7 5 -0.6 1.1
    -11 7 -5 -1 0.8
    -11 7 -5 1.2 1.2
    13 -7 5 2 1.2
    -13 -7 -5 0.9 1.4
    -13 7 -5 4.4 1.1
    -16 -8 5 20.9 2.7
    -16 -8 5 13.8 3.3
    -16 8 5 12.2 2.1
    -14 -8 5 25.2 4.2
    -14 -8 5 31.7 3.4
    14 -8 -5 30.4 2.8
    14 -8 -5 28.9 3.1
    14 8 -5 30.8 3.3
    14 8 -5 37.1 3.1
    -14 8 5 33.9 3.3
    -14 8 5 29.8 2.9
    -12 -8 5 38.2 2.8
    12 -8 -5 37.2 2.6
    -12 -8 5 33.9 3
    12 -8 -5 35.8 2.8
    -12 8 5 39.5 2.8
    12 8 -5 43.2 2.9
    -12 8 5 43.1 2.7
    12 8 -5 42.2 2.8
    10 -8 -5 0.6 1
    10 -8 -5 1.7 1
    -10 -8 5 0.5 1.2
    -10 -8 5 0.3 0.9
    -10 8 5 1.2 1
    10 8 -5 0.9 1.2
    10 8 -5 1.3 1
    -10 8 5 2 1
    8 -8 -5 24.6 2
    -8 -8 5 22.9 2
    -8 -8 5 22.4 2
    -8 8 5 26.8 2
    8 8 -5 24.7 2.1
    -8 8 5 21.4 1.9
    -6 -8 5 708.53 14.9
    6 -8 -5 725.23 14.9
    6 -8 -5 719.13 15
    -6 -8 5 721.43 14.9
    6 8 -5 704.93 14.9
    -6 8 5 706.33 14.9
    -6 8 5 705.63 14.9
    6 8 -5 715.53 14.9
    4 -8 -5 160.88 4.4
    -4 -8 5 154.78 4.3
    4 -8 -5 167.28 4.4
    -4 -8 5 159.78 4.3
    4 8 -5 155.88 4.3
    4 8 -5 163.08 4.3
    -4 8 5 157.88 4.3
    -4 8 5 158.68 4.3
    2 -8 -5 100.29 3.2
    -2 -8 5 100.49 3
    -2 -8 5 100.09 3.1
    2 8 -5 102.29 3.1
    2 8 -5 101.29 3.1
    -2 8 5 102.79 3.1
    -2 8 5 106.59 3.2
    0 -8 -5 163.28 4.3
    0 -8 5 157.78 4.1
    0 -8 -5 161.88 4.3
    0 8 -5 158.88 4.2
    0 8 5 165.68 4.2
    0 8 -5 162.68 4.2
    -2 -8 -5 23.6 1.7
    2 -8 5 23.3 1.3
    -2 -8 -5 22.1 1.6
    2 -8 5 22.9 1.5
    -2 8 -5 24.4 1.5
    2 8 5 22.6 1.6
    -2 8 -5 24.1 1.5
    2 8 5 24.2 1.4
    4 -8 5 72.89 2.3
    -4 -8 -5 71.19 2.6
    -4 -8 -5 71.09 2.7
    4 -8 5 70.29 2.4
    -4 8 -5 68.69 2.5
    4 8 5 66.39 2.5
    4 8 5 72.19 2.4
    -4 8 -5 72.99 2.5
    6 -8 5 60.29 2.1
    -6 -8 -5 63.89 3
    6 -8 5 59.39 2.2
    -6 -8 -5 59.79 2.6
    6 8 5 60.19 2.3
    6 8 5 61.89 2.6
    -6 8 -5 60.49 2.4
    -6 8 -5 59.49 2.6
    8 -8 5 2.2 0.9
    -8 -8 -5 2.1 1
    -8 -8 -5 2.4 1.1
    8 -8 5 1.3 0.7
    -8 8 -5 3.1 1
    8 8 5 2.8 0.8
    -8 8 -5 1.8 0.8
    8 8 5 2.3 1
    -10 -8 -5 3 1.1
    10 -8 5 3.2 1.1
    -10 -8 -5 3 1.4
    -10 8 -5 4.7 1
    10 8 5 4.4 1.4
    -10 8 -5 3.5 1.3
    12 -8 5 14.3 1.6
    -12 -8 -5 18.4 2.3
    -12 8 -5 14 2.3
    -12 8 -5 18 2.1
    -15 -9 5 20 2.5
    -15 -9 5 27.5 3.1
    -15 9 5 28.4 3.4
    -15 9 5 23.9 3.2
    15 9 -5 19.4 3.3
    -13 -9 5 58.29 4
    13 -9 -5 58.79 3.4
    13 -9 -5 52.29 3.6
    -13 -9 5 54.19 3.6
    -13 9 5 50.99 3.6
    13 9 -5 58.29 3.4
    -13 9 5 56.19 3.4
    13 9 -5 49 3.6
    11 -9 -5 103.89 4.1
    -11 -9 5 104.39 4.1
    -11 -9 5 100.29 4.4
    11 -9 -5 105.09 3.9
    11 9 -5 100.19 4.1
    -11 9 5 110.09 4
    -11 9 5 103.99 4.1
    11 9 -5 112.69 4
    9 -9 -5 174.68 5.1
    -9 -9 5 171.88 5.1
    -9 -9 5 143.99 5.7
    9 -9 -5 176.98 5.1
    9 9 -5 174.38 5.1
    -9 9 5 177.18 5.1
    9 9 -5 186.98 5.1
    -9 9 5 176.28 5.1
    7 -9 -5 0.2 1
    -7 -9 5 1.6 1
    7 -9 -5 3.4 1.7
    -7 -9 5 3.9 1.2
    7 9 -5 3.1 1.1
    7 9 -5 -0.4 0.9
    -7 9 5 0.8 0.8
    -7 9 5 0.7 0.9
    -5 -9 5 436.66 9.8
    -5 -9 5 443.06 9.8
    5 -9 -5 436.86 9.9
    5 -9 -5 446.56 9.9
    -5 9 5 430.76 9.8
    -5 9 5 440.46 9.8
    5 9 -5 434.16 9.8
    5 9 -5 446.46 9.9
    3 -9 -5 84.79 3.1
    -3 -9 5 85.29 2.9
    -3 -9 5 83.79 3
    3 -9 -5 85.49 3
    3 9 -5 83.29 3
    -3 9 5 86.99 3
    -3 9 5 78.39 3.5
    3 9 -5 85.99 3
    -1 -9 5 237.18 5.8
    1 -9 -5 238.28 6
    1 -9 -5 240.78 5.9
    -1 -9 5 239.98 5.8
    1 9 -5 244.88 5.9
    1 9 -5 243.48 5.9
    -1 9 5 238.88 5.9
    -1 9 5 242.18 6
    1 -9 5 266.37 6.3
    -1 -9 -5 270.27 6.5
    -1 -9 -5 269.57 6.6
    -1 9 -5 269.77 6.5
    1 9 5 272.87 6.5
    -1 9 -5 271.97 6.5
    3 -9 5 0 0.5
    -3 -9 -5 1.5 0.9
    -3 9 -5 0.5 0.7
    3 9 5 -0.1 0.7
    3 9 5 -0.1 0.9
    -3 9 -5 -0.6 0.7
    5 -9 5 3.1 0.7
    5 -9 5 3.4 0.9
    -5 -9 -5 4.9 1.4
    -5 -9 -5 3.5 1
    5 9 5 3.4 1
    5 9 5 4.6 0.9
    -5 9 -5 4.9 0.9
    -5 9 -5 3.6 1
    7 -9 5 51.89 3.1
    -7 -9 -5 53.79 2.8
    7 -9 5 50.99 2.1
    -7 -9 -5 52.99 2.6
    -7 9 -5 51.49 2.4
    7 9 5 51.79 2.3
    7 9 5 51.49 2.7
    -9 -9 -5 2.3 1.1
    9 -9 5 2.2 1.1
    -9 -9 -5 5 1.5
    -9 9 -5 1.5 1.3
    -9 9 -5 3.8 1
    9 9 5 5.3 1.4
    11 -9 5 9.7 1.7
    -11 -9 -5 8.1 1.7
    -11 9 -5 9.7 1.4
    -11 9 -5 9.4 2
    -14 -10 5 1.8 2.1
    -14 -10 5 4.4 2.6
    -14 10 5 1.1 2
    14 10 -5 4 2.2
    -14 10 5 6.6 2
    14 10 -5 2.6 2.3
    -12 -10 5 7.4 1.9
    12 -10 -5 5.9 1.6
    12 -10 -5 7.3 1.9
    -12 -10 5 7.5 2.1
    -12 10 5 8.6 2.1
    12 10 -5 7.7 2
    12 10 -5 7.4 1.9
    -12 10 5 6.1 1.7
    10 -10 -5 2.5 1.2
    10 -10 -5 1.4 1.3
    -10 -10 5 1.7 1.3
    -10 -10 5 1.4 1.4
    -10 10 5 2.8 1.3
    10 10 -5 -1.4 1.4
    -10 10 5 0.9 1.2
    10 10 -5 1.3 1.4
    -8 -10 5 25.3 2.5
    8 -10 -5 24.8 2.5
    8 -10 -5 24.7 2.2
    -8 -10 5 26 2.4
    8 10 -5 24.7 2.6
    -8 10 5 22.3 2.2
    -8 10 5 23 2.4
    8 10 -5 24.3 2.9
    -6 -10 5 7.1 1.1
    6 -10 -5 9.3 1.5
    6 -10 -5 6.3 1.2
    -6 -10 5 9.5 1.5
    -6 10 5 7.6 1.3
    6 10 -5 8.8 1.4
    6 10 -5 6.9 1.2
    -6 10 5 5.5 1.9
    -4 -10 5 251.37 6.3
    4 -10 -5 246.48 6.4
    -4 -10 5 237.28 6.3
    4 -10 -5 249.88 6.3
    4 10 -5 241.28 6.3
    -4 10 5 242.08 6.3
    4 10 -5 242.98 6.3
    -4 10 5 251.37 6.3
    2 -10 -5 69.69 2.9
    -2 -10 5 71.69 2.9
    2 -10 -5 69.69 2.9
    -2 -10 5 71.19 2.8
    -2 10 5 64.39 2.8
    2 10 -5 66.39 2.9
    -2 10 5 66.99 2.8
    2 10 -5 72.19 2.9
    0 -10 5 48.7 2.2
    0 -10 5 48.9 2.4
    0 -10 -5 49.3 2.6
    0 -10 -5 51.59 2.5
    0 10 -5 49.2 2.5
    0 10 5 52.19 2.5
    0 10 -5 48.2 2.4
    0 10 5 52.49 2.4
    2 -10 5 20.9 1.8
    2 -10 5 22.4 1.6
    -2 -10 -5 19.9 1.9
    -2 -10 -5 23.3 2.1
    -2 10 -5 17.3 1.9
    -2 10 -5 17.6 1.7
    2 10 5 20.6 1.7
    -4 -10 -5 6.5 1.3
    -4 -10 -5 5 1.8
    4 -10 5 4.2 0.9
    -4 10 -5 5.6 1.1
    4 10 5 5.7 1.2
    -4 10 -5 2.5 0.9
    4 10 5 4.3 1
    6 -10 5 8 1.2
    -6 -10 -5 7.9 1.4
    -6 -10 -5 6.7 1.4
    6 -10 5 6.8 0.9
    6 10 5 6.9 1.4
    -6 10 -5 7.6 1.2
    6 10 5 5.2 1.1
    -6 10 -5 5.7 1.3
    -8 -10 -5 -1.9 1.4
    -8 -10 -5 1.2 1.3
    8 -10 5 0.2 1.1
    -8 10 -5 0.5 1
    8 10 5 0.8 1.4
    -10 -10 -5 0.7 1.5
    -10 10 -5 0.8 1.1
    -13 -11 5 4.4 2.6
    -13 -11 5 5.3 2.3
    -13 11 5 2.8 2.1
    13 11 -5 5.9 2.4
    -13 11 5 5.2 2.1
    13 11 -5 0.3 2.3
    -11 -11 5 11.4 2.1
    11 -11 -5 9.6 2.1
    11 -11 -5 10.3 1.9
    -11 -11 5 11 2.3
    11 11 -5 12.3 2.3
    -11 11 5 7.7 1.9
    -11 11 5 9.6 1.8
    11 11 -5 9.1 2.2
    -9 -11 5 1 1.5
    9 -11 -5 2.3 1.3
    9 -11 -5 1.5 1.3
    -9 -11 5 0.6 1.6
    9 11 -5 1.7 1.5
    -9 11 5 1.4 1.4
    -9 11 5 3.5 1.5
    9 11 -5 2 1.6
    -7 -11 5 1 1.3
    7 -11 -5 0 1
    7 -11 -5 1.1 1.4
    -7 -11 5 1.9 1.3
    7 11 -5 0.5 1.2
    7 11 -5 -1.2 2.1
    -7 11 5 0.4 0.9
    -7 11 5 0.1 1.2
    -5 -11 5 -0.1 1.1
    5 -11 -5 -0.5 1.1
    5 -11 -5 1.8 1.1
    -5 -11 5 -0.3 1.1
    5 11 -5 1.3 1.1
    -5 11 5 1.7 1.2
    -5 11 5 2.1 1
    5 11 -5 -0.5 1.1
    3 -11 -5 88.29 3.5
    3 -11 -5 82.49 3.4
    -3 -11 5 83.29 3.3
    -3 -11 5 86.39 3.5
    3 11 -5 85.69 3.4
    -3 11 5 85.19 3.4
    -3 11 5 82.99 3.4
    3 11 -5 88.89 3.5
    -1 -11 5 61.49 2.9
    1 -11 -5 63.89 3
    1 -11 -5 59.79 2.9
    1 11 -5 66.99 2.9
    -1 11 5 62.09 2.9
    1 11 -5 57.59 2.9
    -1 11 5 62.69 2.8
    1 -11 5 16.4 2
    -1 -11 -5 19.2 2.1
    1 -11 5 16 1.8
    -1 -11 -5 18 1.9
    -1 11 -5 16.2 1.7
    -1 11 -5 19.1 2.9
    1 11 5 14.2 1.6
    1 11 5 16.1 1.9
    -3 -11 -5 12.6 1.6
    -3 -11 -5 9.8 1.7
    3 -11 5 19 1.8
    3 -11 5 13.7 1.6
    -3 11 -5 15 1.7
    3 11 5 11.3 1.7
    -3 11 -5 17.3 1.8
    -5 -11 -5 7.2 1.4
    5 -11 5 4.6 0.9
    -5 -11 -5 8.5 1.7
    5 11 5 4.8 1.2
    5 11 5 5.3 1.4
    -5 11 -5 5.9 1.1
    -5 11 -5 5.4 1.3
    -7 -11 -5 1.8 1.7
    7 -11 5 1.5 1.5
    -7 -11 -5 1.9 1.4
    -7 11 -5 1.7 1.3
    7 11 5 0.7 1.5
    -7 11 -5 4.2 1.1
    -9 -11 -5 22.1 2.3
    -9 11 -5 17.4 1.9
    -12 -12 5 3.5 2.7
    -12 -12 5 -1.9 2.2
    -12 12 5 -1.6 1.8
    12 12 -5 -0.3 2.4
    12 12 -5 -0.1 2.3
    -12 12 5 -0.4 2.9
    -10 -12 5 -0.1 2.1
    10 -12 -5 3.7 1.9
    -10 -12 5 0.2 1.8
    10 -12 -5 3.7 1.9
    10 12 -5 0.9 1.9
    -10 12 5 1 1.8
    10 12 -5 3.5 2
    -10 12 5 2.7 1.5
    -8 -12 5 6.9 1.8
    8 -12 -5 4.8 1.7
    8 -12 -5 4.1 1.8
    -8 -12 5 7.5 1.8
    8 12 -5 8.2 2
    8 12 -5 6.9 1.9
    -8 12 5 6.4 1.8
    -8 12 5 1.9 1.4
    6 -12 -5 8.1 1.6
    -6 -12 5 9.7 1.9
    6 -12 -5 6.5 1.7
    -6 -12 5 9.3 1.7
    6 12 -5 9.7 2.1
    -6 12 5 7.7 1.8
    -6 12 5 5.4 1.3
    6 12 -5 6 1.5
    4 -12 -5 3.8 1.3
    4 -12 -5 4 1.4
    -4 -12 5 3 1.5
    -4 -12 5 4.8 1.5
    4 12 -5 2.6 1.3
    -4 12 5 2.1 1.4
    -4 12 5 3.4 1.3
    4 12 -5 3.8 1.5
    -2 -12 5 39.6 2.9
    2 -12 -5 34.4 2.7
    2 -12 -5 36.3 2.8
    -2 -12 5 37.9 2.7
    2 12 -5 39.8 2.8
    2 12 -5 40.4 2.7
    -2 12 5 35.4 2.8
    -2 12 5 36 2.7
    0 -12 -5 0.4 1.2
    0 -12 5 0.6 1
    0 -12 -5 2.9 1.2
    0 12 5 -0.1 1.2
    0 12 -5 0.4 1.1
    0 12 -5 1.3 1.2
    0 12 5 1.4 1
    -2 -12 -5 31.4 3
    2 -12 5 29 2.4
    2 12 5 33.4 2.6
    -2 12 -5 27.7 2.4
    -2 12 -5 32.9 2.7
    2 12 5 34.7 2.9
    -4 -12 -5 15.2 1.8
    4 -12 5 19.2 2.5
    -4 -12 -5 15.4 2.7
    4 12 5 20.1 2.4
    -4 12 -5 17.8 2
    4 12 5 16.1 2.4
    -4 12 -5 18.4 2.1
    -6 -12 -5 8.5 1.7
    -6 -12 -5 5.5 2
    -6 12 -5 5.3 1.7
    6 12 5 3.5 1.6
    -6 12 -5 4.2 1.4
    -8 -12 -5 -0.2 1.8
    -8 12 -5 0.5 1.3
    9 -13 -5 17.4 2.7
    -9 -13 5 18.3 2.7
    9 -13 -5 17.3 2.6
    -9 -13 5 17.4 2.7
    9 13 -5 17.9 2.6
    -9 13 5 16.9 2.4
    -9 13 5 30.2 3.8
    9 13 -5 17.1 2.5
    7 -13 -5 16.1 2.3
    -7 -13 5 13.2 2.3
    -7 -13 5 15.2 2.3
    7 -13 -5 7.8 1.8
    7 13 -5 10.4 2.1
    -7 13 5 9.4 2
    -7 13 5 8.2 1.6
    7 13 -5 11.3 2
    5 -13 -5 1.4 1.4
    -5 -13 5 -0.3 1.5
    5 -13 -5 0.8 1.5
    -5 -13 5 0.8 1.5
    5 13 -5 -0.9 1.8
    -5 13 5 1.7 1.4
    -5 13 5 -0.7 1.4
    5 13 -5 2.8 1.7
    3 -13 -5 22.3 2.9
    -3 -13 5 25.8 2.8
    3 -13 -5 23.4 2.5
    -3 -13 5 24.2 3.1
    -3 13 5 25 2.8
    -3 13 5 25.5 2.9
    3 13 -5 24.9 2.8
    3 13 -5 18.1 1.9
    -1 -13 5 23.9 2.5
    1 -13 -5 23.4 4
    -1 -13 5 26.9 3
    1 -13 -5 23.3 2.9
    1 13 -5 26.8 2.7
    1 13 -5 19.8 2.1
    -1 13 5 19.3 2.1
    -1 13 5 25 2.8
    -1 -13 -5 0 1.4
    1 -13 5 -0.3 1.3
    1 -13 5 0 1.5
    -1 -13 -5 -2.1 1.6
    -1 13 -5 -0.3 1.5
    1 13 5 -0.6 1.6
    1 13 5 0.4 1.3
    -1 13 -5 -2.5 1.3
    -3 -13 -5 17.9 2.3
    -3 -13 -5 13.7 2.1
    -3 13 -5 21.6 2.6
    3 13 5 13.5 1.9
    3 13 5 16.2 2.1
    -3 13 -5 20.1 2.3
    -5 -13 -5 14.2 2.8
    -5 -13 -5 13.2 2.2
    -5 13 -5 8 1.5
    8 -14 -5 1.3 2.4
    -8 -14 5 -0.3 2.5
    -8 -14 5 2.5 2.5
    8 -14 -5 0.3 2.1
    -8 14 5 0.9 2.1
    -8 14 5 1 2.5
    8 14 -5 0 2.6
    6 -14 -5 10.9 2.3
    -6 -14 5 18.3 2.7
    -6 -14 5 16.3 2.7
    6 -14 -5 14.5 2.4
    -6 14 5 16.9 2.6
    -6 14 5 8.7 1.9
    6 14 -5 11 2.2
    6 14 -5 17.2 2.6
    4 -14 -5 0.8 2.1
    4 -14 -5 1 1.7
    -4 -14 5 3 1.7
    -4 -14 5 1.5 2.2
    -4 14 5 2.7 1.8
    -4 14 5 4.8 2
    4 14 -5 0.5 1.8
    4 14 -5 2.5 1.9
    2 -14 -5 2.6 2.2
    -2 -14 5 -0.1 1.6
    -2 -14 5 1.2 2
    2 14 -5 0.1 1.8
    2 14 -5 0.9 2.1
    -2 14 5 1.5 1.8
    -2 14 5 1.2 1.8
    0 -14 -5 0 1.7
    0 -14 -5 -1.2 2.1
    0 -14 5 3 1.7
    0 14 5 1.4 1.9
    0 14 -5 1.9 1.9
    0 14 -5 -0.5 1.6
    0 14 5 5 2
    -2 -14 -5 0.2 1.8
    -2 -14 -5 1.3 2
    -2 14 -5 0.8 1.7
    2 14 5 1.4 2.6
    -18 0 6 14.6 2.1
    -18 0 6 17.5 2.5
    18 0 -6 12.6 2
    -16 0 6 129.99 4.5
    16 0 -6 129.69 4.4
    -16 0 6 121.49 4.4
    16 0 -6 121.79 4.4
    14 0 -6 591.04 12.7
    14 0 -6 581.34 12.7
    -14 0 6 585.44 12.7
    -14 0 6 573.04 12.7
    12 0 -6 148.99 4.2
    -12 0 6 143.09 4.2
    12 0 -6 145.69 4.1
    -12 0 6 144.59 4.1
    10 0 -6 1153.18 23
    -10 0 6 1157.18 23
    -10 0 6 1152.08 23
    -8 0 6 83.99 2.5
    8 0 -6 83.49 2.5
    -8 0 6 88.39 3.6
    6 0 -6 1.5 0.5
    -6 0 6 1.1 0.8
    4 0 -6 856.41 16.6
    -4 0 6 824.62 16.8
    4 0 -6 869.51 16.6
    -2 0 6 252.27 5.3
    -2 0 6 256.77 5.2
    2 0 -6 260.77 5.2
    0 0 -6 90.39 1.9
    0 0 -6 89.89 1.9
    -4 0 -6 650.83 12.6
    -4 0 -6 658.83 12.6
    -6 0 -6 725.53 14.2
    -6 0 -6 728.93 14.2
    -8 0 -6 191.18 4.3
    -8 0 -6 191.28 4.3
    -10 0 -6 56.39 2.1
    -10 0 -6 55.99 1.9
    -12 0 -6 0.7 1
    -12 0 -6 2 0.8
    -14 0 -6 43.9 2.2
    -14 0 -6 44.8 2.9
    -19 -1 6 35.7 3.8
    -19 1 6 29.6 3.5
    -17 -1 6 3.1 1.6
    17 -1 -6 3.3 1.3
    -17 -1 6 2.9 1.7
    17 -1 -6 4.8 1.7
    -17 1 6 2.8 1.6
    17 1 -6 2.3 1.3
    17 1 -6 4.2 1.5
    -17 1 6 2.7 1.7
    15 -1 -6 19.1 2.1
    15 -1 -6 19.5 2.2
    -15 -1 6 19.7 2.3
    -15 -1 6 18.2 2.2
    15 1 -6 18.2 2.3
    -15 1 6 18.6 2.2
    -15 1 6 18.6 2.1
    15 1 -6 22.6 2.1
    13 -1 -6 69.49 2.8
    -13 -1 6 66.89 2.8
    -13 -1 6 67.49 2.8
    13 -1 -6 66.59 2.8
    -13 1 6 67.99 2.8
    13 1 -6 65.29 2.8
    13 1 -6 70.39 2.8
    -13 1 6 66.99 2.9
    11 -1 -6 111.99 3.4
    -11 -1 6 108.69 3.3
    11 -1 -6 111.59 3.3
    -11 -1 6 103.59 3.3
    11 1 -6 108.09 3.3
    11 1 -6 111.49 3.3
    -11 1 6 104.69 3.3
    -11 1 6 106.69 3.3
    -9 -1 6 16.1 1.2
    9 -1 -6 14.7 1.2
    9 -1 -6 17 1.2
    -9 -1 6 13.6 1.2
    -9 1 6 16 1.4
    9 1 -6 16.7 1.8
    9 1 -6 13.4 1.2
    -9 1 6 15.8 1.2
    7 -1 -6 241.18 5.4
    -7 -1 6 238.28 5.5
    7 -1 -6 236.48 5.4
    -7 -1 6 241.88 5.4
    -7 1 6 233.88 5.3
    7 1 -6 234.38 5.4
    7 1 -6 245.08 5.4
    -5 -1 6 112.89 2.8
    5 -1 -6 114.99 2.8
    -5 -1 6 118.69 3.2
    5 -1 -6 115.29 2.8
    -5 1 6 116.49 2.8
    -5 1 6 119.99 3.6
    5 1 -6 114.39 2.8
    5 1 -6 109.49 2.8
    3 -1 -6 332.27 6.9
    3 -1 -6 338.57 6.9
    -3 -1 6 350.06 7.4
    -3 -1 6 326.87 6.8
    3 1 -6 333.07 6.8
    3 1 -6 340.77 6.8
    -3 1 6 339.97 6.8
    1 -1 -6 301.97 6
    1 -1 -6 304.27 6
    -1 -1 6 303.37 5.9
    -1 -1 6 300.97 6
    -1 1 6 301.97 6
    1 1 -6 304.47 6
    -1 1 6 306.57 6.1
    1 1 -6 295.17 6
    -1 -1 -6 49.4 1.2
    -1 -1 -6 50.09 1.2
    -3 -1 -6 274.97 5.5
    -3 -1 -6 275.97 5.5
    -3 1 -6 276.67 5.4
    -3 1 -6 278.37 5.4
    -5 -1 -6 12.5 0.7
    -5 -1 -6 12 0.7
    -5 1 -6 12.3 0.6
    -5 1 -6 12.9 0.7
    -7 -1 -6 15.1 0.9
    -7 -1 -6 15 1
    -7 1 -6 13.8 0.9
    -7 1 -6 15 0.8
    -9 -1 -6 2.9 1.1
    -9 -1 -6 4.1 0.7
    -9 1 -6 3.9 0.7
    -11 -1 -6 1.9 0.9
    -11 -1 -6 2.4 0.7
    -11 1 -6 2.3 0.6
    -11 1 -6 2.1 0.8
    -13 -1 -6 0.9 1.2
    -13 -1 -6 0.5 0.8
    -13 1 -6 1.8 0.8
    -13 1 -6 -1.9 1.1
    -18 -2 6 26.9 3.5
    -18 -2 6 29.7 3.8
    18 -2 -6 28.3 3.3
    -18 2 6 25.1 3.2
    -18 2 6 31.7 3.6
    18 2 -6 32 3.4
    -16 -2 6 19.5 2.5
    16 -2 -6 15.1 1.9
    -16 -2 6 14.9 1.8
    16 -2 -6 18.9 2
    16 2 -6 15.6 1.9
    16 2 -6 15.6 2
    -16 2 6 13.6 1.8
    -14 -2 6 157.38 4.7
    14 -2 -6 151.98 4.6
    14 -2 -6 151.48 4.6
    -14 -2 6 151.88 4.7
    14 2 -6 154.48 4.6
    -14 2 6 152.28 4.6
    14 2 -6 159.08 4.7
    -14 2 6 154.38 4.6
    12 -2 -6 158.18 5.2
    -12 -2 6 186.98 4.9
    12 -2 -6 178.98 4.9
    -12 -2 6 183.88 4.9
    12 2 -6 185.78 4.9
    12 2 -6 188.48 4.9
    -12 2 6 185.18 4.9
    -12 2 6 186.68 4.9
    -10 -2 6 8.3 1
    10 -2 -6 12.4 1.3
    -10 -2 6 9.8 1.3
    10 2 -6 7.5 0.9
    -10 2 6 10.7 1.2
    -10 2 6 11.7 1.3
    10 2 -6 10.3 1.3
    8 -2 -6 13 1.1
    -8 -2 6 12.4 1.1
    8 -2 -6 10.8 1.1
    -8 -2 6 11.9 1.1
    -8 2 6 12.8 1.1
    8 2 -6 12.3 1.1
    -8 2 6 13.9 1.1
    6 -2 -6 29 1.3
    -6 -2 6 29 1.2
    6 -2 -6 25.7 1.2
    -6 2 6 28.8 1.3
    6 2 -6 27.1 1.3
    -6 2 6 26.1 1.2
    4 -2 -6 1547.75 29.8
    4 -2 -6 1556.84 29.8
    -4 -2 6 1498.35 29.7
    -4 2 6 1582.64 30.1
    -4 2 6 1559.34 29.8
    4 2 -6 1544.15 29.8
    4 2 -6 1527.45 29.8
    2 -2 -6 529.45 10.4
    -2 -2 6 524.85 10.2
    2 -2 -6 534.15 10.4
    -2 -2 6 532.35 10.2
    -2 2 6 523.85 10.3
    2 2 -6 513.95 10.3
    -2 2 6 526.05 10.3
    2 2 -6 489.35 10.3
    0 -2 -6 341.47 6.8
    0 -2 6 338.37 6.6
    0 -2 6 342.37 6.6
    0 -2 -6 344.97 6.8
    0 2 -6 329.77 6.7
    0 2 -6 348.37 6.7
    0 2 6 336.97 6.7
    0 2 6 343.87 6.7
    -2 -2 -6 159.18 3.4
    -2 -2 -6 159.48 3.4
    2 2 6 165.18 3.2
    2 2 6 160.18 3.2
    -2 2 -6 163.98 3.3
    -2 2 -6 161.38 3.3
    -4 -2 -6 358.06 7.4
    -4 -2 -6 368.16 7.4
    4 2 6 369.56 7.1
    -4 2 -6 373.56 7.3
    -4 2 -6 361.86 7.2
    -6 -2 -6 297.97 6.3
    -6 -2 -6 292.87 6.3
    6 2 6 304.57 5.9
    -6 2 -6 303.27 6.2
    6 2 6 302.27 5.9
    -6 2 -6 296.27 6.2
    -8 -2 -6 33.6 1.5
    -8 -2 -6 32.9 1.4
    -8 2 -6 32.7 1.3
    8 2 6 32.8 1
    8 2 6 33.8 1.1
    -8 2 -6 34.2 1.4
    -10 -2 -6 33.3 1.6
    -10 -2 -6 34.8 1.8
    -10 2 -6 31 1.5
    -10 2 -6 33.7 1.7
    10 2 6 34.3 1.2
    10 2 6 36.3 1.2
    -12 -2 -6 11.4 1.4
    -12 -2 -6 10.8 1.4
    -12 2 -6 11.6 1.3
    -12 2 -6 10.2 1.3
    12 2 6 11.8 1.1
    12 2 6 10.3 1
    -14 -2 -6 10.2 1.8
    -14 -2 -6 11 1.3
    -14 2 -6 11.8 1.7
    17 -3 -6 34.7 3
    -17 -3 6 36.4 3.6
    -17 -3 6 37.4 3.2
    17 -3 -6 38 3.3
    -17 3 6 37.1 3.3
    -17 3 6 49.3 3.6
    17 3 -6 37.9 3.4
    17 3 -6 31.9 3.1
    -15 -3 6 3.2 1.2
    -15 -3 6 2.5 1.4
    15 -3 -6 3.5 1.3
    15 -3 -6 3.4 1.2
    -15 3 6 2 1.2
    15 3 -6 1.6 1.1
    -15 3 6 0.4 1.1
    15 3 -6 1.9 1.2
    -13 -3 6 11.9 1.5
    -13 -3 6 11.1 1.4
    13 -3 -6 11.5 1.4
    -13 3 6 13.1 1.5
    13 3 -6 12.5 1.5
    -13 3 6 14.5 1.5
    13 3 -6 14.3 1.5
    11 -3 -6 63.39 2.5
    -11 -3 6 67.29 2.6
    -11 -3 6 67.59 2.6
    11 -3 -6 67.19 2.5
    11 3 -6 67.59 2.6
    11 3 -6 62.49 2.5
    -11 3 6 65.59 2.6
    -9 -3 6 0.8 0.6
    9 -3 -6 0.3 0.6
    9 3 -6 0.8 0.5
    9 3 -6 2.2 0.7
    -9 3 6 3 0.7
    -9 3 6 0.9 0.5
    7 -3 -6 198.48 4.8
    -7 -3 6 208.98 4.8
    -7 -3 6 206.18 4.8
    7 -3 -6 204.78 4.8
    7 3 -6 209.18 4.9
    -7 3 6 209.48 4.9
    7 3 -6 204.98 4.9
    -7 3 6 200.88 4.8
    -5 -3 6 276.17 6
    -5 -3 6 274.47 6
    5 -3 -6 285.27 6.1
    5 -3 -6 272.27 6
    5 3 -6 273.77 6
    -5 3 6 282.37 6
    5 3 -6 269.77 6
    3 -3 -6 211.98 4.7
    -3 -3 6 216.38 4.6
    3 -3 -6 210.88 4.6
    3 3 -6 206.28 4.6
    3 3 -6 207.78 4.6
    -3 3 6 215.78 4.6
    -1 -3 6 31.1 1
    1 -3 -6 32.3 1.1
    1 -3 -6 31.8 1.1
    -1 -3 6 30.4 1
    -1 3 6 33.3 1.1
    1 3 -6 30.9 1
    -1 3 6 31.3 1.1
    1 3 -6 27.2 1.2
    1 -3 6 48.3 1.2
    1 -3 6 49.6 1.2
    -1 -3 -6 48.3 1.4
    -1 -3 -6 46.7 1.4
    1 3 6 50.19 1.3
    -1 3 -6 50.19 1.3
    1 3 6 47.6 1.3
    -1 3 -6 48.8 1.3
    -3 -3 -6 43.1 1.3
    3 3 6 44.2 1.2
    -3 3 -6 40.2 1.2
    3 3 6 42.8 1.2
    -3 3 -6 41.3 1.2
    -5 -3 -6 32.3 1.3
    -5 -3 -6 33.3 1.3
    -5 3 -6 35.8 1.2
    -5 3 -6 35 1.1
    5 3 6 35.1 1.1
    5 3 6 34.3 1.1
    -7 -3 -6 10.8 1.1
    -7 -3 -6 11.4 0.9
    7 3 6 9.5 0.7
    -7 3 -6 10.1 0.9
    7 3 6 10 0.8
    -7 3 -6 9.6 0.8
    -9 -3 -6 28.5 1.6
    -9 -3 -6 29.1 1.4
    9 3 6 29.5 1.2
    9 3 6 31.1 1.2
    -9 3 -6 29.1 1.4
    -9 3 -6 30.4 1.6
    -11 -3 -6 -0.1 0.7
    -11 -3 -6 0.6 0.9
    -11 3 -6 0.3 0.8
    11 3 6 0.5 0.6
    11 3 6 0.3 0.7
    -11 3 -6 -0.1 0.6
    -13 -3 -6 14.8 1.7
    -13 -3 -6 16.6 1.8
    -13 3 -6 15.4 1.6
    13 3 6 15.4 1.5
    -13 3 -6 15.3 1.6
    -18 -4 6 6.6 2
    -18 -4 6 2.3 2.1
    -18 4 6 4.7 2.8
    -18 4 6 5.8 2
    16 -4 -6 3.5 1.5
    -16 -4 6 2.3 1.9
    -16 -4 6 -1.6 1.7
    16 -4 -6 2.1 1.4
    16 4 -6 0.6 1.5
    16 4 -6 1.5 1.3
    -16 4 6 3.4 1.6
    -16 4 6 2.1 1.7
    14 -4 -6 176.48 5.2
    14 -4 -6 179.38 5.2
    -14 -4 6 175.08 5.3
    -14 -4 6 183.48 5.3
    14 4 -6 179.58 5.2
    -14 4 6 186.58 5.3
    -14 4 6 180.38 5.3
    14 4 -6 177.38 5.3
    -12 -4 6 53.59 2.6
    -12 -4 6 60.29 2.7
    12 -4 -6 53.89 2.6
    -12 4 6 61.79 2.7
    -12 4 6 59.39 2.7
    12 4 -6 58.49 2.7
    12 4 -6 54.29 3
    10 -4 -6 0.8 0.6
    -10 -4 6 -0.4 0.7
    -10 -4 6 0.4 0.6
    10 -4 -6 0.7 0.6
    10 4 -6 0.9 0.8
    -10 4 6 0.9 0.7
    -10 4 6 1.4 0.7
    10 4 -6 0.8 0.7
    8 -4 -6 202.98 5
    -8 -4 6 202.28 5
    8 -4 -6 209.78 5.2
    -8 -4 6 206.78 5
    -8 4 6 207.88 5.4
    -8 4 6 205.48 5
    8 4 -6 203.58 5
    8 4 -6 203.18 5
    6 -4 -6 796.42 15.8
    -6 -4 6 776.02 15.7
    6 -4 -6 789.82 15.9
    -6 -4 6 779.32 15.7
    6 4 -6 767.12 15.7
    -6 4 6 770.92 15.7
    -6 4 6 794.02 15.7
    4 -4 -6 1420.56 27.2
    -4 -4 6 1401.66 27.1
    4 -4 -6 1378.16 27.2
    -4 -4 6 1386.06 27.2
    -4 4 6 1425.46 27.2
    4 4 -6 1402.86 27.1
    -4 4 6 1387.56 27.1
    4 4 -6 1361.96 27.1
    2 -4 -6 727.83 14.7
    2 -4 -6 754.52 14.7
    -2 -4 6 743.53 14.6
    -2 -4 6 748.73 14.6
    -2 4 6 745.03 14.7
    2 4 -6 734.13 14.6
    2 4 -6 738.23 14.6
    0 -4 -6 121.69 2.9
    0 -4 6 121.19 2.8
    0 -4 -6 115.39 3.2
    0 -4 6 123.79 2.8
    0 4 6 123.69 2.9
    0 4 6 123.59 2.9
    0 4 -6 122.69 2.9
    0 4 -6 119.39 2.8
    -2 -4 -6 115.99 2.8
    2 -4 6 116.39 2.5
    2 -4 6 110.49 2.5
    -2 -4 -6 112.09 2.8
    2 4 6 114.09 2.7
    2 4 6 113.79 2.7
    -2 4 -6 116.19 2.7
    -2 4 -6 112.09 2.7
    4 -4 6 112.29 2.4
    -4 -4 -6 110.19 2.8
    -4 -4 -6 113.59 2.8
    4 -4 6 111.19 2.4
    4 4 6 110.69 2.7
    -4 4 -6 110.39 2.7
    4 4 6 111.49 2.7
    -4 4 -6 110.89 2.7
    6 -4 6 49.9 1.3
    -6 -4 -6 47.2 1.7
    -6 -4 -6 49.7 1.8
    6 4 6 48.1 1.5
    6 4 6 49.9 1.6
    -6 4 -6 46.3 1.6
    -6 4 -6 48.1 1.6
    8 -4 6 47.3 1.3
    8 -4 6 49.9 1.3
    -8 -4 -6 47.8 2
    -8 4 -6 38.7 2.3
    8 4 6 46 1.6
    8 4 6 47.3 1.5
    -8 4 -6 46.9 1.8
    10 -4 6 63.29 1.6
    10 -4 6 61.69 1.6
    -10 -4 -6 67.09 2.6
    -10 -4 -6 63.49 2.3
    -10 4 -6 61.79 2.4
    -10 4 -6 62.29 2.2
    10 4 6 61.79 2
    -12 -4 -6 3.4 1
    -12 -4 -6 4 1.3
    12 4 6 2.9 0.9
    -12 4 -6 4.2 1.2
    -12 4 -6 3.6 0.8
    -17 -5 6 -2 1.8
    17 -5 -6 -0.7 1.8
    -17 -5 6 4 2.1
    17 5 -6 0.6 1.8
    -17 5 6 -0.6 1.6
    -17 5 6 -0.5 1.8
    17 5 -6 0.2 1.6
    15 -5 -6 25 2.7
    -15 -5 6 31.6 3
    -15 -5 6 24.4 2.8
    15 -5 -6 26.5 2.5
    15 5 -6 24.4 2.9
    -15 5 6 27.9 2.7
    15 5 -6 28.5 2.7
    -15 5 6 26.5 2.9
    -13 -5 6 1.6 1
    13 -5 -6 0.2 1
    13 -5 -6 1 0.9
    -13 -5 6 1.9 1.1
    -13 5 6 1.9 1.1
    -13 5 6 0.8 1.1
    13 5 -6 2.4 1.2
    13 5 -6 -0.1 1.1
    -11 -5 6 17.7 1.8
    -11 -5 6 16.5 1.8
    11 -5 -6 14.2 1.7
    -11 5 6 13.7 1.7
    -11 5 6 16.9 1.7
    11 5 -6 16.9 1.8
    11 5 -6 15.6 1.9
    -9 -5 6 13.9 1.5
    9 -5 -6 10.5 1.4
    9 -5 -6 11.6 1.2
    -9 5 6 10.3 1.3
    9 5 -6 11.5 1.4
    -9 5 6 8.2 1
    9 5 -6 12.1 1.4
    -7 -5 6 119.89 3.4
    7 -5 -6 119.09 3.4
    -7 -5 6 123.69 3.4
    7 -5 -6 121.99 3.5
    7 5 -6 121.09 3.4
    -7 5 6 119.39 3.4
    -7 5 6 126.39 3.4
    7 5 -6 124.19 3.4
    -5 -5 6 155.98 3.8
    5 -5 -6 154.28 3.9
    5 -5 -6 154.78 3.9
    -5 5 6 150.28 3.9
    5 5 -6 155.68 3.9
    5 5 -6 153.88 3.9
    -5 5 6 157.68 3.9
    -3 -5 6 178.38 4.1
    3 -5 -6 177.28 4.2
    3 -5 -6 175.18 4.2
    3 5 -6 171.68 4.1
    3 5 -6 171.38 4.1
    -3 5 6 179.08 4.2
    -3 5 6 180.48 4.2
    1 -5 -6 268.97 6
    1 -5 -6 275.87 6
    -1 -5 6 269.17 5.8
    -1 -5 6 272.47 5.8
    -1 5 6 272.37 5.9
    1 5 -6 273.37 5.9
    1 5 -6 274.87 5.9
    1 -5 6 93.39 2.3
    -1 -5 -6 92.99 2.5
    1 -5 6 93.39 2.3
    -1 -5 -6 91.79 2.5
    1 5 6 91.69 2.5
    -1 5 -6 94.09 2.5
    1 5 6 95.79 2.5
    -1 5 -6 91.69 2.4
    3 -5 6 192.98 4.1
    3 -5 6 196.08 4.1
    -3 -5 -6 186.68 4.4
    3 5 6 191.28 4.3
    3 5 6 186.58 4.3
    -3 5 -6 190.78 4.3
    -3 5 -6 190.88 4.3
    -5 -5 -6 39.6 1.6
    -5 -5 -6 41.1 1.7
    5 -5 6 38.2 1.2
    5 5 6 38.1 1.5
    5 5 6 39.7 1.5
    -5 5 -6 40.3 1.5
    -5 5 -6 39.5 1.5
    7 -5 6 114.99 2.7
    7 -5 6 115.49 2.7
    -7 -5 -6 117.79 3.3
    -7 -5 -6 118.89 3.2
    7 5 6 117.89 3
    -7 5 -6 115.19 3.1
    -7 5 -6 117.39 3.2
    7 5 6 118.49 3.1
    9 -5 6 84.19 2.1
    -9 -5 -6 85.49 3
    -9 -5 -6 84.99 2.7
    9 -5 6 84.79 2.2
    -9 5 -6 85.79 2.8
    9 5 6 81.89 2.6
    -9 5 -6 79.79 2.6
    9 5 6 83.19 2.4
    -11 -5 -6 74.79 3.1
    11 -5 6 71.99 2
    -11 -5 -6 73.29 2.8
    11 -5 6 69.99 2
    -11 5 -6 78.99 2.9
    -11 5 -6 71.29 2.5
    11 5 6 73.09 2.6
    -13 -5 -6 1.3 1.1
    -13 -5 -6 1.5 1.5
    -13 5 -6 1.7 0.9
    -13 5 -6 0.7 1.4
    13 5 6 3.6 1.2
    -16 -6 6 73.99 4.2
    16 -6 -6 59.49 3.7
    -16 -6 6 64.69 3.9
    16 -6 -6 57.59 3.5
    -16 6 6 65.59 3.6
    16 6 -6 63.29 3.6
    16 6 -6 70.09 4
    -16 6 6 70.09 4.2
    -14 -6 6 34.4 2.9
    14 -6 -6 36.5 2.7
    14 -6 -6 32.7 2.6
    -14 -6 6 36.4 3
    14 6 -6 28.4 2.6
    -14 6 6 33.5 2.6
    -14 6 6 32.1 2.9
    14 6 -6 35.5 2.8
    12 -6 -6 78.59 3.1
    12 -6 -6 76.19 3.2
    -12 -6 6 79.29 3.3
    -12 -6 6 78.89 3.3
    -12 6 6 76.19 3.1
    12 6 -6 77.09 3.1
    -12 6 6 78.09 3.2
    12 6 -6 77.59 3.3
    10 -6 -6 395.46 8.9
    -10 -6 6 388.66 8.9
    10 -6 -6 391.16 8.9
    -10 -6 6 392.76 8.9
    -10 6 6 391.36 8.9
    10 6 -6 376.56 8.8
    -10 6 6 386.96 8.9
    10 6 -6 395.56 8.9
    -8 -6 6 262.27 6.2
    -8 -6 6 251.57 6.1
    8 -6 -6 259.47 6.2
    8 -6 -6 257.47 6.2
    8 6 -6 257.47 6.2
    8 6 -6 253.77 6.1
    -8 6 6 258.07 6.2
    -8 6 6 251.17 6.2
    6 -6 -6 1031.3 20.4
    6 -6 -6 1016.7 20.3
    -6 -6 6 997.6 20.3
    -6 -6 6 1021.4 20.3
    6 6 -6 1010.1 20.3
    -6 6 6 1001.3 20.3
    -6 6 6 1019.4 20.3
    6 6 -6 1004.4 20.3
    -4 -6 6 219.48 5
    4 -6 -6 214.28 5.1
    4 -6 -6 212.18 5.1
    -4 -6 6 211.18 5
    -4 6 6 216.18 5.1
    -4 6 6 214.78 5.1
    4 6 -6 208.08 5
    4 6 -6 210.68 5
    -2 -6 6 119.69 3
    2 -6 -6 116.79 3.2
    2 -6 -6 119.59 3.2
    -2 6 6 119.29 3.1
    2 6 -6 118.29 3.1
    2 6 -6 120.09 3.1
    -2 6 6 119.39 3.2
    0 -6 -6 69.79 2.2
    0 -6 6 71.89 2.1
    0 -6 -6 72.89 2.3
    0 -6 6 70.29 2.2
    0 6 -6 72.99 2.2
    0 6 6 73.89 2.2
    0 6 -6 71.89 2.2
    -2 -6 -6 222.78 5.2
    2 -6 6 227.48 4.9
    -2 -6 -6 228.58 5.2
    2 -6 6 223.08 4.9
    -2 6 -6 228.08 5.1
    -2 6 -6 228.28 5.1
    2 6 6 225.88 5.1
    2 6 6 218.78 5.1
    -4 -6 -6 213.48 5.2
    4 -6 6 223.88 4.8
    -4 -6 -6 218.68 5.2
    4 6 6 218.18 5
    -4 6 -6 217.78 5
    4 6 6 221.38 5
    -4 6 -6 221.08 5
    -6 -6 -6 553.54 11.5
    6 -6 6 544.55 10.9
    -6 -6 -6 548.75 11.5
    -6 6 -6 550.44 11.3
    6 6 6 538.65 11.2
    -6 6 -6 537.15 11.2
    6 6 6 537.45 11.2
    8 -6 6 63.39 2
    -8 -6 -6 62.79 2.4
    -8 -6 -6 62.69 2.6
    8 -6 6 62.99 1.9
    -8 6 -6 61.59 2.2
    8 6 6 64.99 2.2
    8 6 6 61.39 2.3
    -8 6 -6 63.29 2.4
    10 -6 6 25.5 1.4
    -10 -6 -6 28.6 2.3
    10 -6 6 25.1 1.3
    -10 -6 -6 21.8 1.8
    10 6 6 23.7 1.8
    10 6 6 24 1.5
    -10 6 -6 27.8 1.6
    -10 6 -6 25.1 1.9
    -12 -6 -6 17.2 2
    12 -6 6 13.8 1.4
    -12 -6 -6 12.1 1.5
    -12 6 -6 15.7 1.8
    -12 6 -6 13.7 1.6
    12 6 6 12.4 1.5
    -17 -7 6 2.3 2.2
    -17 7 6 1.1 1.8
    15 -7 -6 7.4 1.4
    15 -7 -6 9 1.8
    -15 -7 6 1.3 3.6
    -15 7 6 7.5 1.8
    15 7 -6 6.4 1.5
    15 7 -6 10.8 1.8
    -15 7 6 11 1.9
    13 -7 -6 3.3 1.4
    13 -7 -6 4.2 1.3
    -13 -7 6 4.6 1.6
    -13 -7 6 4.6 1.5
    13 7 -6 3 1.2
    -13 7 6 3.7 1.4
    -13 7 6 4.9 1.4
    13 7 -6 2.5 1.5
    11 -7 -6 1.4 0.8
    11 -7 -6 1.6 1.2
    -11 -7 6 2.3 1
    -11 -7 6 1.2 0.9
    11 7 -6 1.6 1.2
    -11 7 6 0.7 1
    11 7 -6 1.3 0.8
    -11 7 6 2.9 1.1
    9 -7 -6 12.9 1.4
    9 -7 -6 13.5 1.7
    -9 -7 6 16.3 1.8
    -9 -7 6 14.1 1.8
    9 7 -6 10.7 1.2
    -9 7 6 15.3 1.7
    9 7 -6 12.4 1.4
    -9 7 6 14 1.7
    -7 -7 6 98.49 3.2
    -7 -7 6 98.19 3.3
    7 -7 -6 100.09 3.2
    7 -7 -6 96.79 3.3
    7 7 -6 98.69 3.2
    -7 7 6 98.59 3.2
    7 7 -6 97.09 3.6
    -7 7 6 97.69 3.2
    5 -7 -6 141.79 4
    5 -7 -6 141.59 3.9
    -5 -7 6 147.39 3.9
    -5 -7 6 145.89 3.9
    5 7 -6 143.29 3.9
    -5 7 6 143.19 3.9
    -3 -7 6 32.9 1.6
    3 -7 -6 34.8 1.7
    3 -7 -6 32 1.7
    -3 -7 6 34.1 1.8
    3 7 -6 37.7 1.7
    -3 7 6 32.3 1.7
    -3 7 6 35 1.6
    3 7 -6 34 1.7
    1 -7 -6 67.89 2.3
    -1 -7 6 67.49 2.1
    -1 -7 6 65.19 2.1
    1 -7 -6 66.99 2.3
    -1 7 6 52.59 2.6
    1 7 -6 67.19 2.2
    1 7 -6 67.59 2.2
    -1 7 6 66.69 2.3
    1 -7 6 4.3 0.6
    1 -7 6 4.3 0.7
    -1 -7 -6 4.1 0.8
    -1 -7 -6 3.1 0.7
    -1 7 -6 3.8 0.7
    -1 7 -6 4.5 0.7
    1 7 6 5.3 0.7
    -3 -7 -6 196.08 4.9
    -3 -7 -6 196.18 4.9
    3 -7 6 199.78 4.6
    3 -7 6 202.88 4.6
    3 7 6 199.68 4.7
    -3 7 -6 197.08 4.8
    -3 7 -6 202.78 4.8
    3 7 6 199.48 4.8
    -5 -7 -6 0.6 0.7
    5 -7 6 0.7 0.5
    -5 -7 -6 0.7 0.7
    -5 7 -6 1.9 0.6
    5 7 6 -0.4 0.5
    -5 7 -6 0.3 0.7
    5 7 6 0.4 0.7
    -7 -7 -6 260.67 6.2
    7 -7 6 253.77 5.6
    7 -7 6 253.47 5.7
    -7 7 -6 254.27 6
    -7 7 -6 261.97 6.1
    7 7 6 257.77 6
    7 7 6 255.27 6
    -9 -7 -6 6.9 1.1
    9 -7 6 6.4 0.8
    9 -7 6 6.2 0.9
    -9 -7 -6 5.1 1.2
    9 7 6 6.1 1
    9 7 6 6.5 1.2
    -9 7 -6 8.3 1.2
    -9 7 -6 7.3 1
    -11 -7 -6 1.4 1.4
    -11 -7 -6 1.3 1
    11 -7 6 1 0.8
    11 7 6 -1.7 1.4
    -11 7 -6 -0.2 1.2
    -11 7 -6 1.8 0.9
    -16 -8 6 9.1 2.4
    -16 -8 6 10.7 2.2
    -16 8 6 8.8 2.8
    16 8 -6 13.2 2.8
    -16 8 6 13.1 2.2
    -14 -8 6 -0.4 1.6
    14 -8 -6 2 1.6
    -14 -8 6 -0.2 1.8
    14 -8 -6 0.7 1.5
    14 8 -6 0.2 1.6
    14 8 -6 0.8 1.4
    -14 8 6 -0.1 1.5
    -14 8 6 0.1 1.4
    -12 -8 6 8.2 1.6
    -12 -8 6 6.9 1.7
    12 -8 -6 10.4 1.6
    12 -8 -6 7.8 1.5
    12 8 -6 10.2 1.7
    -12 8 6 11.6 1.6
    -12 8 6 6.8 1.5
    -10 -8 6 14.3 1.7
    10 -8 -6 16.3 2
    -10 -8 6 12.5 1.9
    10 -8 -6 13.4 1.7
    -10 8 6 13.3 1.6
    10 8 -6 10.8 2.1
    -10 8 6 13.3 1.7
    10 8 -6 9.8 1.4
    -8 -8 6 65.89 3.5
    8 -8 -6 74.79 2.9
    -8 -8 6 77.49 3
    8 -8 -6 67.39 2.9
    8 8 -6 70.09 3
    -8 8 6 70.99 2.9
    -8 8 6 71.19 3
    -6 -8 6 101.79 3.9
    6 -8 -6 108.39 3.5
    -6 -8 6 103.39 3.4
    6 8 -6 101.59 3.4
    -6 8 6 107.99 3.5
    -6 8 6 104.59 3.4
    6 8 -6 105.79 3.5
    4 -8 -6 0.9 0.8
    -4 -8 6 0.1 0.6
    -4 -8 6 0.6 0.8
    4 -8 -6 0.3 0.6
    4 8 -6 -0.1 0.8
    4 8 -6 0.3 0.7
    -4 8 6 0.9 0.7
    -4 8 6 0.9 0.8
    2 -8 -6 0.8 0.8
    -2 -8 6 0.6 0.6
    -2 -8 6 0.1 0.6
    2 -8 -6 1.2 0.7
    -2 8 6 1 0.7
    2 8 -6 0.8 0.7
    -2 8 6 0 0.6
    2 8 -6 1.4 0.7
    0 -8 6 5.3 0.7
    0 -8 -6 5.2 0.8
    0 -8 6 3.9 0.8
    0 -8 -6 5.5 0.9
    0 8 -6 5.9 0.9
    0 8 6 6.4 1
    0 8 -6 4.7 0.9
    0 8 6 5.7 0.8
    2 -8 6 97.89 2.8
    -2 -8 -6 97.29 3.1
    2 -8 6 92.99 2.8
    -2 -8 -6 93.89 3.1
    -2 8 -6 95.99 2.9
    2 8 6 89.99 2.8
    -2 8 -6 95.79 3
    4 -8 6 115.79 3.2
    4 -8 6 120.59 3.3
    -4 -8 -6 122.89 3.6
    -4 -8 -6 118.69 3.6
    4 8 6 120.09 3.5
    -4 8 -6 119.29 3.4
    -4 8 -6 119.59 3.6
    4 8 6 118.19 3.3
    6 -8 6 4.2 0.7
    -6 -8 -6 5 1.1
    -6 -8 -6 5.3 1
    -6 8 -6 3.1 0.9
    6 8 6 2 1
    -6 8 -6 5 0.9
    6 8 6 4.3 0.7
    -8 -8 -6 1.4 0.9
    8 -8 6 0.6 0.6
    -8 -8 -6 0.9 1.3
    8 -8 6 1.3 0.8
    -8 8 -6 0.5 1
    -8 8 -6 0.7 0.7
    8 8 6 1 0.8
    -10 -8 -6 3.2 1.1
    -10 -8 -6 3.5 1.5
    10 -8 6 4.6 1
    10 8 6 7.6 1.5
    -10 8 -6 4.2 1
    -10 8 -6 1.1 1.3
    -15 -9 6 2 2
    15 -9 -6 1.7 2.7
    -15 -9 6 4.7 2.6
    15 9 -6 -0.1 2.2
    -15 9 6 3.6 1.9
    13 -9 -6 14.6 2
    -13 -9 6 20.9 2.4
    -13 -9 6 17.6 2.4
    13 -9 -6 14.4 1.9
    13 9 -6 15.7 2.1
    -13 9 6 16.6 2.2
    -11 -9 6 3.3 1.4
    -11 -9 6 5.4 1.6
    11 -9 -6 0.9 1.3
    11 -9 -6 3.8 1.4
    11 9 -6 1.8 1.3
    -11 9 6 3.7 1.3
    -11 9 6 4.3 1.5
    -9 -9 6 1.7 1
    9 -9 -6 2.3 1.3
    -9 -9 6 1.6 1
    9 -9 -6 2.6 1.2
    -9 9 6 2 1.1
    -9 9 6 0.5 1
    9 9 -6 3.7 1.3
    9 9 -6 1.4 1.2
    -7 -9 6 50.19 2.6
    7 -9 -6 45.6 2.5
    7 -9 -6 43.4 2.5
    -7 -9 6 49.3 2.5
    7 9 -6 45.2 2.5
    -7 9 6 42 2.4
    7 9 -6 48 2.6
    -7 9 6 41.2 2.7
    -5 -9 6 7.3 1.3
    -5 -9 6 4.4 1
    5 -9 -6 6.6 1.2
    5 -9 -6 8.7 1.4
    5 9 -6 5.9 1.2
    -5 9 6 5.5 1.1
    -5 9 6 7.5 1.3
    5 9 -6 4.3 1
    3 -9 -6 21.9 1.9
    -3 -9 6 22.5 1.7
    3 -9 -6 19.3 1.9
    -3 9 6 21.8 1.8
    3 9 -6 21.4 1.9
    -3 9 6 23.2 1.9
    3 9 -6 21.4 1.8
    1 -9 -6 121.29 3.7
    -1 -9 6 121.49 3.5
    1 -9 -6 119.79 3.7
    -1 9 6 118.59 3.6
    -1 9 6 125.29 3.7
    1 9 -6 118.29 3.6
    1 9 -6 121.29 3.7
    -1 -9 -6 36.1 2.1
    1 -9 6 36.9 1.9
    1 -9 6 40 1.8
    -1 -9 -6 40 2.2
    1 9 6 41 2
    -1 9 -6 36 2
    -1 9 -6 38.9 2.1
    1 9 6 38.1 2.2
    -3 -9 -6 -0.7 0.9
    3 -9 6 0.2 0.6
    3 -9 6 1 0.8
    3 9 6 1.4 0.9
    -3 9 -6 1 0.7
    3 9 6 0.8 0.7
    -3 9 -6 -0.9 0.9
    -5 -9 -6 46.9 2.6
    5 -9 6 50.89 2.5
    5 -9 6 49.8 2
    -5 -9 -6 50.79 2.5
    -5 9 -6 46 2.2
    -5 9 -6 48 2.7
    5 9 6 49.2 2.1
    5 9 6 48.1 2.5
    -7 -9 -6 39 2.6
    7 -9 6 38.6 1.8
    -7 -9 -6 42 2.4
    7 9 6 46.1 2.6
    -7 9 -6 41.4 2.4
    7 9 6 39.4 2
    -7 9 -6 41.1 2.2
    -9 -9 -6 17.5 2.2
    -9 -9 -6 16.8 1.9
    -9 9 -6 18.2 1.9
    9 9 6 20.3 2.5
    -9 9 -6 19.2 2.4
    -14 -10 6 5.4 2.3
    14 -10 -6 9.2 2.1
    -14 -10 6 10.1 2.5
    -14 10 6 13 2.2
    -14 10 6 8.6 2.3
    14 10 -6 8.5 2.2
    14 10 -6 12.5 2.5
    12 -10 -6 43.2 3.5
    -12 -10 6 40.6 3.5
    12 -10 -6 39.9 3.3
    -12 -10 6 44.4 3.7
    -12 10 6 40.6 3.3
    12 10 -6 42.3 3.4
    12 10 -6 43.9 3.4
    -12 10 6 45 3.6
    -10 -10 6 10.3 1.9
    10 -10 -6 6 1.7
    -10 -10 6 8.9 1.8
    10 -10 -6 6.7 1.6
    -10 10 6 7.8 1.6
    -10 10 6 5.1 1.4
    10 10 -6 5.1 1.7
    10 10 -6 6.6 1.5
    8 -10 -6 60.89 3.1
    -8 -10 6 71.39 3.3
    -8 -10 6 70.99 3.2
    8 -10 -6 63.89 3.1
    8 10 -6 69.19 3.3
    -8 10 6 67.69 3.2
    8 10 -6 65.49 3.2
    -8 10 6 65.49 3.2
    6 -10 -6 340.17 8.3
    -6 -10 6 341.17 8.1
    6 -10 -6 341.97 8.3
    -6 -10 6 341.57 8.2
    6 10 -6 333.17 8.2
    -6 10 6 338.77 8.2
    6 10 -6 346.17 8.3
    -6 10 6 338.87 8.2
    -4 -10 6 182.78 5.2
    -4 -10 6 192.58 5.2
    4 -10 -6 189.18 5.3
    4 -10 -6 189.48 5.3
    4 10 -6 189.88 5.3
    -4 10 6 182.78 5.2
    4 10 -6 191.38 5.2
    -4 10 6 189.08 5.2
    2 -10 -6 101.89 3.8
    -2 -10 6 95.59 3.4
    2 -10 -6 97.39 3.5
    -2 -10 6 95.39 3.3
    -2 10 6 96.79 3.4
    2 10 -6 96.79 3.4
    -2 10 6 95.79 3.5
    2 10 -6 95.29 3.4
    0 -10 -6 5.1 1.1
    0 -10 -6 6.6 1.3
    0 -10 6 5.9 1
    0 10 -6 4.4 1.2
    0 10 -6 4.8 1.1
    0 10 6 6.6 1.1
    0 10 6 5 1.1
    -2 -10 -6 30 2.3
    2 -10 6 27.7 1.7
    2 -10 6 27.1 2
    -2 -10 -6 28 2.1
    -2 10 -6 26.5 2.1
    -2 10 -6 23.3 1.9
    2 10 6 27.1 1.8
    2 10 6 27.5 2.2
    4 -10 6 79.09 2.9
    4 -10 6 68.29 2.5
    -4 -10 -6 67.49 3.1
    -4 -10 -6 74.29 3.2
    4 10 6 70.59 2.8
    -4 10 -6 71.89 2.8
    4 10 6 60.09 2.9
    -4 10 -6 74.49 3
    -6 -10 -6 42.8 2.9
    6 -10 6 32.5 2
    -6 -10 -6 45.3 2.8
    6 -10 6 40.2 2.4
    6 10 6 35.1 2.7
    -6 10 -6 40.4 2.2
    6 10 6 33.1 2.1
    -8 -10 -6 5.2 1.6
    -8 -10 -6 5.6 1.4
    -8 10 -6 6.5 1.5
    -8 10 -6 9.2 1.4
    8 10 6 6.5 1.7
    13 -11 -6 1.3 3.3
    -13 -11 6 6.3 4.3
    -13 -11 6 3 2.2
    13 -11 -6 3.3 2.1
    13 11 -6 2.8 2.2
    13 11 -6 4.7 2.3
    -13 11 6 1 1.8
    -13 11 6 2.9 2.2
    -11 -11 6 -0.3 1.7
    11 -11 -6 1.3 1.6
    11 -11 -6 2.3 1.7
    -11 -11 6 0.2 1.9
    -11 11 6 2.5 1.6
    11 11 -6 0.2 1.7
    11 11 -6 2.6 1.8
    -11 11 6 0 1.9
    -9 -11 6 0.7 1.3
    9 -11 -6 1.1 1.6
    -9 -11 6 -0.5 1.6
    9 -11 -6 1.1 1.4
    9 11 -6 0.5 1.5
    -9 11 6 0.9 1.5
    9 11 -6 1.2 1.5
    -9 11 6 -1.1 1.4
    7 -11 -6 0.6 1.2
    7 -11 -6 -0.7 1.3
    -7 -11 6 0.5 1.1
    -7 -11 6 -0.6 1.4
    7 11 -6 -0.7 1.2
    7 11 -6 0 1
    -7 11 6 -0.1 1.2
    -7 11 6 -1.1 1.1
    -5 -11 6 32.4 2.7
    -5 -11 6 37.2 2.6
    5 -11 -6 33.9 2.7
    5 -11 -6 32.5 2.6
    -5 11 6 32.8 2.5
    5 11 -6 33.8 2.6
    -5 11 6 35.3 2.6
    5 11 -6 33.4 2.7
    -3 -11 6 146.09 4.7
    3 -11 -6 148.99 4.7
    -3 -11 6 142.49 4.4
    3 -11 -6 149.69 4.8
    3 11 -6 153.58 4.7
    3 11 -6 146.79 4.7
    -3 11 6 149.19 4.6
    -3 11 6 140.09 4.6
    -1 -11 6 -0.1 1
    1 -11 -6 0.4 1.2
    1 -11 -6 -1.7 0.9
    -1 -11 6 0 1
    -1 11 6 -0.5 1
    1 11 -6 -0.3 1
    -1 11 6 0.1 1.1
    1 11 -6 1.1 1.1
    -1 -11 -6 2.6 1.1
    -1 -11 -6 2.3 1.1
    1 -11 6 1.2 0.9
    1 -11 6 2.2 1.1
    -1 11 -6 0.8 0.9
    -1 11 -6 1.8 1.2
    1 11 6 0.6 1
    1 11 6 2.6 1.2
    -3 -11 -6 5.6 1.5
    3 -11 6 4.6 0.9
    3 -11 6 4 1.3
    3 11 6 5.6 1.5
    -3 11 -6 5.4 1.2
    -3 11 -6 4.2 1.3
    3 11 6 6.4 1.3
    -5 -11 -6 19.5 2.5
    5 -11 6 21.1 2.3
    -5 -11 -6 16.6 1.9
    5 11 6 21.9 2.1
    -5 11 -6 17.9 2.3
    -5 11 -6 14.9 2
    5 11 6 20.2 2.5
    -7 -11 -6 6.6 1.7
    -7 -11 -6 5.3 1.9
    7 -11 6 4.3 1.5
    7 11 6 3.9 1.9
    -7 11 -6 4.4 1.2
    -12 -12 6 6.7 2.6
    -12 -12 6 7.8 2.7
    -12 12 6 1.1 2.1
    -12 12 6 2.4 2.4
    12 12 -6 4.3 2.3
    12 12 -6 10.4 2.6
    10 -12 -6 38.9 3.8
    10 -12 -6 39.1 3.8
    -10 -12 6 40.7 4
    -10 -12 6 37 3.6
    -10 12 6 39.6 3.5
    10 12 -6 32.2 3.7
    10 12 -6 42.9 3.8
    -10 12 6 40 3.8
    8 -12 -6 66.19 4.1
    8 -12 -6 68.19 3.8
    -8 -12 6 74.59 4.1
    -8 -12 6 78.69 4
    8 12 -6 74.89 4.1
    -8 12 6 73.89 3.9
    -8 12 6 72.99 3.9
    8 12 -6 73.69 4.2
    -6 -12 6 64.79 3.6
    -6 -12 6 66.49 3.6
    6 -12 -6 61.99 3.5
    6 -12 -6 63.49 3.6
    6 12 -6 66.69 3.7
    -6 12 6 59.79 3.4
    6 12 -6 61.29 3.4
    -6 12 6 62.79 3.5
    -4 -12 6 16.6 2.1
    -4 -12 6 16.3 2
    4 -12 -6 20.8 2.1
    4 -12 -6 15.3 3.2
    -4 12 6 12.5 1.6
    -4 12 6 16 1.9
    4 12 -6 17.6 1.9
    4 12 -6 22.3 2.8
    -2 -12 6 9.2 1.6
    2 -12 -6 12.1 1.9
    2 -12 -6 8.6 1.5
    -2 -12 6 9.1 1.6
    -2 12 6 6.5 1.3
    2 12 -6 12.1 1.9
    -2 12 6 9.9 1.6
    2 12 -6 7 1.4
    0 -12 6 17.8 1.9
    0 -12 -6 16.1 2.8
    0 -12 -6 19.9 2.5
    0 -12 6 21.6 2.1
    0 12 6 18.6 2
    0 12 6 19.1 2.4
    0 12 -6 20.5 2.6
    0 12 -6 22.3 2.3
    2 -12 6 49.4 2.9
    2 -12 6 43.3 2.6
    -2 12 -6 48.1 3.1
    -2 12 -6 47.4 2.7
    2 12 6 44 2.8
    2 12 6 52.29 3.2
    -4 -12 -6 34.1 3.4
    -4 -12 -6 34.4 3
    4 -12 6 29.3 2.8
    -4 12 -6 36.1 2.9
    -4 12 -6 34.3 2.5
    4 12 6 34.3 3.1
    -6 -12 -6 36.4 3.8
    -6 -12 -6 42.3 3.4
    -6 12 -6 36.2 2.7
    -6 12 -6 38.9 3.6
    9 -13 -6 1.5 2.2
    -9 -13 6 -3.7 2.2
    -9 -13 6 -0.2 1.9
    9 -13 -6 1.1 1.9
    9 13 -6 0.6 2.2
    -9 13 6 3 2.3
    -9 13 6 -0.1 2
    9 13 -6 -3.4 2.3
    -7 -13 6 8.6 2.1
    7 -13 -6 4.5 2.1
    7 -13 -6 8.7 2.1
    -7 -13 6 6.6 2.3
    -7 13 6 6 2
    -7 13 6 5.9 1.8
    7 13 -6 1.7 3
    7 13 -6 6.4 2
    -5 -13 6 9.6 2
    5 -13 -6 10.1 2
    5 -13 -6 7.1 1.6
    -5 -13 6 7.7 1.8
    5 13 -6 9.2 1.8
    -5 13 6 10.2 1.9
    -5 13 6 8.9 2
    5 13 -6 12.1 2.2
    3 -13 -6 -0.9 1.5
    -3 -13 6 -1.3 1.6
    -3 -13 6 1.8 1.6
    3 -13 -6 -1 1.8
    -3 13 6 0.1 1.5
    3 13 -6 2.5 1.5
    -3 13 6 -0.5 1.7
    3 13 -6 0.6 1.7
    1 -13 -6 7.2 2
    -1 -13 6 5.9 1.6
    1 -13 -6 9.2 2
    -1 -13 6 6.6 2
    1 13 -6 9 1.6
    -1 13 6 3.6 1.6
    -1 13 6 9.6 1.8
    1 13 -6 11.4 3.5
    -1 -13 -6 -0.3 1.4
    -1 -13 -6 -1.1 1.4
    -1 13 -6 0.1 1.7
    1 13 6 1.9 1.5
    1 13 6 2.1 1.4
    -1 13 -6 0.3 1.4
    -3 -13 -6 2.2 1.7
    -3 -13 -6 3.1 2
    3 13 6 3.6 1.9
    -3 13 -6 4.2 1.4
    -3 13 -6 2.3 1.8
    -5 -13 -6 14.9 2.2
    -5 13 -6 13.1 1.8
    -6 -14 6 1 2.2
    6 -14 -6 0.6 2.1
    6 -14 -6 0.5 2.4
    -6 -14 6 -0.2 2
    6 14 -6 2.3 2.5
    -6 14 6 1.3 1.8
    -6 14 6 3 1.8
    6 14 -6 -2.3 1.9
    4 -14 -6 7.1 2.5
    -4 -14 6 6.3 2.1
    4 -14 -6 -2.4 3.3
    -4 14 6 5.2 2.1
    4 14 -6 6.2 2.1
    4 14 -6 6 2.6
    -4 14 6 7.1 2.2
    2 -14 -6 0.7 1.7
    -2 -14 6 1.3 1.9
    2 -14 -6 0.9 2.3
    2 14 -6 0.7 1.7
    -2 14 6 1.8 2
    -2 14 6 3.6 2
    2 14 -6 1.4 2.1
    0 -14 -6 0.4 1.8
    0 14 -6 2.5 1.4
    0 14 6 -1.6 2.2
    0 14 -6 -1.2 2.2
    -2 -14 -6 1.6 1.8
    -2 14 -6 3.9 1.8
    18 0 -7 1.3 1.4
    -18 0 7 0.1 1.5
    18 0 -7 0.6 1.7
    -18 0 7 1.3 1.5
    -16 0 7 -0.7 1.1
    16 0 -7 -0.1 1.1
    -16 0 7 -0.5 1.1
    16 0 -7 -0.2 1.3
    14 0 -7 2.1 1.1
    14 0 -7 2 0.9
    -14 0 7 0.6 1
    -14 0 7 0.6 1
    -12 0 7 -0.3 0.7
    12 0 -7 -0.3 0.8
    12 0 -7 0.1 0.7
    -12 0 7 -0.6 0.8
    -10 0 7 0.8 0.6
    10 0 -7 0.7 0.6
    -10 0 7 0.4 0.6
    10 0 -7 1.1 0.7
    8 0 -7 0 0.4
    -8 0 7 0.1 0.4
    -8 0 7 -0.4 0.7
    -6 0 7 -0.3 0.3
    -6 0 7 -0.5 0.4
    6 0 -7 -0.4 0.4
    6 0 -7 -0.3 0.4
    4 0 -7 0.1 0.3
    4 0 -7 0.6 0.3
    -4 0 7 -0.1 0.3
    -4 0 7 -0.1 0.3
    2 0 -7 0 0.2
    2 0 -7 -0.1 0.2
    0 0 -7 -0.3 0.2
    0 0 -7 -0.1 0.2
    -4 0 -7 0.4 0.2
    -4 0 -7 0 0.2
    -6 0 -7 0.3 0.3
    -6 0 -7 0.3 0.4
    -8 0 -7 0 0.5
    -8 0 -7 -0.5 0.4
    -10 0 -7 -0.2 0.5
    -10 0 -7 0.1 0.7
    -12 0 -7 0.5 1
    -12 0 -7 -0.8 0.6
    -19 -1 7 0.9 1.8
    -19 1 7 -1 1.9
    -17 -1 7 0.2 1.6
    17 -1 -7 1 1.2
    -17 -1 7 0.5 1.5
    17 -1 -7 2 1.2
    17 1 -7 1.3 1.4
    17 1 -7 1.3 1.5
    -17 1 7 0.7 1.4
    -17 1 7 -1.3 1.4
    -15 -1 7 0.8 1
    -15 -1 7 1 1.2
    15 -1 -7 0.7 1.1
    15 -1 -7 -0.2 1.2
    15 1 -7 1.5 1.1
    -15 1 7 -0.1 1.1
    -15 1 7 0.9 1.2
    15 1 -7 -0.8 1.1
    -13 -1 7 75.59 3
    13 -1 -7 69.39 2.9
    -13 -1 7 69.29 2.9
    13 -1 -7 70.19 2.9
    13 1 -7 74.09 3
    -13 1 7 73.39 3
    13 1 -7 71.89 2.9
    -13 1 7 69.39 2.9
    11 -1 -7 22.6 1.7
    -11 -1 7 22.9 1.6
    11 -1 -7 24.3 1.7
    -11 -1 7 22.4 1.6
    -11 1 7 24.6 1.6
    11 1 -7 24.3 1.7
    11 1 -7 22.8 1.7
    9 -1 -7 74.09 2.4
    -9 -1 7 70.59 2.4
    -9 -1 7 73.29 2.4
    9 -1 -7 72.29 2.4
    9 1 -7 74.69 2.4
    9 1 -7 70.19 2.4
    -9 1 7 74.39 2.4
    -9 1 7 71.89 2.4
    -7 -1 7 329.17 7.4
    7 -1 -7 350.56 7.4
    -7 -1 7 355.16 7.4
    7 -1 -7 342.07 7.4
    7 1 -7 351.56 7.4
    7 1 -7 335.77 7.5
    -7 1 7 347.57 7.4
    -7 1 7 348.17 7.4
    5 -1 -7 0.4 0.4
    5 -1 -7 0.4 0.4
    -5 -1 7 1.2 0.4
    -5 1 7 0.2 0.3
    5 1 -7 1.1 0.4
    5 1 -7 1.1 0.4
    3 -1 -7 16.2 0.8
    -3 -1 7 16.5 0.7
    3 -1 -7 16.5 0.8
    -3 -1 7 16.7 0.7
    3 1 -7 16.5 0.8
    -3 1 7 16.9 0.8
    3 1 -7 16.5 0.8
    -3 1 7 15.1 0.7
    1 -1 -7 35.7 1
    -1 -1 7 36 0.9
    -1 -1 7 37.9 0.9
    1 -1 -7 37.5 1.1
    1 1 -7 37 1
    -1 1 7 36 1
    -1 1 7 37.1 0.9
    1 1 -7 37.5 1
    -1 -1 -7 1001.8 19.2
    -1 -1 -7 1006.2 19.3
    -3 -1 -7 492.45 9.5
    -3 -1 -7 489.45 9.5
    -5 -1 -7 20.1 0.8
    -5 -1 -7 19.4 0.8
    -5 1 -7 19.9 0.8
    -5 1 -7 20.5 0.7
    -7 -1 -7 -0.2 0.5
    -7 -1 -7 0.3 0.4
    -7 1 -7 0.2 0.4
    -7 1 -7 0.3 0.3
    -9 -1 -7 15.9 1.3
    -9 -1 -7 19.2 1.1
    -9 1 -7 17.1 1.3
    -9 1 -7 18.7 1.1
    -11 -1 -7 1.9 0.7
    -11 -1 -7 1.3 0.9
    -11 1 -7 -1.2 0.8
    -11 1 -7 0.6 0.6
    -13 -1 -7 43.9 2.1
    -13 -1 -7 44.9 2.6
    -13 1 -7 41.3 2.1
    -13 1 -7 39.5 2.6
    18 -2 -7 62.99 4.3
    -18 -2 7 68.09 4.2
    -18 -2 7 68.59 4.5
    18 -2 -7 58.49 3.9
    18 2 -7 63.59 3.9
    -18 2 7 65.19 4
    -18 2 7 62.29 4.1
    18 2 -7 63.49 4.1
    16 -2 -7 274.17 7.2
    -16 -2 7 276.47 7.4
    16 -2 -7 274.07 7.3
    -16 -2 7 272.27 7.3
    16 2 -7 278.37 7.4
    -16 2 7 273.27 7.4
    -16 2 7 269.97 7.3
    16 2 -7 269.57 7.2
    14 -2 -7 273.87 6.8
    14 -2 -7 265.57 6.8
    -14 -2 7 258.87 6.7
    -14 -2 7 260.27 6.8
    -14 2 7 270.47 6.8
    14 2 -7 265.07 6.8
    -14 2 7 261.47 6.8
    14 2 -7 265.47 6.8
    -12 -2 7 157.98 4.4
    -12 -2 7 160.28 4.5
    12 -2 -7 157.38 4.4
    12 -2 -7 158.68 4.4
    -12 2 7 153.48 4.4
    12 2 -7 155.48 4.4
    12 2 -7 158.18 4.5
    -12 2 7 159.78 4.4
    10 -2 -7 28.6 1.7
    -10 -2 7 28.9 1.7
    -10 -2 7 26.6 1.7
    10 -2 -7 29.3 1.7
    -10 2 7 28.2 1.7
    -10 2 7 28.2 1.7
    10 2 -7 28.5 1.7
    10 2 -7 28.5 1.7
    -8 -2 7 625.74 13.2
    8 -2 -7 656.33 13.3
    -8 -2 7 655.93 13.2
    8 -2 -7 638.94 13.3
    8 2 -7 661.03 13.3
    -8 2 7 644.74 13.2
    8 2 -7 636.34 13.2
    -8 2 7 650.23 13.3
    -6 -2 7 443.26 9.1
    6 -2 -7 444.26 9.2
    6 -2 -7 444.26 9.2
    -6 -2 7 442.06 9.2
    -6 2 7 439.66 9.2
    6 2 -7 442.46 9.2
    6 2 -7 446.96 9.2
    -6 2 7 433.16 9.2
    -4 -2 7 2031.5 39.6
    4 -2 -7 2119.69 39.7
    -4 -2 7 2071.59 39.6
    4 -2 -7 2056.69 40.2
    4 2 -7 2068.09 39.6
    4 2 -7 2009.5 39.6
    -4 2 7 2108.89 40.1
    2 -2 -7 90.59 2.5
    -2 -2 7 96.69 2.2
    -2 -2 7 94.69 2.2
    2 -2 -7 101.99 2.4
    2 2 -7 96.49 2.3
    2 2 -7 99.49 2.3
    -2 2 7 97.59 2.3
    -2 2 7 96.29 2.3
    0 -2 -7 2.9 0.4
    0 -2 -7 2.2 0.4
    0 2 7 2.7 0.3
    0 2 -7 3.4 0.4
    0 2 -7 2.9 0.3
    0 2 7 2.5 0.3
    -2 -2 -7 658.33 12.8
    -2 -2 -7 647.24 12.8
    -2 2 -7 660.13 12.6
    -2 2 -7 663.13 12.6
    -4 -2 -7 471.45 9.5
    -4 -2 -7 477.45 9.5
    -4 2 -7 479.95 9.3
    -4 2 -7 485.15 9.3
    -6 -2 -7 78.99 2.1
    -6 -2 -7 81.09 2.2
    -6 2 -7 81.19 2
    -6 2 -7 82.59 2
    -8 -2 -7 4.1 0.7
    -8 2 -7 4 0.6
    -8 2 -7 4 0.6
    -10 -2 -7 0.4 0.8
    -10 -2 -7 0.3 0.6
    -10 2 -7 -0.4 0.7
    -10 2 -7 1.2 0.6
    -12 -2 -7 1.4 1.1
    -12 -2 -7 2.1 0.8
    -12 2 -7 0.3 0.6
    -12 2 -7 -0.4 1
    17 -3 -7 41.4 3.3
    -17 -3 7 39.1 3.2
    -17 -3 7 32.1 3.6
    17 -3 -7 32.4 3.1
    -17 3 7 43.9 3.5
    -17 3 7 33.6 3.2
    17 3 -7 41.3 3.4
    17 3 -7 35.4 3.4
    15 -3 -7 1.9 1.2
    15 -3 -7 1.5 1.3
    -15 -3 7 3 1.2
    -15 -3 7 2.3 1.4
    -15 3 7 2.4 1.4
    15 3 -7 2.1 1.3
    15 3 -7 2.1 1.2
    -15 3 7 0.4 1.3
    -13 -3 7 47.1 2.6
    13 -3 -7 44.4 2.5
    -13 -3 7 40.1 2.4
    13 -3 -7 42.2 2.4
    -13 3 7 44 2.5
    13 3 -7 43.7 2.6
    -13 3 7 43.1 2.5
    13 3 -7 44.8 2.4
    11 -3 -7 60.69 2.5
    -11 -3 7 59.49 2.5
    11 -3 -7 59.59 2.4
    11 3 -7 59.49 2.5
    -11 3 7 59.29 2.5
    -9 -3 7 15.7 1.4
    -9 -3 7 14.2 1.3
    9 -3 -7 12.8 1.2
    9 -3 -7 13.2 1.3
    9 3 -7 15.4 1.4
    9 3 -7 13 1.3
    -9 3 7 16 1.4
    -7 -3 7 165.48 4
    7 -3 -7 158.38 4
    7 -3 -7 160.48 4
    -7 -3 7 162.68 4
    -7 3 7 160.98 4
    7 3 -7 161.58 4
    -7 3 7 166.08 4
    7 3 -7 155.88 4
    5 -3 -7 12.8 1.1
    -5 -3 7 13.9 0.9
    5 -3 -7 12.4 0.9
    -5 3 7 12.7 0.9
    5 3 -7 13.2 0.9
    -5 3 7 12.5 0.9
    -3 -3 7 1.2 0.4
    -3 -3 7 1.3 0.4
    3 -3 -7 1.1 0.3
    3 -3 -7 0.7 0.4
    -3 3 7 0.8 0.4
    -3 3 7 1.5 0.4
    3 3 -7 0.7 0.4
    3 3 -7 1.3 0.4
    -1 -3 7 0.7 0.2
    1 -3 -7 0.9 0.3
    -1 -3 7 1.1 0.3
    -1 3 7 1.2 0.3
    -1 3 7 1 0.3
    1 3 -7 1.1 0.3
    -1 -3 -7 67.69 1.8
    -1 -3 -7 67.79 1.8
    -1 3 -7 66.59 1.7
    1 3 7 68.09 1.7
    1 3 7 67.29 1.7
    -1 3 -7 67.39 1.7
    -3 -3 -7 3.2 0.5
    -3 3 -7 3.2 0.4
    3 3 7 3.9 0.4
    3 3 7 3.4 0.4
    -3 3 -7 3.5 0.4
    -5 -3 -7 29.9 1.2
    -5 -3 -7 30.7 1.3
    -5 3 -7 30.6 1.1
    -5 3 -7 32.1 1.1
    5 3 7 30.6 0.9
    5 3 7 31.5 0.9
    -7 -3 -7 10.7 0.9
    -7 -3 -7 9.9 1.1
    -7 3 -7 11.6 0.9
    -7 3 -7 10.2 0.9
    7 3 7 11.1 0.6
    -9 -3 -7 3.7 0.7
    -9 -3 -7 4.8 0.9
    -9 3 -7 3.2 0.6
    -9 3 -7 4.4 0.8
    -11 -3 -7 89.89 2.9
    -11 -3 -7 92.99 3.1
    -11 3 -7 88.79 2.7
    -11 3 -7 92.09 3
    -13 -3 -7 68.99 3.3
    -13 -3 -7 67.99 2.7
    -13 3 -7 58.89 2.5
    -13 3 -7 67.29 3.1
    -18 -4 7 62.99 4.2
    -18 -4 7 50.69 5.2
    -18 4 7 65.59 4.2
    -18 4 7 58.29 4.2
    18 4 -7 60.19 4.6
    -16 -4 7 135.19 4.9
    -16 -4 7 128.19 4.9
    16 -4 -7 129.79 4.7
    16 -4 -7 129.89 4.7
    16 4 -7 137.39 4.9
    16 4 -7 132.19 4.9
    -16 4 7 133.29 4.9
    -16 4 7 142.29 6.5
    14 -4 -7 448.46 10.1
    -14 -4 7 438.86 10.2
    -14 -4 7 434.26 10.2
    14 -4 -7 438.96 10.1
    14 4 -7 425.76 10.1
    14 4 -7 436.26 10.2
    -14 4 7 444.26 10.2
    -14 4 7 436.86 10.2
    -12 -4 7 92.89 3.3
    12 -4 -7 89.59 3.3
    -12 -4 7 92.69 3.3
    -12 4 7 94.79 3.4
    -12 4 7 90.79 3.3
    12 4 -7 94.69 3.4
    12 4 -7 94.69 3.3
    -10 -4 7 45.3 2.1
    -10 -4 7 46 2.1
    10 -4 -7 44.3 2.1
    -10 4 7 46 2.1
    10 4 -7 45.9 2.1
    -10 4 7 45.6 2
    10 4 -7 46 2.2
    8 -4 -7 4.3 0.7
    8 -4 -7 5.5 0.9
    -8 -4 7 4.6 0.7
    -8 -4 7 6.6 0.9
    -8 4 7 3.5 0.6
    8 4 -7 6.1 0.9
    -8 4 7 4.9 0.8
    8 4 -7 5.7 0.9
    6 -4 -7 60.69 2.1
    -6 -4 7 62.59 2.1
    -6 -4 7 63.89 2.1
    6 -4 -7 66.69 2.2
    6 4 -7 64.79 2.1
    6 4 -7 63.19 2.1
    -6 4 7 63.69 2.1
    -6 4 7 63.39 2.1
    4 -4 -7 78.09 2.2
    4 -4 -7 71.79 2.2
    -4 -4 7 75.09 2.1
    4 4 -7 72.59 2.2
    -4 4 7 72.49 2.1
    4 4 -7 73.09 2.1
    -4 4 7 73.09 2.2
    2 -4 -7 206.98 4.7
    -2 -4 7 207.18 4.6
    2 -4 -7 208.78 4.7
    -2 -4 7 215.88 4.6
    -2 4 7 218.38 4.7
    2 4 -7 207.38 4.6
    2 4 -7 208.18 4.9
    -2 4 7 215.28 4.7
    0 -4 -7 429.56 8.7
    0 -4 7 422.76 8.4
    0 -4 7 426.86 8.5
    0 4 -7 427.96 8.6
    0 4 -7 420.56 8.6
    0 4 7 412.76 8.6
    0 4 7 432.86 8.6
    -2 -4 -7 276.87 5.9
    2 -4 7 278.37 5.5
    -2 -4 -7 279.47 5.9
    2 -4 7 277.07 5.5
    2 4 7 271.97 5.7
    -2 4 -7 273.37 5.7
    2 4 7 274.27 5.8
    -2 4 -7 271.97 5.7
    -4 -4 -7 155.58 3.6
    -4 -4 -7 151.38 3.6
    -4 4 -7 148.79 3.4
    4 4 7 144.29 3.3
    4 4 7 153.98 3.4
    -4 4 -7 153.58 3.4
    -6 -4 -7 129.69 3.4
    -6 -4 -7 131.09 3.3
    6 4 7 132.49 3
    -6 4 -7 127.19 3.1
    6 4 7 129.49 3
    -6 4 -7 132.69 3.2
    -8 -4 -7 0.9 0.7
    -8 -4 -7 2 0.6
    -8 4 -7 1.4 0.5
    -8 4 -7 1.4 0.7
    8 4 7 1.5 0.4
    -10 -4 -7 0.5 1
    -10 -4 -7 0.3 0.6
    -10 4 -7 -0.5 0.5
    10 4 7 -0.6 0.5
    -10 4 -7 0.1 0.9
    10 4 7 0.6 0.6
    -12 -4 -7 24.8 2.6
    -12 -4 -7 23.9 1.8
    -12 4 -7 25 2.2
    12 4 7 24.6 1.4
    -12 4 -7 25.5 1.7
    -17 -5 7 2.6 1.9
    -17 -5 7 -1.3 1.5
    17 -5 -7 -1.1 1.7
    17 -5 -7 -1.1 1.6
    -17 5 7 1.2 1.9
    -17 5 7 -0.3 1.6
    17 5 -7 0 1.9
    17 5 -7 1.3 2
    15 -5 -7 13 1.7
    -15 -5 7 18.5 2.1
    15 -5 -7 19.9 2.1
    -15 -5 7 22.9 2.8
    15 5 -7 15.9 1.8
    15 5 -7 15.3 1.9
    -15 5 7 19.2 2.3
    -15 5 7 16.2 1.9
    13 -5 -7 2.1 1.1
    -13 -5 7 3.8 1.2
    -13 -5 7 3.9 1.3
    13 -5 -7 1.1 1
    -13 5 7 3.7 1.2
    -13 5 7 3.4 1.2
    13 5 -7 2.3 1
    13 5 -7 2.9 1.3
    -11 -5 7 58.49 2.6
    -11 -5 7 51.29 2.5
    11 -5 -7 54.69 2.5
    11 -5 -7 50.19 2.5
    11 5 -7 58.19 2.6
    -11 5 7 52.99 2.5
    11 5 -7 53.19 2.6
    -9 -5 7 34.3 1.9
    9 -5 -7 30 1.8
    9 -5 -7 30.6 1.8
    -9 -5 7 35.9 1.9
    -9 5 7 30.6 1.8
    9 5 -7 35.1 1.9
    9 5 -7 33.2 1.9
    -9 5 7 31.5 1.8
    -7 -5 7 6.3 0.8
    -7 -5 7 9.5 1.1
    7 -5 -7 5.2 0.7
    7 -5 -7 9.4 1.1
    7 5 -7 7.2 0.9
    7 5 -7 6.3 0.8
    -7 5 7 8.3 1
    -7 5 7 5.9 0.8
    -5 -5 7 0.8 0.6
    5 -5 -7 1.5 0.6
    -5 -5 7 2 0.5
    5 -5 -7 0.8 0.6
    -5 5 7 1.6 0.6
    5 5 -7 1 0.5
    5 5 -7 1.4 0.5
    3 -5 -7 17.5 1.1
    3 -5 -7 17.1 1.1
    -3 -5 7 18 1
    -3 -5 7 17.9 1
    3 5 -7 18.6 1.1
    -3 5 7 16.9 1
    3 5 -7 17.3 1.1
    1 -5 -7 14 1
    -1 -5 7 14.8 0.9
    -1 -5 7 14.5 0.9
    1 -5 -7 15.6 1
    1 5 -7 14 0.9
    -1 5 7 14 1
    -1 5 7 13.9 0.9
    1 -5 7 39.1 1.3
    -1 -5 -7 37.6 1.5
    1 5 7 38.8 1.5
    -1 5 -7 38.2 1.4
    1 5 7 40.5 1.6
    -1 5 -7 40 1.4
    3 -5 7 43.2 1.3
    -3 -5 -7 40.9 1.6
    3 -5 7 42.5 1.2
    -3 -5 -7 43.9 1.7
    3 5 7 41.2 1.5
    -3 5 -7 43 1.5
    3 5 7 43.5 1.5
    -3 5 -7 40.4 1.5
    -5 -5 -7 30.4 1.5
    5 -5 7 31.3 1
    -5 -5 -7 31.2 1.5
    5 -5 7 31.5 1
    -5 5 -7 30.3 1.3
    5 5 7 31.1 1.4
    -5 5 -7 29.5 1.3
    5 5 7 31.8 1.2
    -7 -5 -7 0 0.7
    -7 -5 -7 2 0.6
    -7 5 -7 -0.7 0.5
    -7 5 -7 0.3 0.6
    7 5 7 0.6 0.4
    7 5 7 -0.2 0.5
    -9 -5 -7 74.59 2.6
    -9 -5 -7 84.89 3
    9 5 7 78.39 2.3
    -9 5 -7 82.19 2.5
    -9 5 -7 84.09 2.7
    9 5 7 78.79 2.4
    -11 -5 -7 19.9 1.7
    -11 -5 -7 21.1 2.3
    -11 5 -7 18.7 2.1
    -11 5 -7 19.1 1.5
    11 5 7 17.6 1.5
    16 -6 -7 3.2 1.8
    -16 -6 7 5.9 2
    16 -6 -7 6.9 1.9
    -16 -6 7 5.8 3.4
    16 6 -7 7.7 2
    -16 6 7 6.8 2.2
    -16 6 7 3.2 1.4
    16 6 -7 2.6 1.8
    14 -6 -7 -0.3 1.2
    -14 -6 7 5.2 1.5
    14 -6 -7 3.1 1.5
    -14 -6 7 2.3 2.1
    -14 6 7 0.5 1.4
    14 6 -7 2.1 1.4
    -14 6 7 1.6 1.3
    14 6 -7 0.7 0.9
    12 -6 -7 177.58 5.1
    -12 -6 7 173.78 5.1
    12 -6 -7 179.18 5.2
    -12 -6 7 167.98 5.1
    -12 6 7 182.08 5.1
    -12 6 7 183.48 5.2
    12 6 -7 179.28 5.1
    12 6 -7 182.28 5.2
    10 -6 -7 50.99 2.4
    10 -6 -7 46.9 2.4
    -10 -6 7 52.59 2.5
    -10 -6 7 50.89 2.4
    10 6 -7 49 2.3
    -10 6 7 47.7 2.4
    10 6 -7 51.89 2.5
    -10 6 7 49.4 2.4
    -8 -6 7 114.09 3.5
    8 -6 -7 111.89 3.5
    8 6 -7 109.39 3.5
    -8 6 7 111.49 3.4
    8 6 -7 116.59 3.5
    -8 6 7 110.79 3.4
    6 -6 -7 112.19 3.3
    -6 -6 7 111.49 3.3
    -6 -6 7 112.59 3.2
    6 -6 -7 111.69 3.3
    6 6 -7 109.59 3.3
    6 6 -7 113.69 3.3
    -6 6 7 112.49 3.3
    -6 6 7 114.69 3.3
    4 -6 -7 9.9 1.1
    4 -6 -7 9.5 1
    -4 -6 7 10.1 1.2
    -4 -6 7 9.4 1
    4 6 -7 9.6 1.1
    4 6 -7 8.3 1
    -4 6 7 10 1
    -2 -6 7 38.9 1.6
    2 -6 -7 38.6 1.7
    2 -6 -7 37 1.7
    2 6 -7 40.6 1.6
    -2 6 7 40.4 1.6
    2 6 -7 37.7 1.6
    0 -6 7 74.29 2.1
    0 -6 -7 69.89 2.3
    0 -6 -7 69.39 2.3
    0 -6 7 70.09 2.1
    0 6 -7 71.79 2.2
    0 6 7 72.89 2.2
    0 6 7 73.89 2.2
    2 -6 7 9.4 0.7
    2 -6 7 10.8 0.9
    -2 -6 -7 9.6 1.1
    -2 -6 -7 9.9 1.1
    2 6 7 10.1 0.9
    -2 6 -7 9.6 0.9
    -2 6 -7 9.8 1.1
    2 6 7 10.3 1.1
    4 -6 7 45.5 1.4
    -4 -6 -7 39.5 1.7
    4 -6 7 42.5 1.4
    -4 -6 -7 39.3 1.8
    4 6 7 42.9 1.6
    4 6 7 40.2 1.7
    -4 6 -7 41.6 1.7
    -4 6 -7 44.5 1.6
    -6 -6 -7 289.07 6.7
    6 -6 7 292.47 6
    -6 -6 -7 287.67 6.8
    6 -6 7 300.37 6
    -6 6 -7 278.67 6.5
    6 6 7 293.07 6.4
    6 6 7 299.67 6.4
    -6 6 -7 292.77 6.5
    8 -6 7 72.29 1.9
    -8 -6 -7 70.79 2.5
    8 -6 7 71.99 1.8
    -8 -6 -7 72.69 2.8
    8 6 7 67.59 2.2
    -8 6 -7 70.99 2.4
    8 6 7 70.99 2.4
    -8 6 -7 74.09 2.6
    -10 -6 -7 3.6 0.9
    -10 -6 -7 4 1.3
    -10 6 -7 5.4 1.1
    -10 6 -7 3.2 0.8
    10 6 7 3.4 1
    -12 -6 -7 2.6 2
    -12 -6 -7 2.9 1.1
    -12 6 -7 2.2 0.9
    12 6 7 1.7 1.2
    -12 6 -7 3.7 1.6
    -17 -7 7 5.6 2.3
    -17 -7 7 4.8 2.6
    -17 7 7 8.2 2.2
    -15 -7 7 8.1 2
    15 -7 -7 1.2 1.5
    -15 -7 7 3.4 1.7
    15 -7 -7 5.2 1.7
    -15 7 7 4.7 1.8
    -15 7 7 4.9 1.6
    15 7 -7 3.1 1.4
    15 7 -7 6.8 1.9
    13 -7 -7 -0.1 1.2
    -13 -7 7 0.3 1.2
    13 -7 -7 1.2 1.3
    -13 -7 7 1.5 1.5
    -13 7 7 -0.3 1.2
    13 7 -7 1 0.9
    -13 7 7 1.5 1.2
    13 7 -7 -0.7 1.4
    11 -7 -7 1.4 1.1
    -11 -7 7 2.9 1
    -11 -7 7 0.3 1.2
    11 -7 -7 2.1 1
    -11 7 7 2.2 1.1
    -11 7 7 0.3 1.1
    11 7 -7 -0.3 0.9
    11 7 -7 0.6 1.2
    9 -7 -7 79.59 3
    9 -7 -7 83.99 3.2
    -9 -7 7 73.99 3.4
    -9 -7 7 80.79 3.1
    -9 7 7 78.19 3
    -9 7 7 84.29 3.1
    9 7 -7 83.79 3.1
    -7 -7 7 250.07 6.4
    -7 -7 7 253.17 6.1
    7 -7 -7 243.38 6.1
    7 -7 -7 245.48 6.1
    7 7 -7 251.07 6.1
    -7 7 7 245.08 6.1
    -7 7 7 244.68 6.1
    7 7 -7 249.97 6.1
    -5 -7 7 8.2 1.1
    5 -7 -7 11.8 1.4
    5 -7 -7 13.4 1.5
    -5 -7 7 13 1.4
    -5 7 7 13.5 1.3
    -5 7 7 12.2 1.4
    5 7 -7 13 1.4
    -3 -7 7 17.4 1.2
    3 -7 -7 18.9 1.4
    3 -7 -7 17.5 1.4
    -3 7 7 16.2 1.6
    3 7 -7 17.2 1.3
    3 7 -7 15.3 1.3
    -3 7 7 17.3 1.4
    1 -7 -7 20 1.4
    -1 -7 7 22.4 1.2
    1 -7 -7 21.7 1.5
    -1 -7 7 21.4 1.3
    1 7 -7 23 1.4
    1 7 -7 22.2 1.4
    -1 7 7 23.8 1.3
    -1 -7 -7 117.19 3.4
    1 -7 7 120.29 3.1
    1 -7 7 120.89 3.1
    -1 -7 -7 118.29 3.4
    1 7 7 122.09 3.2
    -1 7 -7 122.09 3.3
    1 7 7 120.89 3.3
    -3 -7 -7 159.78 4.2
    3 -7 7 155.38 4
    -3 -7 -7 164.58 4.2
    3 -7 7 162.08 3.8
    -3 7 -7 160.48 4.1
    3 7 7 158.38 4.1
    3 7 7 160.18 4
    -3 7 -7 163.28 4.1
    5 -7 7 7.8 0.8
    -5 -7 -7 6.8 1.1
    -5 -7 -7 6.2 1.2
    5 -7 7 6.4 0.8
    -5 7 -7 7.2 1
    -5 7 -7 7.5 0.9
    5 7 7 6.6 0.8
    5 7 7 6.1 1
    -7 -7 -7 10.6 1.3
    7 -7 7 11.2 1.1
    -7 -7 -7 7.7 1
    7 -7 7 8.8 0.9
    7 7 7 9.8 1.1
    -7 7 -7 9.7 1.1
    -7 7 -7 10.3 1.2
    7 7 7 8.7 0.9
    9 -7 7 0.5 0.6
    -9 -7 -7 1.1 0.9
    -9 -7 -7 0 1.2
    9 -7 7 -0.3 0.7
    9 7 7 -0.5 1
    -9 7 -7 -0.1 1
    -9 7 -7 -1.3 0.7
    -11 -7 -7 2.1 1.6
    -11 -7 -7 2.8 1
    -11 7 -7 3.8 1
    11 7 7 2 1.3
    -11 7 -7 4 1.4
    -16 -8 7 17.6 2.6
    -16 -8 7 16.3 2.5
    16 8 -7 15.6 2.3
    -16 8 7 21 2.6
    16 8 -7 21 2.9
    -16 8 7 16.6 2.7
    -14 -8 7 7.5 1.7
    -14 -8 7 13 2.1
    14 -8 -7 10.6 1.8
    14 -8 -7 8.9 1.9
    14 8 -7 11.9 2.1
    14 8 -7 8.3 1.7
    -14 8 7 11.9 1.9
    -14 8 7 9.9 2.3
    -12 -8 7 38.8 3.1
    12 -8 -7 40.7 2.9
    -12 -8 7 37.2 2.9
    12 -8 -7 39 2.8
    12 8 -7 40.9 3
    12 8 -7 41.4 2.9
    -12 8 7 41.8 2.8
    -12 8 7 39.5 3.7
    10 -8 -7 90.89 3.5
    -10 -8 7 92.89 3.6
    10 -8 -7 90.89 3.6
    -10 -8 7 87.69 3.5
    -10 8 7 84.29 3.5
    10 8 -7 88.39 3.5
    -10 8 7 92.99 3.9
    8 -8 -7 4.6 1.2
    -8 -8 7 6.4 1.2
    8 -8 -7 4 1.1
    -8 -8 7 5.1 1.1
    8 8 -7 4.2 1.2
    -8 8 7 2.1 1.6
    -8 8 7 4.5 1.1
    8 8 -7 5.6 1.2
    -6 -8 7 558.64 11.8
    -6 -8 7 554.64 11.8
    6 -8 -7 557.74 11.9
    6 -8 -7 549.54 11.9
    -6 8 7 513.95 11.9
    6 8 -7 553.74 11.8
    6 8 -7 551.44 11.8
    -6 8 7 535.05 11.8
    4 -8 -7 280.27 6.6
    -4 -8 7 272.17 6.5
    4 -8 -7 274.97 6.6
    -4 -8 7 276.47 6.4
    4 8 -7 265.07 6.5
    -4 8 7 266.77 6.5
    -4 8 7 280.37 6.6
    4 8 -7 273.27 6.5
    -2 -8 7 89.89 2.8
    2 -8 -7 92.49 3
    2 -8 -7 90.79 3
    -2 8 7 88.39 3
    2 8 -7 92.39 2.9
    2 8 -7 93.39 3
    -2 8 7 92.39 2.9
    0 -8 7 111.49 3
    0 -8 7 106.59 3.1
    0 -8 -7 109.49 3.3
    0 -8 -7 106.59 3.3
    0 8 -7 105.69 3.2
    0 8 -7 108.09 3.2
    0 8 7 106.89 3.2
    2 -8 7 225.28 5.3
    -2 -8 -7 227.18 5.7
    2 -8 7 233.68 5.3
    -2 -8 -7 235.28 5.7
    2 8 7 235.68 5.5
    -2 8 -7 232.08 5.5
    2 8 7 226.78 5.6
    -4 -8 -7 159.28 4.4
    -4 -8 -7 139.49 5
    4 -8 7 155.98 3.8
    4 -8 7 161.38 3.9
    4 8 7 161.68 4.2
    4 8 7 156.48 4.1
    -4 8 -7 154.48 4.1
    -4 8 -7 156.98 4.2
    -6 -8 -7 85.09 3
    6 -8 7 77.79 2.5
    6 -8 7 83.89 2.4
    -6 8 -7 80.39 2.9
    6 8 7 83.99 3
    -6 8 -7 80.19 2.7
    6 8 7 80.19 2.7
    8 -8 7 5.4 0.8
    -8 -8 -7 6.9 1.1
    8 -8 7 6.9 1
    -8 -8 -7 8 1.4
    8 8 7 5.9 1.2
    -8 8 -7 6.6 1.1
    -8 8 -7 6.2 1.2
    -10 -8 -7 48.8 3.2
    10 -8 7 55.09 2.1
    -10 -8 -7 53.39 2.9
    10 8 7 48.8 3.1
    -10 8 -7 51.29 2.4
    -10 8 -7 54.49 3
    15 -9 -7 3.1 2.2
    -15 -9 7 1.9 2.5
    -15 -9 7 -0.7 1.9
    15 -9 -7 0.6 2
    15 9 -7 -3.4 2.2
    15 9 -7 5.8 2.2
    -15 9 7 2.4 1.9
    -15 9 7 4.6 2.4
    -13 -9 7 2.7 1.9
    13 -9 -7 -1.2 1.6
    13 -9 -7 -1.6 1.5
    -13 -9 7 0.3 1.6
    13 9 -7 1.3 1.4
    -13 9 7 0.3 1.6
    -13 9 7 -1.7 1.6
    13 9 -7 -0.5 1.5
    -11 -9 7 1 1.5
    -11 -9 7 0.7 1.3
    11 -9 -7 -0.5 1.1
    11 -9 -7 -0.5 1.4
    -11 9 7 0.5 1.4
    -11 9 7 4 1.4
    11 9 -7 0.6 1.4
    9 -9 -7 -0.6 1.1
    -9 -9 7 0.7 1.3
    -9 -9 7 1.7 1.1
    9 -9 -7 0 1.2
    -9 9 7 0.9 1.7
    9 9 -7 -0.1 1.1
    9 9 -7 -1.4 1.1
    -9 9 7 -0.2 1.1
    7 -9 -7 36.8 2.4
    -7 -9 7 37 2.4
    7 -9 -7 33.7 2.3
    -7 -9 7 41.6 2.4
    7 9 -7 35.4 2.4
    -7 9 7 37.6 2.3
    7 9 -7 38.3 2.4
    -7 9 7 33.9 2.3
    5 -9 -7 126.69 4
    -5 -9 7 131.39 4
    5 -9 -7 127.59 4
    -5 -9 7 125.99 3.8
    -5 9 7 130.79 4
    5 9 -7 125.79 4
    5 9 -7 127.59 4
    -5 9 7 123.39 3.9
    -3 -9 7 206.78 5.2
    3 -9 -7 207.68 5.5
    3 -9 -7 210.48 5.5
    -3 -9 7 207.28 5.3
    3 9 -7 207.08 5.4
    3 9 -7 206.08 5.4
    -3 9 7 210.28 5.4
    -3 9 7 211.08 5.5
    -1 -9 7 244.28 5.9
    -1 -9 7 245.38 5.8
    1 -9 -7 242.58 6.1
    1 -9 -7 241.88 6.1
    1 9 -7 252.07 6.1
    1 9 -7 248.28 6.1
    -1 9 7 235.08 6
    -1 9 7 251.07 6
    1 -9 7 89.29 2.8
    1 -9 7 89.29 2.9
    -1 -9 -7 92.29 3.2
    -1 -9 -7 89.99 3.2
    -1 9 -7 91.29 3.1
    -1 9 -7 90.69 3
    1 9 7 92.79 3
    3 -9 7 2.4 0.8
    -3 -9 -7 1.8 0.8
    -3 -9 -7 3.1 1
    3 -9 7 1.4 0.7
    -3 9 -7 1.7 0.7
    3 9 7 1.4 0.6
    3 9 7 1.3 1
    5 -9 7 30.9 1.9
    5 -9 7 23.6 1.5
    -5 -9 -7 28.1 2.3
    -5 -9 -7 31.1 2.1
    -5 9 -7 30.4 1.7
    5 9 7 27.4 1.6
    -5 9 -7 32.1 2.1
    5 9 7 31.1 2.2
    7 -9 7 5.4 1.8
    -7 -9 -7 5.9 1.5
    -7 -9 -7 4.2 1.1
    -7 9 -7 4.7 1.2
    7 9 7 6.4 1.6
    -7 9 -7 6.3 1
    -9 -9 -7 4.8 1.3
    -9 -9 -7 7.4 1.7
    9 -9 7 5.3 1.2
    9 9 7 7.3 1.7
    -9 9 -7 5.8 1.2
    -9 9 -7 6.7 1.6
    -14 -10 7 8.8 2.6
    -14 -10 7 8.7 2.6
    14 -10 -7 8.8 2.4
    14 -10 -7 7.7 2.1
    14 10 -7 8 2.4
    -14 10 7 8.1 2.4
    14 10 -7 8.6 2.4
    -14 10 7 10.1 2.2
    12 -10 -7 0.9 1.5
    -12 -10 7 1.7 1.7
    -12 -10 7 0.5 1.7
    12 -10 -7 2.6 1.8
    12 10 -7 1.6 1.8
    -12 10 7 0.6 1.6
    -12 10 7 0.8 1.6
    12 10 -7 0.7 1.4
    10 -10 -7 0 1.3
    -10 -10 7 -0.2 1.2
    10 -10 -7 2.1 1.5
    -10 -10 7 1.1 1.3
    10 10 -7 -0.8 1.4
    -10 10 7 0.7 1.2
    -10 10 7 -0.3 1.4
    10 10 -7 0 1.4
    -8 -10 7 42.5 2.8
    8 -10 -7 42.3 2.7
    -8 -10 7 40.9 2.7
    8 10 -7 38.9 2.7
    8 10 -7 43.6 2.8
    -8 10 7 44.1 2.9
    -8 10 7 36.2 2.6
    -6 -10 7 4.1 1.4
    -6 -10 7 5 1.2
    6 -10 -7 5.2 1.3
    6 -10 -7 3 1.1
    6 10 -7 5.1 1.3
    -6 10 7 3.5 1.1
    -6 10 7 3.4 1.1
    6 10 -7 2.2 1.1
    -4 -10 7 9.8 1.4
    -4 -10 7 11.9 1.4
    4 -10 -7 9.8 1.5
    4 -10 -7 9 1.3
    -4 10 7 9.2 1.3
    4 10 -7 10.8 1.6
    -4 10 7 12.4 1.5
    4 10 -7 9 1.4
    2 -10 -7 135.39 4.3
    -2 -10 7 150.68 5.1
    2 -10 -7 136.49 4.3
    -2 -10 7 129.89 4
    2 10 -7 135.99 4.2
    -2 10 7 135.89 4.2
    -2 10 7 139.59 4.3
    2 10 -7 134.59 4.2
    0 -10 7 157.18 4.2
    0 -10 7 156.88 4.4
    0 -10 -7 152.18 4.5
    0 -10 -7 162.88 4.6
    0 10 7 160.18 4.5
    0 10 -7 126.89 4.9
    0 10 -7 156.38 4.5
    0 10 7 153.18 4.4
    2 -10 7 25.1 2
    2 -10 7 25.2 1.7
    -2 -10 -7 25.2 2.1
    -2 -10 -7 24.3 2.3
    -2 10 -7 24.9 1.9
    2 10 7 27 1.9
    -2 10 -7 25.7 2.1
    -4 -10 -7 29.9 2.5
    4 -10 7 24.4 1.6
    -4 -10 -7 24.4 2.3
    4 -10 7 27.6 2.2
    -4 10 -7 29 1.9
    4 10 7 25.5 2.3
    4 10 7 25.4 1.8
    -6 -10 -7 7.3 1.6
    -6 -10 -7 9.1 1.5
    6 -10 7 5.8 1.2
    6 10 7 6.5 1.5
    -6 10 -7 5.1 1.4
    -6 10 -7 5.2 1
    -8 -10 -7 11.5 1.9
    -8 -10 -7 10.2 1.5
    8 -10 7 13 1.6
    -8 10 -7 13.8 1.7
    -8 10 -7 12.1 1.4
    13 -11 -7 1.8 1.9
    -13 -11 7 -0.6 2
    13 -11 -7 0.4 2.3
    -13 -11 7 0.4 2.5
    -13 11 7 -1.8 2.3
    13 11 -7 -1.9 2
    -13 11 7 1.2 1.9
    13 11 -7 -1.8 2.2
    11 -11 -7 0.2 1.7
    11 -11 -7 -0.4 1.8
    -11 -11 7 0.3 2
    -11 -11 7 2.4 1.9
    -11 11 7 -0.1 1.4
    11 11 -7 -0.3 1.8
    -11 11 7 0.5 1.9
    11 11 -7 -0.7 1.8
    9 -11 -7 3.5 1.6
    -9 -11 7 2.1 1.6
    9 -11 -7 3.9 1.8
    -9 -11 7 2.1 1.5
    -9 11 7 3 1.6
    9 11 -7 1.5 1.5
    9 11 -7 1.7 1.6
    -9 11 7 2.9 1.5
    -7 -11 7 0.3 1.1
    7 -11 -7 0.9 1.4
    7 -11 -7 -0.1 1.2
    -7 -11 7 0.3 1.4
    7 11 -7 1 1.4
    -7 11 7 0.4 1.3
    -7 11 7 0 1.2
    7 11 -7 2.3 1.4
    5 -11 -7 24.6 2.5
    -5 -11 7 24.3 2.6
    5 -11 -7 28.9 2.6
    -5 -11 7 28.1 2.4
    5 11 -7 21 2.4
    -5 11 7 25.2 2.4
    5 11 -7 24.9 2.6
    -5 11 7 28.1 2.5
    -3 -11 7 43.9 2.9
    3 -11 -7 43.1 2.9
    3 -11 -7 45.1 2.8
    3 11 -7 44.8 2.8
    -3 11 7 43.5 2.8
    3 11 -7 42.1 3.6
    -3 11 7 43.1 2.6
    1 -11 -7 2.3 1.4
    1 -11 -7 -0.8 1
    -1 -11 7 1.3 0.8
    -1 11 7 1.2 0.9
    -1 11 7 2.8 1.3
    1 11 -7 0.9 1.1
    1 11 -7 2.6 1
    1 -11 7 1.2 1.1
    -1 -11 -7 -0.6 1.2
    -1 -11 -7 0.7 1.1
    1 -11 7 0.7 0.8
    -1 11 -7 2 1.2
    -1 11 -7 0.8 0.9
    1 11 7 1 1.2
    1 11 7 1.5 1.3
    -3 -11 -7 1.2 1.4
    3 -11 7 2.4 1.2
    3 -11 7 0.9 0.8
    3 11 7 0.1 1.3
    -3 11 -7 1.3 1.2
    -3 11 -7 0.8 1
    3 11 7 1.4 1.1
    5 -11 7 19.4 2.3
    -5 -11 -7 16.9 1.9
    -5 -11 -7 18.8 2.1
    -5 11 -7 20.4 2
    5 11 7 20.7 2
    -7 -11 -7 -1.6 1.4
    -7 11 -7 -0.2 1.1
    -7 11 -7 -0.5 1.6
    -12 -12 7 -4.2 2.4
    -12 -12 7 4.6 2.4
    12 -12 -7 6.1 2.5
    12 -12 -7 -0.2 2.1
    -12 12 7 -1.4 2.1
    12 12 -7 -0.4 2.1
    -12 12 7 3.9 2.2
    12 12 -7 3 2.8
    -10 -12 7 6.5 2.3
    10 -12 -7 11.1 2.4
    10 -12 -7 9.6 2.1
    -10 -12 7 8.5 2
    -10 12 7 6.7 2.1
    -10 12 7 8.4 2.1
    10 12 -7 8.2 2.2
    10 12 -7 6.8 2
    8 -12 -7 29.6 3.3
    -8 -12 7 30.4 3.2
    8 -12 -7 26.7 2.6
    -8 -12 7 35.6 3.4
    -8 12 7 37 3.3
    8 12 -7 26.3 3.3
    8 12 -7 30 3.4
    -8 12 7 29.5 3.2
    6 -12 -7 31.3 3.1
    -6 -12 7 29.7 2.9
    6 -12 -7 27.8 3
    -6 -12 7 29.4 3.1
    6 12 -7 31.7 3.6
    6 12 -7 30.6 3.2
    -6 12 7 32 2.8
    -6 12 7 29 2.9
    4 -12 -7 0 1.3
    -4 -12 7 2.3 1.4
    4 -12 -7 0.4 1.6
    -4 -12 7 2.3 1.2
    -4 12 7 0.9 1.4
    4 12 -7 0.9 1.4
    4 12 -7 2.4 1.6
    -4 12 7 4.1 1.4
    2 -12 -7 9.4 1.9
    -2 -12 7 9.9 1.6
    2 12 -7 10.1 1.8
    2 12 -7 11 1.6
    -2 12 7 6.9 1.4
    -2 12 7 9.7 1.6
    0 -12 -7 2.1 1.5
    0 -12 7 0.2 1.3
    0 -12 7 0.2 1.1
    0 -12 -7 1.3 1.3
    0 12 -7 -0.8 1.3
    0 12 7 -0.9 1.3
    0 12 -7 2.2 1.3
    0 12 7 0.5 1.4
    2 -12 7 1.9 1.4
    -2 -12 -7 2.2 1.4
    -2 -12 -7 2.4 1.3
    -2 12 -7 1.1 1.2
    2 12 7 5.1 1.5
    -2 12 -7 5.1 1.6
    2 12 7 4.4 1.4
    -4 -12 -7 4 1.6
    -4 -12 -7 1.8 1.7
    4 -12 7 5.3 2
    -4 12 -7 2.3 1.2
    -4 12 -7 3.7 1.5
    4 12 7 0.5 1.6
    -6 -12 -7 13.1 2.1
    -6 12 -7 8.3 1.4
    -9 -13 7 1.7 2.2
    9 -13 -7 5.2 2.3
    -9 -13 7 -3.3 2.2
    9 -13 -7 3.6 2.4
    -9 13 7 3.4 2.3
    9 13 -7 1.6 2.4
    9 13 -7 1.6 2.3
    -9 13 7 3.9 1.9
    7 -13 -7 0.1 1.8
    -7 -13 7 3.6 2.1
    7 -13 -7 2.6 1.8
    -7 -13 7 3.3 1.9
    -7 13 7 -0.9 1.7
    7 13 -7 0 1.9
    7 13 -7 1.5 1.8
    -7 13 7 2.6 1.9
    -5 -13 7 0.8 1.6
    5 -13 -7 -1.6 1.5
    -5 -13 7 0.3 1.4
    5 -13 -7 2.3 1.7
    -5 13 7 -1.5 1.5
    5 13 -7 3.2 2
    5 13 -7 1.1 1.6
    -5 13 7 -1.9 1.4
    -3 -13 7 2.2 1.6
    -3 -13 7 1.5 1.7
    3 -13 -7 2.4 2.2
    3 -13 -7 3.3 1.5
    -3 13 7 -0.3 1.4
    3 13 -7 2 1.9
    -3 13 7 2.2 1.4
    3 13 -7 2.6 1.6
    -1 -13 7 6.1 1.7
    1 -13 -7 7.1 2
    1 -13 -7 9.9 2
    1 13 -7 9.1 2
    -1 13 7 5.2 1.6
    -1 13 7 4.6 1.8
    1 13 -7 8 1.7
    1 -13 7 1.6 1.6
    -1 -13 -7 -0.7 1.3
    -1 -13 -7 3.5 2
    1 13 7 3.2 1.9
    -1 13 -7 0.5 1.3
    -1 13 -7 2 1.8
    -3 -13 -7 -0.2 1.6
    -3 13 -7 -0.1 1.4
    6 -14 -7 19.1 2.6
    6 -14 -7 31 4
    -6 14 7 18 2.4
    6 14 -7 19.1 2.5
    -6 14 7 15.8 2.3
    6 14 -7 21.9 3.6
    4 -14 -7 2.2 1.7
    4 -14 -7 7.9 2.3
    4 14 -7 6.7 2.1
    4 14 -7 4.5 2.5
    -4 14 7 2.6 2
    -4 14 7 6.4 2.1
    2 -14 -7 6.8 2.1
    2 -14 -7 6.3 2.6
    -2 14 7 8.3 2.5
    2 14 -7 10 2.1
    0 -14 -7 2 1.6
    0 14 -7 1.2 1.5
    18 0 -8 70.19 4
    -18 0 8 69.69 4
    18 0 -8 66.29 3.9
    -16 0 8 77.19 3.5
    -16 0 8 75.59 3.6
    16 0 -8 73.59 3.5
    16 0 -8 70.99 3.5
    -14 0 8 432.96 10.2
    -14 0 8 446.96 10.2
    14 0 -8 453.65 10.2
    14 0 -8 449.95 10.2
    12 0 -8 2.8 1.4
    -12 0 8 1.2 0.9
    -12 0 8 2 0.8
    12 0 -8 2.1 1
    -10 0 8 181.28 4.7
    10 0 -8 183.08 4.7
    -8 0 8 586.44 12.1
    -8 0 8 602.14 12.2
    8 0 -8 591.54 12.2
    8 0 -8 577.04 12.2
    6 0 -8 526.05 11.2
    6 0 -8 533.55 10.8
    -6 0 8 530.95 11
    -6 0 8 528.85 10.8
    -4 0 8 5.8 0.6
    4 0 -8 5.9 0.7
    4 0 -8 5.8 0.6
    -4 0 8 4.5 0.6
    2 0 -8 1713.83 33.4
    -2 0 8 1748.53 33
    2 0 -8 1702.53 33.1
    -2 0 8 1761.62 33.3
    0 0 -8 205.88 4.2
    0 0 -8 209.48 4.2
    -6 0 -8 71.99 1.8
    -6 0 -8 74.49 1.8
    -8 0 -8 0.3 0.4
    -8 0 -8 -0.3 0.5
    -10 0 -8 6.5 0.8
    -10 0 -8 6.5 0.9
    -12 0 -8 2.2 1.1
    -12 0 -8 4.3 0.9
    -19 -1 8 12.3 2.8
    -19 -1 8 9.1 2
    -19 1 8 6.7 2.6
    -19 1 8 8.9 2.2
    -17 -1 8 15 2
    -17 -1 8 16.6 2.3
    17 -1 -8 13.7 1.9
    17 -1 -8 15.7 2.1
    -17 1 8 18.3 2.2
    17 1 -8 17.7 2
    -17 1 8 14.2 1.9
    17 1 -8 10.5 1.7
    -15 -1 8 48.5 2.9
    15 -1 -8 42.8 2.8
    15 -1 -8 39.7 2.7
    -15 -1 8 42.5 2.8
    -15 1 8 41.1 2.7
    15 1 -8 42.7 2.8
    -15 1 8 41.8 2.7
    15 1 -8 49.2 2.8
    -13 -1 8 34.4 2.3
    -13 -1 8 37.4 2.3
    13 -1 -8 38.9 2.3
    13 -1 -8 37 2.3
    13 1 -8 36 2.2
    -13 1 8 40.9 2.4
    -13 1 8 36.6 2.2
    13 1 -8 36.3 2.3
    11 -1 -8 377.96 8.6
    -11 -1 8 387.76 8.6
    11 -1 -8 387.56 8.6
    11 1 -8 388.46 8.6
    -11 1 8 373.76 8.6
    11 1 -8 385.16 8.6
    -9 -1 8 704.13 14.5
    9 -1 -8 699.93 14.5
    9 -1 -8 705.73 14.5
    -9 -1 8 713.53 14.5
    9 1 -8 705.83 14.5
    9 1 -8 713.13 14.5
    -9 1 8 706.13 14.5
    -9 1 8 705.63 14.5
    7 -1 -8 558.44 11.4
    -7 -1 8 541.35 11.3
    -7 -1 8 557.34 11.3
    7 -1 -8 549.95 11.3
    7 1 -8 551.04 11.3
    -7 1 8 549.85 11.3
    7 1 -8 549.95 11.3
    -7 1 8 542.55 11.3
    5 -1 -8 35.7 1.4
    5 -1 -8 38.8 1.7
    -5 -1 8 36.6 1.3
    -5 1 8 32 1.2
    5 1 -8 35.8 1.6
    5 1 -8 34.1 1.3
    3 -1 -8 5.4 0.6
    -3 -1 8 5.8 0.6
    -3 -1 8 5.8 0.5
    3 1 -8 5.8 0.6
    -3 1 8 6 0.6
    -3 1 8 6.1 0.6
    3 1 -8 5.8 0.6
    1 -1 -8 0 0.2
    1 -1 -8 -0.1 0.2
    -1 1 8 0 0.2
    -1 1 8 0.4 0.2
    1 1 -8 0.1 0.2
    -1 -1 -8 25.9 0.8
    -1 -1 -8 25.9 0.8
    -3 -1 -8 0.1 0.2
    -3 -1 -8 0.1 0.2
    -5 -1 -8 14.5 0.7
    -5 -1 -8 14.8 0.8
    -5 1 -8 15.7 0.6
    -5 1 -8 14.2 0.7
    -7 -1 -8 20.1 1.1
    -7 -1 -8 19.9 1
    -7 1 -8 19.3 0.9
    -7 1 -8 19.9 1
    -9 -1 -8 62.89 2
    -9 -1 -8 63.49 2.1
    -9 1 -8 62.59 2
    -9 1 -8 63.89 1.9
    -11 -1 -8 19.4 1.7
    -11 -1 -8 20.1 1.5
    -11 1 -8 20.4 1.4
    -11 1 -8 21.1 1.8
    18 -2 -8 26.6 2.6
    -18 -2 8 32.4 3.9
    18 -2 -8 26.4 3.4
    -18 -2 8 34.2 3.6
    18 2 -8 36.5 3.7
    -18 2 8 32.7 3.5
    18 2 -8 20.9 2.3
    16 -2 -8 46.8 3.1
    -16 -2 8 50.89 3.2
    16 -2 -8 49.2 3.1
    -16 -2 8 53.09 3.4
    16 2 -8 49.7 3.1
    -16 2 8 52.29 3.1
    16 2 -8 49.6 3.3
    -16 2 8 51.89 3.3
    14 -2 -8 1.5 0.9
    -14 -2 8 2.5 1.2
    14 -2 -8 1.4 1.1
    -14 -2 8 2.4 1.2
    14 2 -8 2.2 1.1
    -14 2 8 2 1.2
    14 2 -8 1.5 1.1
    -14 2 8 3.9 1.2
    -12 -2 8 24.9 1.9
    12 -2 -8 24.9 1.9
    -12 -2 8 24.4 1.9
    12 2 -8 23.3 1.9
    -12 2 8 22.7 1.8
    12 2 -8 24.7 1.9
    10 -2 -8 5.3 0.9
    10 -2 -8 4.6 0.9
    -10 -2 8 3.9 0.9
    -10 2 8 2.5 0.6
    10 2 -8 2.5 0.8
    10 2 -8 2.6 1.4
    -10 2 8 2.9 0.7
    8 -2 -8 140.09 3.7
    8 -2 -8 147.69 3.8
    -8 -2 8 141.69 3.7
    -8 -2 8 142.99 3.7
    -8 2 8 144.99 3.8
    8 2 -8 143.49 3.7
    -8 2 8 143.99 3.7
    8 2 -8 141.19 3.7
    -6 -2 8 239.58 5.4
    6 -2 -8 237.88 5.4
    -6 -2 8 241.28 5.3
    6 -2 -8 244.28 5.4
    6 2 -8 235.08 5.4
    -6 2 8 245.98 5.4
    -6 2 8 243.28 5.4
    6 2 -8 234.78 5.4
    -4 -2 8 360.86 7.5
    4 -2 -8 374.36 7.6
    -4 -2 8 360.76 7.5
    4 2 -8 373.36 8.1
    -4 2 8 356.96 7.6
    4 2 -8 371.36 7.6
    -4 2 8 363.46 7.6
    2 -2 -8 17.8 0.8
    -2 -2 8 19.4 0.7
    -2 -2 8 18.1 0.7
    -2 2 8 17.3 0.8
    2 2 -8 18.6 0.8
    2 2 -8 17.2 0.8
    -2 2 8 18.1 0.8
    0 -2 -8 506.75 10
    0 -2 -8 505.05 9.9
    0 2 -8 495.35 9.8
    0 2 8 505.65 9.7
    0 2 -8 500.65 9.8
    0 2 8 507.95 9.8
    -2 -2 -8 7.5 0.6
    -2 -2 -8 6.3 0.6
    -2 2 -8 7 0.4
    -2 2 -8 7.4 0.4
    -4 -2 -8 77.19 1.9
    -4 -2 -8 77.79 1.9
    -4 2 -8 79.29 1.8
    -4 2 -8 77.79 1.8
    -6 -2 -8 116.89 2.8
    -6 -2 -8 116.29 2.9
    -6 2 -8 119.29 2.7
    -6 2 -8 121.89 2.7
    -8 -2 -8 21 1.1
    -8 -2 -8 22.2 1.3
    -8 2 -8 20.2 1.2
    -8 2 -8 21.9 1
    -10 -2 -8 -0.6 0.8
    -10 -2 -8 0.3 0.6
    -10 2 -8 -0.5 0.7
    -10 2 -8 0.5 0.5
    -12 -2 -8 21.7 1.7
    -12 -2 -8 18.5 2.1
    -12 2 -8 20.6 1.6
    -12 2 -8 16.5 2
    -19 -3 8 4.3 2.5
    -19 3 8 8 2.4
    -17 -3 8 6.1 2
    -17 -3 8 4.7 1.6
    17 -3 -8 3.1 1.6
    17 -3 -8 6.2 1.8
    -17 3 8 9.5 2.1
    17 3 -8 4.8 1.8
    17 3 -8 2.7 1.7
    -17 3 8 2.3 1.8
    -15 -3 8 0.8 1.4
    15 -3 -8 -0.5 1.1
    15 -3 -8 -3.3 1.1
    -15 -3 8 1.2 1.2
    15 3 -8 1.1 1.2
    -15 3 8 -1.6 1.2
    -15 3 8 0.9 1.3
    15 3 -8 0.1 1.1
    13 -3 -8 44.7 2.4
    13 -3 -8 46 2.5
    -13 -3 8 44.5 2.6
    -13 -3 8 48.7 2.6
    -13 3 8 42.2 2.5
    13 3 -8 44.7 2.6
    13 3 -8 44.4 2.6
    -13 3 8 45.4 2.5
    -11 -3 8 9.6 1.1
    -11 -3 8 12.1 1.2
    11 -3 -8 13.8 1.6
    11 -3 -8 14.5 1.5
    11 3 -8 14.9 1.6
    11 3 -8 12.6 1.6
    -11 3 8 12.7 1.6
    -11 3 8 14.5 1.6
    9 -3 -8 9.1 1.2
    -9 -3 8 10.9 1.2
    9 -3 -8 10.7 1.1
    -9 -3 8 8.9 1.1
    -9 3 8 9.7 1.1
    -9 3 8 9.3 1.2
    9 3 -8 10 1.3
    7 -3 -8 5.6 0.8
    7 -3 -8 6 0.8
    -7 -3 8 5.5 0.8
    -7 -3 8 5.8 0.7
    7 3 -8 5.7 0.7
    7 3 -8 4.2 0.6
    -7 3 8 7.5 0.9
    -7 3 8 4.4 0.7
    5 -3 -8 11.6 0.9
    -5 -3 8 11.9 0.8
    5 -3 -8 11.8 0.9
    -5 3 8 11.7 0.8
    5 3 -8 10.4 0.9
    5 3 -8 10.5 0.9
    3 -3 -8 419.86 8.8
    -3 -3 8 426.36 8.7
    -3 -3 8 434.76 8.7
    3 -3 -8 431.16 8.8
    -3 3 8 432.46 8.8
    3 3 -8 429.96 8.7
    -3 3 8 426.96 8.7
    1 -3 -8 792.92 15.8
    -1 -3 8 822.72 15.6
    1 -3 -8 812.62 15.9
    -1 -3 8 807.22 15.6
    1 3 -8 805.52 15.7
    -1 3 8 802.42 15.7
    -1 3 8 809.72 15.7
    1 3 -8 805.12 15.7
    -1 -3 -8 305.57 6.3
    -1 -3 -8 306.97 6.3
    1 3 8 311.17 6.1
    -1 3 -8 305.27 6.2
    -1 3 -8 305.17 6.2
    1 3 8 305.47 6.1
    -3 -3 -8 1.4 0.4
    -3 3 -8 1.2 0.3
    -3 3 -8 1.4 0.3
    -5 -3 -8 6.2 0.7
    -5 -3 -8 5.7 0.6
    -5 3 -8 5.9 0.6
    -5 3 -8 5.7 0.7
    -7 -3 -8 0.2 0.4
    -7 -3 -8 0.2 0.6
    -7 3 -8 2.6 0.9
    -7 3 -8 0.4 0.5
    -9 -3 -8 0 0.5
    -9 -3 -8 -0.9 0.7
    -9 3 -8 1.3 0.5
    -9 3 -8 1.5 0.7
    -11 -3 -8 1.4 0.7
    -11 -3 -8 -0.1 1.1
    -11 3 -8 0.5 1
    -11 3 -8 1 0.7
    18 -4 -8 6.1 2.1
    -18 -4 8 2.8 1.9
    -18 -4 8 7 2.4
    -18 4 8 4.6 2.2
    18 4 -8 8.1 2.4
    18 4 -8 7.3 2.3
    -18 4 8 6.9 2
    16 -4 -8 1.4 1.3
    -16 -4 8 -0.6 1.5
    16 -4 -8 -0.7 1.4
    -16 -4 8 4.3 1.6
    -16 4 8 3 1.5
    -16 4 8 1.1 1.5
    16 4 -8 3.2 1.7
    16 4 -8 0.9 1.4
    14 -4 -8 4.9 1.2
    -14 -4 8 0.6 1.6
    14 -4 -8 1.9 1.1
    -14 -4 8 1.7 1.1
    -14 4 8 0.7 1.2
    -14 4 8 4 1.4
    14 4 -8 3 1.4
    14 4 -8 3.6 1.3
    12 -4 -8 0.1 0.9
    -12 -4 8 -0.4 1
    -12 -4 8 -1.4 0.9
    12 -4 -8 -0.2 0.9
    -12 4 8 -0.3 0.9
    12 4 -8 0.3 1
    -12 4 8 0.3 1.3
    12 4 -8 1.3 1
    -10 -4 8 27.1 1.8
    10 -4 -8 25.5 1.8
    10 -4 -8 24 1.7
    -10 4 8 25.3 1.7
    10 4 -8 27.2 1.9
    10 4 -8 27.5 1.8
    -10 4 8 26.7 1.8
    8 -4 -8 0.2 0.6
    8 -4 -8 0.6 0.6
    -8 -4 8 -0.2 0.7
    -8 -4 8 0.1 0.6
    8 4 -8 -0.2 0.5
    8 4 -8 0 0.6
    -8 4 8 0.2 0.6
    -8 4 8 -0.2 0.5
    -6 -4 8 231.18 5.3
    6 -4 -8 229.88 5.4
    -6 -4 8 226.58 5.3
    6 -4 -8 230.08 5.4
    6 4 -8 227.78 5.3
    6 4 -8 232.28 5.3
    -6 4 8 234.98 5.3
    -6 4 8 224.48 5.4
    4 -4 -8 0.3 0.5
    -4 -4 8 0.7 0.4
    4 -4 -8 0 0.3
    -4 -4 8 0.3 0.4
    4 4 -8 0.6 0.4
    4 4 -8 0.3 0.4
    -4 4 8 0.4 0.4
    2 -4 -8 9.6 0.8
    -2 -4 8 6.5 0.7
    -2 -4 8 7.4 0.6
    2 -4 -8 7.2 0.8
    2 4 -8 8 0.7
    -2 4 8 7.2 0.7
    2 4 -8 7.5 0.8
    -2 4 8 6.8 0.8
    0 -4 -8 27.5 1.2
    0 -4 8 28.3 1
    0 -4 8 27.3 0.9
    0 -4 -8 26.7 1.2
    0 4 -8 27.1 1.1
    0 4 8 25.4 1.1
    0 4 8 28.1 1.1
    0 4 -8 27 1.1
    -2 -4 -8 24.9 1.2
    -2 -4 -8 26.1 1.2
    2 4 8 28 1
    2 4 8 27.5 1
    -2 4 -8 25.8 1
    -2 4 -8 24.9 1.1
    -4 -4 -8 20.4 1.1
    -4 -4 -8 20.2 1.2
    -4 4 -8 18.1 1
    -4 4 -8 19.8 1
    4 4 8 21.3 0.8
    4 4 8 20.3 0.9
    -6 -4 -8 33.3 1.5
    -6 -4 -8 34.2 1.6
    6 4 8 30.3 1.2
    -6 4 -8 32.7 1.3
    6 4 8 33.8 1
    -6 4 -8 33.9 1.4
    -8 -4 -8 10.1 1.1
    -8 -4 -8 9.8 1.1
    -8 4 -8 10.8 1
    -8 4 -8 11.7 1.2
    -10 -4 -8 9.1 1.3
    -10 -4 -8 6.7 1
    -10 4 -8 6 0.9
    -10 4 -8 6.8 1.1
    -12 -4 -8 42.6 2.9
    -12 -4 -8 44.9 2.3
    -12 4 -8 45.3 2.6
    -12 4 -8 45.2 2.1
    -17 -5 8 14.5 2.5
    17 -5 -8 8.1 1.9
    17 -5 -8 11.1 2.2
    -17 -5 8 15.4 2.4
    -17 5 8 13.2 2.1
    -17 5 8 14.8 2.5
    17 5 -8 12.7 2.4
    17 5 -8 10.4 2.2
    15 -5 -8 -0.4 1.2
    -15 -5 8 1.1 1.4
    -15 -5 8 2.6 1.4
    15 -5 -8 0.1 1.3
    15 5 -8 1.1 1.3
    15 5 -8 1 1.4
    -15 5 8 1.2 1.6
    -15 5 8 0.2 1.3
    -13 -5 8 0.8 1.2
    -13 -5 8 3.4 1.3
    13 -5 -8 0.2 1
    13 -5 -8 -0.3 1
    -13 5 8 1.7 1
    13 5 -8 0.8 1.1
    13 5 -8 1 1.1
    -13 5 8 1.2 1.2
    11 -5 -8 99.19 3.4
    -11 -5 8 89.09 3.8
    11 -5 -8 94.89 3.4
    -11 -5 8 98.89 3.4
    11 5 -8 97.59 3.4
    -11 5 8 93.29 3.3
    11 5 -8 98.79 3.5
    -11 5 8 98.59 3.4
    9 -5 -8 38 2
    9 -5 -8 34.4 2
    -9 -5 8 39.3 2.1
    -9 5 8 39.2 2
    9 5 -8 40.2 2.1
    9 5 -8 38.6 2
    -9 5 8 40.2 2
    7 -5 -8 75.49 2.6
    -7 -5 8 75.29 2.4
    7 -5 -8 73.69 2.6
    -7 5 8 73.09 2.5
    7 5 -8 69.89 2.5
    -7 5 8 75.69 2.5
    7 5 -8 72.89 2.5
    5 -5 -8 109.99 3.1
    5 -5 -8 106.79 3
    -5 -5 8 107.59 2.9
    -5 5 8 103.19 2.9
    -5 5 8 104.79 3
    5 5 -8 107.29 3
    5 5 -8 96.99 2.9
    -3 -5 8 1.6 0.6
    -3 -5 8 1.6 0.5
    3 -5 -8 1.6 0.5
    3 -5 -8 1.9 0.5
    3 5 -8 3.4 0.6
    -3 5 8 2.1 0.5
    3 5 -8 1.6 0.5
    -3 5 8 2.9 0.6
    1 -5 -8 5 0.7
    1 -5 -8 5.8 0.7
    -1 -5 8 5.5 0.7
    -1 -5 8 4.7 0.6
    1 5 -8 7.1 0.9
    -1 5 8 6.2 0.7
    -1 5 8 4.7 0.6
    1 5 -8 6.3 0.7
    -1 -5 -8 399.56 8.4
    -1 -5 -8 396.66 8.4
    1 -5 8 395.86 8
    1 -5 8 405.56 8
    1 5 8 400.66 8.3
    1 5 8 402.76 8.3
    -1 5 -8 399.86 8.2
    -1 5 -8 393.76 8.2
    -3 -5 -8 160.88 4
    -3 -5 -8 168.48 4
    3 -5 8 168.68 3.4
    3 5 8 169.48 3.8
    -3 5 -8 163.48 3.8
    3 5 8 162.88 3.8
    -3 5 -8 161.48 3.8
    -5 -5 -8 10.7 1.1
    -5 -5 -8 9.4 1.2
    5 5 8 8.8 0.9
    5 5 8 9 0.8
    -5 5 -8 8.9 0.9
    -5 5 -8 9.8 1
    -7 -5 -8 29.5 1.5
    -7 -5 -8 28 1.7
    7 5 8 31.5 1.2
    7 5 8 26.3 1.3
    -7 5 -8 27 1.5
    -7 5 -8 27.5 1.3
    -9 -5 -8 119.79 3.4
    -9 -5 -8 124.09 3.7
    -9 5 -8 124.09 3.3
    -9 5 -8 122.79 3.4
    9 5 8 119.09 2.9
    9 5 8 118.69 2.9
    -11 -5 -8 44 2.8
    -11 -5 -8 37.6 2.2
    -11 5 -8 42.6 2
    -11 5 -8 45.3 2.5
    16 -6 -8 18.6 2.4
    -16 -6 8 16.8 2.3
    16 -6 -8 15.4 2.2
    -16 -6 8 18.9 2.4
    16 6 -8 20 2.4
    -16 6 8 18.4 2.5
    -16 6 8 16 2.4
    16 6 -8 20.6 2.4
    -14 -6 8 8.8 1.7
    14 -6 -8 7.4 1.7
    14 -6 -8 7.4 1.6
    -14 -6 8 10.2 1.7
    14 6 -8 8.1 1.5
    -14 6 8 9.2 1.6
    14 6 -8 9.7 1.8
    12 -6 -8 17 2.1
    -12 -6 8 15.1 1.7
    12 -6 -8 10.8 1.3
    -12 -6 8 12.2 1.5
    12 6 -8 12.4 1.5
    -12 6 8 15.9 1.8
    12 6 -8 11.8 1.5
    -12 6 8 15.8 1.7
    10 -6 -8 13.5 1.7
    10 -6 -8 14.2 1.8
    -10 -6 8 16.5 1.9
    -10 -6 8 14 1.7
    -10 6 8 16.8 1.8
    10 6 -8 15.9 1.7
    -10 6 8 13.4 1.8
    10 6 -8 17 2
    8 -6 -8 137.19 4
    -8 -6 8 134.49 3.9
    -8 -6 8 142.29 3.9
    8 -6 -8 133.09 4
    8 6 -8 139.09 3.9
    -8 6 8 134.99 4
    -8 6 8 134.39 3.9
    8 6 -8 132.09 3.9
    6 -6 -8 137.49 3.8
    -6 -6 8 134.69 3.6
    6 -6 -8 127.19 3.7
    -6 -6 8 134.49 3.7
    -6 6 8 136.79 3.8
    6 6 -8 133.69 3.7
    -6 6 8 133.49 3.7
    6 6 -8 135.49 3.7
    -4 -6 8 141.79 3.5
    4 -6 -8 140.89 3.7
    4 -6 -8 138.19 3.7
    -4 6 8 137.69 3.7
    4 6 -8 139.39 3.6
    -4 6 8 119.49 3.9
    4 6 -8 142.79 3.7
    -2 -6 8 10.7 1
    2 -6 -8 10.8 1.1
    2 -6 -8 11.4 1.2
    -2 -6 8 10.7 0.9
    -2 6 8 11.3 1
    -2 6 8 10.2 1.1
    2 6 -8 11 1
    2 6 -8 9.9 1.1
    0 -6 8 0.2 0.4
    0 -6 -8 -0.2 0.5
    0 -6 -8 0.5 0.5
    0 -6 8 0 0.4
    0 6 8 0.8 0.5
    0 6 -8 0.3 0.4
    0 6 -8 0.4 0.5
    0 6 8 0.6 0.4
    -2 -6 -8 0.4 0.5
    2 -6 8 0.4 0.4
    -2 -6 -8 -0.4 0.6
    2 -6 8 0.9 0.3
    2 6 8 -0.4 0.5
    -2 6 -8 0.4 0.5
    -2 6 -8 0.8 0.6
    2 6 8 0.6 0.5
    -4 -6 -8 16.5 1.3
    -4 -6 -8 17.1 1.5
    4 -6 8 18.3 0.8
    4 -6 8 18.9 0.9
    -4 6 -8 17.8 1.2
    4 6 8 17.1 1.3
    -4 6 -8 19.4 1.1
    4 6 8 18.3 1.1
    -6 -6 -8 2.6 0.7
    -6 -6 -8 3.1 0.9
    -6 6 -8 2.5 0.6
    -6 6 -8 2.2 0.7
    6 6 8 2.9 0.6
    6 6 8 3 0.7
    -8 -6 -8 32.8 2.1
    -8 -6 -8 35.1 1.8
    8 6 8 34.4 1.7
    8 6 8 32.6 1.5
    -8 6 -8 37.3 1.7
    -8 6 -8 34.9 1.9
    -10 -6 -8 14.4 1.6
    -10 -6 -8 18.3 2.3
    -10 6 -8 17.2 1.9
    10 6 8 17.2 1.6
    -10 6 -8 15.6 1.5
    -17 -7 8 -1.7 2.3
    -17 -7 8 -0.5 2.2
    -17 7 8 -1.8 1.8
    17 7 -8 4.5 2.2
    17 7 -8 -1.2 1.8
    -17 7 8 1.7 2.7
    15 -7 -8 -1.1 1.6
    -15 -7 8 -0.1 1.7
    15 -7 -8 0.4 1.4
    -15 -7 8 2.7 1.7
    -15 7 8 2.9 1.6
    15 7 -8 1.4 1.4
    15 7 -8 3.2 1.7
    -15 7 8 2.4 1.8
    13 -7 -8 1 1.2
    -13 -7 8 1.5 1.2
    13 -7 -8 2.1 1.4
    -13 -7 8 2.7 1.5
    -13 7 8 2.2 1.3
    13 7 -8 0.2 1.3
    13 7 -8 1.9 1.4
    -13 7 8 2.9 1.4
    11 -7 -8 9 1.3
    -11 -7 8 14.2 1.7
    -11 -7 8 16.2 2
    11 -7 -8 11.1 1.6
    11 7 -8 14.3 1.7
    -11 7 8 7.7 1.3
    -11 7 8 11.5 1.6
    11 7 -8 14.5 1.7
    9 -7 -8 155.78 4.6
    -9 -7 8 157.08 4.5
    -9 -7 8 153.18 4.5
    9 -7 -8 152.88 4.5
    9 7 -8 151.08 4.5
    -9 7 8 145.69 4.8
    9 7 -8 151.88 4.5
    -9 7 8 149.69 4.4
    7 -7 -8 433.16 9.7
    -7 -7 8 436.56 9.6
    -7 -7 8 432.66 9.6
    7 7 -8 441.66 9.7
    7 7 -8 426.36 9.6
    -7 7 8 430.66 9.6
    -7 7 8 437.26 9.7
    5 -7 -8 0.1 0.6
    -5 -7 8 0 0.6
    -5 -7 8 0.4 0.7
    5 -7 -8 -0.4 0.5
    -5 7 8 -0.1 0.6
    5 7 -8 0.7 0.6
    -5 7 8 0.6 0.7
    -3 -7 8 47.7 1.9
    3 -7 -8 48.9 2.1
    3 -7 -8 48.3 2
    -3 -7 8 45 1.8
    3 7 -8 46.3 2
    -3 7 8 47.6 2
    3 7 -8 48.2 2
    -3 7 8 48.4 1.9
    -1 -7 8 85.79 2.5
    -1 -7 8 82.49 2.5
    1 -7 -8 82.09 2.7
    1 -7 -8 83.59 2.7
    1 7 -8 84.19 2.6
    -1 7 8 78.29 2.6
    1 7 -8 86.19 2.6
    -1 7 8 85.19 2.6
    -1 -7 -8 -0.3 0.6
    1 -7 8 0.8 0.5
    1 -7 8 -0.2 0.5
    -1 -7 -8 -0.6 0.6
    -1 7 -8 0.6 0.7
    -1 7 -8 0 0.5
    1 7 8 -0.1 0.5
    1 7 8 -0.6 0.6
    -3 -7 -8 30.5 2.4
    -3 -7 -8 37.4 1.8
    3 -7 8 38.9 1.4
    3 -7 8 38.2 1.5
    -3 7 -8 38.2 1.6
    3 7 8 37.5 1.6
    3 7 8 36.6 1.8
    -3 7 -8 36.1 1.8
    -5 -7 -8 149.99 4.1
    -5 -7 -8 152.78 4.2
    5 -7 8 149.69 3.4
    5 7 8 147.79 3.8
    -5 7 -8 148.59 3.8
    5 7 8 146.19 3.9
    -5 7 -8 148.99 3.9
    7 -7 8 7.7 0.8
    -7 -7 -8 8.4 1.1
    -7 -7 -8 7.4 1.3
    7 -7 8 6.8 0.9
    7 7 8 6.3 0.7
    -7 7 -8 6.3 1
    7 7 8 7.8 1.1
    -7 7 -8 8.9 1
    -9 -7 -8 -0.1 1.2
    -9 -7 -8 0.4 0.9
    -9 7 -8 0.5 0.7
    9 7 8 -0.8 1
    -9 7 -8 0.7 1
    16 -8 -8 -1.8 2
    -16 -8 8 0.3 2.2
    16 -8 -8 -0.6 2.2
    -16 -8 8 0.4 2
    -16 8 8 -1.1 1.7
    16 8 -8 -1.1 2.1
    16 8 -8 -1 2
    -16 8 8 -3.4 2.3
    -14 -8 8 3.3 1.8
    14 -8 -8 2.2 1.5
    14 -8 -8 1.2 1.5
    -14 -8 8 1 1.7
    -14 8 8 1.4 1.7
    14 8 -8 0.7 1.9
    14 8 -8 3.3 1.7
    -14 8 8 1.9 1.5
    12 -8 -8 0.4 1.1
    -12 -8 8 0.3 1.3
    12 -8 -8 -0.4 1.2
    -12 -8 8 -1.3 1.4
    -12 8 8 1.6 1.3
    12 8 -8 -0.3 1.4
    -12 8 8 -1.1 1.2
    12 8 -8 -0.6 1.4
    -10 -8 8 8.3 1.6
    -10 -8 8 8.1 1.4
    10 -8 -8 8.5 1.5
    10 -8 -8 7.1 1.9
    10 8 -8 7.8 1.4
    -10 8 8 5.6 1.2
    -10 8 8 6.8 1.5
    10 8 -8 7.5 1.3
    -8 -8 8 67.39 2.8
    8 -8 -8 63.29 2.8
    -8 -8 8 65.79 2.8
    -8 8 8 61.39 2.9
    8 8 -8 61.89 2.8
    -8 8 8 62.89 2.8
    8 8 -8 70.29 2.9
    6 -8 -8 121.29 3.8
    -6 -8 8 122.69 4
    -6 -8 8 124.39 3.7
    6 -8 -8 115.49 5.3
    6 8 -8 116.99 3.7
    6 8 -8 128.19 3.8
    -6 8 8 117.29 3.8
    -6 8 8 123.89 3.8
    -4 -8 8 67.69 2.4
    4 -8 -8 65.99 2.7
    4 -8 -8 72.29 2.8
    4 8 -8 69.49 2.7
    4 8 -8 67.09 2.6
    -4 8 8 66.39 2.7
    -4 8 8 71.59 2.6
    2 -8 -8 13.3 1.6
    -2 -8 8 17.4 1.2
    -2 -8 8 15.9 1.4
    2 -8 -8 17.6 1.7
    2 8 -8 18.6 1.5
    2 8 -8 16.8 1.5
    -2 8 8 16.9 1.4
    -2 8 8 17.7 1.6
    0 -8 -8 1.4 0.7
    0 -8 8 0.8 0.7
    0 -8 8 1.1 0.6
    0 -8 -8 0.5 0.7
    0 8 -8 1.6 0.7
    0 8 8 1 0.8
    0 8 -8 0.5 0.7
    0 8 8 0.7 0.6
    -2 -8 -8 33.9 2
    -2 -8 -8 37.2 2
    2 -8 8 34.1 1.5
    2 -8 8 34.6 1.7
    2 8 8 33.5 1.9
    -2 8 -8 37.9 2
    2 8 8 35.2 1.7
    4 -8 8 46.5 1.7
    4 -8 8 48.7 1.9
    -4 -8 -8 43.8 2.2
    4 8 8 50.19 2
    -4 8 -8 47.7 2
    -4 8 -8 46.1 2.2
    4 8 8 48.4 2.2
    -6 -8 -8 17.7 2.1
    6 -8 8 15.2 1.1
    -6 -8 -8 18.4 1.7
    6 -8 8 17.6 1.4
    -6 8 -8 16.6 1.4
    6 8 8 17.9 1.9
    -6 8 -8 14.6 1.6
    6 8 8 17 1.4
    -8 -8 -8 11.8 1.6
    -8 -8 -8 8.5 1.2
    8 -8 8 11.9 1.3
    -8 8 -8 12.4 1.5
    8 8 8 13.5 1.8
    -8 8 -8 9.9 1.2
    -10 -8 -8 6.2 1.3
    -10 8 -8 8.5 1.5
    -10 8 -8 9.2 1.3
    -15 -9 8 4 2.5
    -15 -9 8 1.4 1.9
    15 -9 -8 5.8 2.3
    15 -9 -8 4.8 2.3
    -15 9 8 3 2.2
    15 9 -8 3.6 2.5
    -15 9 8 6.1 2
    15 9 -8 6.9 2.1
    -13 -9 8 8.3 1.7
    13 -9 -8 9.4 1.9
    -13 -9 8 9.5 2.1
    13 -9 -8 9 1.7
    -13 9 8 6.9 1.6
    13 9 -8 12.1 2.2
    13 9 -8 9.8 2.2
    -13 9 8 6.6 1.7
    -11 -9 8 3.5 1.3
    11 -9 -8 3.5 1.4
    11 -9 -8 4.3 1.5
    -11 -9 8 4.6 1.6
    11 9 -8 5 1.6
    11 9 -8 3.6 1.4
    -11 9 8 0.7 1.3
    -11 9 8 6.1 1.5
    -9 -9 8 12.6 1.7
    9 -9 -8 9.6 1.4
    9 -9 -8 8.6 1.3
    -9 -9 8 13.7 1.7
    9 9 -8 11.9 1.7
    -9 9 8 9.8 1.5
    -9 9 8 10.2 1.6
    7 -9 -8 58.49 2.8
    -7 -9 8 60.19 2.8
    7 -9 -8 54.39 2.8
    -7 -9 8 60.99 2.8
    -7 9 8 58.59 2.8
    7 9 -8 58.69 2.9
    -7 9 8 56.59 2.9
    -5 -9 8 86.39 3.3
    5 -9 -8 96.29 3.5
    -5 -9 8 92.19 3.2
    5 9 -8 94.09 3.4
    5 9 -8 94.39 3.3
    -5 9 8 94.99 3.4
    -5 9 8 91.79 3.3
    3 -9 -8 10.4 1.4
    -3 -9 8 13.4 1.4
    3 -9 -8 11.7 1.4
    3 9 -8 9.3 1.2
    -3 9 8 6.5 1.7
    3 9 -8 12.8 1.6
    -3 9 8 8.8 1.1
    -1 -9 8 102.29 3.1
    -1 -9 8 104.19 3.3
    1 -9 -8 103.59 3.5
    1 -9 -8 110.19 3.6
    -1 9 8 102.79 3.3
    1 9 -8 103.69 3.3
    1 9 -8 107.09 3.5
    -1 9 8 101.89 3.8
    1 -9 8 7.1 0.9
    -1 -9 -8 4.6 1
    1 -9 8 5.7 1
    -1 -9 -8 7 1.5
    1 9 8 7.5 1.2
    -1 9 -8 5.5 1
    1 9 8 6.9 1
    -1 9 -8 5.6 0.9
    3 -9 8 7.2 1.1
    -3 -9 -8 7.7 1.2
    3 -9 8 7 0.9
    3 9 8 7.7 0.9
    -3 9 -8 7.4 1.2
    3 9 8 7.9 1.2
    -3 9 -8 7.8 1.1
    -5 -9 -8 38.2 2.3
    -5 -9 -8 35.1 2.5
    5 -9 8 34.7 1.9
    5 -9 8 34.1 1.5
    -5 9 -8 35.1 2.2
    5 9 8 33.8 1.9
    5 9 8 33.8 2.6
    -5 9 -8 34.2 1.9
    -7 -9 -8 1.9 1.4
    7 -9 8 2.2 0.9
    -7 -9 -8 0.7 1.1
    -7 9 -8 3.4 0.9
    -7 9 -8 0.9 1.1
    7 9 8 4.4 1.4
    9 -9 8 1.6 1
    -9 -9 -8 3.2 1.3
    -9 9 -8 0.9 1
    -9 9 -8 1.4 1.4
    14 -10 -8 0.4 2.3
    14 -10 -8 1.6 2
    -14 -10 8 2.2 2.4
    -14 -10 8 0.2 2.1
    14 10 -8 1.5 2.2
    -14 10 8 5.1 2.2
    -14 10 8 3.8 2
    12 -10 -8 8 2
    -12 -10 8 6.7 1.8
    -12 -10 8 8.1 1.9
    12 -10 -8 10.3 2.1
    -12 10 8 5.6 1.9
    12 10 -8 10.9 2.1
    -12 10 8 8.4 1.9
    12 10 -8 8.6 1.9
    -10 -10 8 16.1 2.1
    -10 -10 8 12 1.7
    10 -10 -8 10.1 1.6
    10 -10 -8 15.9 2.1
    10 10 -8 15.1 2.8
    -10 10 8 11.5 1.7
    -10 10 8 13.9 2
    10 10 -8 15.7 2
    -8 -10 8 1.1 1.1
    -8 -10 8 -0.3 1.2
    8 -10 -8 -0.1 1
    8 -10 -8 0.6 1
    -8 10 8 1.2 1.2
    8 10 -8 0.8 1.3
    8 10 -8 0.2 1
    -8 10 8 -0.2 1.1
    -6 -10 8 115.19 4.1
    -6 -10 8 118.49 3.9
    6 -10 -8 116.49 4.1
    6 -10 -8 112.39 4.1
    6 10 -8 113.09 4.2
    -6 10 8 113.89 4.1
    6 10 -8 117.19 4
    -6 10 8 111.19 3.9
    -4 -10 8 23.4 2.2
    4 -10 -8 19.5 2.2
    -4 -10 8 24.6 2
    4 -10 -8 23.4 2.4
    -4 10 8 22.4 2
    4 10 -8 23.2 2.1
    4 10 -8 25.3 2.3
    -4 10 8 24.5 2.2
    -2 -10 8 27.8 1.8
    2 -10 -8 32.9 2.5
    -2 -10 8 26.8 2
    2 -10 -8 26.1 2.2
    2 10 -8 19.8 2.3
    -2 10 8 30.2 2
    2 10 -8 30.3 2.2
    0 -10 -8 1.2 1.1
    0 -10 -8 1.1 1
    0 -10 8 2.2 0.7
    0 -10 8 0.9 0.9
    0 10 -8 0.4 0.8
    0 10 8 1.1 0.9
    0 10 -8 0.8 1
    -2 -10 -8 0 1
    2 -10 8 2.3 1
    -2 -10 -8 3.3 1.1
    2 -10 8 0.2 0.8
    2 10 8 2.4 1
    2 10 8 3.3 0.9
    -2 10 -8 -0.1 0.8
    -2 10 -8 1.4 1.3
    4 -10 8 1.4 0.8
    -4 -10 -8 4 1.4
    4 -10 8 4.3 1.1
    -4 -10 -8 3.6 1.3
    4 10 8 4.3 1
    4 10 8 6.1 1.4
    -4 10 -8 5.1 1.1
    -4 10 -8 3.7 1.2
    -6 -10 -8 53.29 2.9
    6 -10 8 47.9 2.5
    -6 -10 -8 50.89 3.3
    6 10 8 56.39 3.2
    -6 10 -8 47.9 2.9
    -6 10 -8 48.8 2.5
    -8 -10 -8 6.9 1.7
    8 -10 8 4.2 1.3
    -8 10 -8 3.6 1.2
    -13 -11 8 -0.8 2.4
    13 -11 -8 0.5 2.2
    13 -11 -8 0.1 2.2
    -13 -11 8 -1.9 2
    -13 11 8 0.8 2.1
    13 11 -8 -1.6 2.3
    -13 11 8 -1.9 2.2
    13 11 -8 -2.5 2.3
    -11 -11 8 21 2.4
    11 -11 -8 22.3 2.6
    -11 -11 8 22.4 2.7
    11 -11 -8 18.9 2.3
    11 11 -8 24.9 2.7
    -11 11 8 17.1 2.1
    -11 11 8 21.4 2.5
    11 11 -8 21.7 2.6
    -9 -11 8 9.6 1.8
    9 -11 -8 9.1 1.6
    -9 -11 8 10.2 1.7
    9 -11 -8 7.9 1.6
    -9 11 8 11.1 1.9
    9 11 -8 9.2 1.9
    -9 11 8 9 2
    9 11 -8 6.3 2
    -7 -11 8 35.4 3
    7 -11 -8 27.9 3.8
    -7 -11 8 35.3 2.9
    7 -11 -8 41.6 3.1
    -7 11 8 37.5 3
    7 11 -8 36.9 3
    -7 11 8 40.3 2.9
    7 11 -8 39.6 3.1
    5 -11 -8 16.5 1.9
    -5 -11 8 19.3 2
    5 -11 -8 13.7 1.6
    -5 -11 8 18.7 2.3
    -5 11 8 18.6 2.4
    5 11 -8 16.8 1.9
    -5 11 8 18 2.2
    5 11 -8 15.8 1.8
    -3 -11 8 5.9 1.4
    3 -11 -8 8.9 1.6
    -3 -11 8 5.5 1.2
    3 -11 -8 5.5 1.5
    3 11 -8 8.2 1.5
    -3 11 8 6.2 1.4
    3 11 -8 2.9 1.2
    -3 11 8 8.4 1.4
    -1 -11 8 4.1 1.3
    1 -11 -8 2.4 1.2
    -1 -11 8 5 0.9
    1 -11 -8 2.8 1.3
    1 11 -8 2.3 1.1
    1 11 -8 5.6 1.4
    -1 11 8 2.9 1.2
    1 -11 8 129.79 3.9
    -1 -11 -8 131.99 4.5
    -1 -11 -8 139.79 4.6
    1 -11 8 139.49 4.3
    -1 11 -8 129.59 4.4
    -1 11 -8 134.49 4.3
    1 11 8 132.99 4.2
    3 -11 8 47.3 2.7
    -3 -11 -8 50.59 3.3
    3 11 8 47.4 2.9
    -3 11 -8 51.69 3.7
    -3 11 -8 48.3 2.6
    -5 -11 -8 18.6 2.2
    -5 -11 -8 16.7 1.9
    5 -11 8 17.6 1.8
    -5 11 -8 17.3 2
    5 11 8 17.3 2.1
    -5 11 -8 15.5 1.9
    -7 -11 -8 9.3 1.8
    -10 -12 8 -0.8 2.1
    10 -12 -8 1.7 1.6
    -10 -12 8 2.3 2.1
    10 -12 -8 2.1 2.1
    -10 12 8 0.3 1.8
    10 12 -8 -0.8 2.1
    -10 12 8 -1.5 1.7
    10 12 -8 -2.6 2
    -8 -12 8 1.7 1.6
    8 -12 -8 0.6 1.7
    8 -12 -8 3.2 1.7
    -8 -12 8 1.4 1.7
    8 12 -8 1.7 1.8
    -8 12 8 1.1 1.7
    8 12 -8 4.1 1.9
    -8 12 8 3.1 1.9
    -6 -12 8 3.5 1.6
    6 -12 -8 6.9 1.8
    -6 -12 8 5.1 1.7
    6 -12 -8 5 1.9
    -6 12 8 2.2 1.4
    6 12 -8 4.4 1.7
    -6 12 8 2.3 1.4
    6 12 -8 3.4 1.8
    -4 -12 8 1.9 1.3
    4 -12 -8 1.9 1.7
    4 -12 -8 0.4 1.7
    4 12 -8 0.2 1.3
    4 12 -8 1.4 1.5
    -4 12 8 -0.4 1.5
    -4 12 8 1.9 1.3
    -2 -12 8 10.5 1.6
    2 -12 -8 13.8 2
    2 -12 -8 13.7 1.9
    2 12 -8 11.7 1.6
    2 12 -8 12.7 1.8
    -2 12 8 11 1.7
    0 -12 -8 6.9 1.7
    0 -12 -8 8.6 1.6
    0 -12 8 7.9 1.6
    0 12 8 9.7 2.3
    0 12 -8 9.3 1.7
    0 12 -8 10.9 1.6
    0 12 8 8.6 1.7
    -2 -12 -8 0.7 1.7
    2 -12 8 0.8 1.4
    -2 -12 -8 -0.7 1.2
    -2 12 -8 0.4 1.4
    -2 12 -8 -0.7 1.2
    -4 -12 -8 1.9 1.5
    -4 12 -8 2.3 1.2
    9 -13 -8 1.8 1.8
    9 -13 -8 -0.9 2.1
    -9 -13 8 -7.9 3.5
    -9 -13 8 3.4 2.5
    -9 13 8 2.5 2.1
    -9 13 8 -0.1 2.1
    9 13 -8 1.3 2.4
    9 13 -8 1.8 2.3
    -7 -13 8 1.5 2.2
    7 -13 -8 -0.5 3.9
    7 -13 -8 -1.9 1.8
    -7 -13 8 2.8 2.1
    7 13 -8 -1.1 2.3
    7 13 -8 6.3 2.1
    -7 13 8 3.5 1.9
    -7 13 8 2.8 2
    5 -13 -8 0.2 1.8
    5 -13 -8 2.1 2.1
    -5 -13 8 -0.3 2
    5 13 -8 -0.2 1.6
    -5 13 8 2.6 1.5
    5 13 -8 1.6 2
    -5 13 8 -1.7 1.6
    3 -13 -8 -1.5 1.6
    3 -13 -8 4.3 2
    -3 -13 8 -0.4 1.5
    -3 13 8 4.2 1.8
    -3 13 8 1.7 1.6
    3 13 -8 1.3 1.6
    3 13 -8 2.8 2.1
    1 -13 -8 -0.1 1.7
    -1 -13 8 -0.9 1.5
    1 -13 -8 -0.6 1.5
    -1 13 8 -2.5 1.9
    1 13 -8 0.5 1.9
    1 13 -8 -0.7 1.3
    -1 -13 -8 -0.6 1.4
    -1 -13 -8 5.3 2.5
    -1 13 -8 1 2.5
    -1 13 -8 2.4 1.5
    -3 -13 -8 0.8 1.8
    -3 13 -8 -0.8 1.5
    4 -14 -8 -1.4 1.9
    4 -14 -8 1.3 2.6
    4 14 -8 1.6 1.8
    2 -14 -8 -1.3 2
    2 14 -8 4.2 1.8
    -18 0 9 0.4 1.5
    -18 0 9 1 1.7
    18 0 -9 -0.5 1.6
    18 0 -9 1 1.9
    -16 0 9 -0.5 1.2
    -16 0 9 1.2 1.4
    16 0 -9 0 1.1
    16 0 -9 -0.1 1.2
    -14 0 9 0.3 1.1
    14 0 -9 1 1.1
    -14 0 9 1.9 1.2
    14 0 -9 -0.3 1
    12 0 -9 0.3 0.9
    -12 0 9 -2.1 1.2
    -12 0 9 -0.2 0.7
    12 0 -9 -0.2 0.9
    -10 0 9 -0.3 0.5
    -10 0 9 0.1 0.7
    10 0 -9 0.6 0.7
    10 0 -9 0 0.6
    -8 0 9 0 0.4
    -8 0 9 0.1 0.6
    8 0 -9 -0.1 0.5
    8 0 -9 0 0.5
    6 0 -9 -0.1 0.4
    -6 0 9 -0.1 0.3
    6 0 -9 -0.3 0.4
    -6 0 9 -0.1 0.3
    -4 0 9 0.3 0.3
    4 0 -9 0 0.3
    -4 0 9 0 0.3
    2 0 -9 0.2 0.3
    -2 0 9 -0.3 0.2
    2 0 -9 -0.3 0.2
    -2 0 9 -0.1 0.2
    0 0 -9 -0.2 0.2
    0 0 -9 -0.2 0.2
    -6 0 -9 -0.2 0.3
    -6 0 -9 0.4 0.3
    -8 0 -9 -0.4 0.5
    -8 0 -9 0 0.4
    -10 0 -9 -0.6 0.7
    -10 0 -9 0.3 0.5
    -12 0 -9 -0.7 1
    -12 0 -9 -1.3 0.8
    -19 -1 9 2.5 2.1
    19 -1 -9 -2.5 3.9
    -19 -1 9 2.6 2.4
    19 1 -9 -1.8 2.4
    -19 1 9 -2.1 2.2
    -19 1 9 0.4 1.9
    19 1 -9 -0.1 2.9
    17 -1 -9 2.5 1.3
    -17 -1 9 0.4 1.4
    -17 -1 9 3.1 1.7
    17 -1 -9 4 1.6
    -17 1 9 4.1 1.6
    -17 1 9 1.9 1.3
    17 1 -9 4.3 1.7
    17 1 -9 4.6 1.6
    15 -1 -9 109.99 4
    15 -1 -9 112.99 4.1
    -15 -1 9 104.69 4.1
    -15 -1 9 112.59 4.1
    15 1 -9 109.29 4.1
    15 1 -9 112.89 4.1
    -15 1 9 104.19 4
    -13 -1 9 32.4 2.1
    -13 -1 9 28 2.2
    13 -1 -9 31.9 2.2
    13 -1 -9 32.2 2.2
    13 1 -9 30.4 2.2
    -13 1 9 28.9 2.1
    13 1 -9 30.7 2.2
    -13 1 9 30.7 2.2
    -11 -1 9 239.58 5.9
    11 -1 -9 237.78 5.9
    -11 -1 9 239.78 5.9
    11 -1 -9 232.78 5.9
    -11 1 9 238.38 5.9
    -11 1 9 235.68 5.9
    11 1 -9 243.98 5.9
    -9 -1 9 108.49 3.2
    9 -1 -9 106.49 3.2
    -9 -1 9 108.69 3.1
    9 -1 -9 105.19 3.2
    -9 1 9 111.79 3.2
    -9 1 9 105.79 3.1
    9 1 -9 110.59 3.2
    9 1 -9 110.69 3.2
    -7 -1 9 89.99 2.6
    7 -1 -9 89.89 2.7
    7 -1 -9 93.69 2.7
    -7 -1 9 92.69 2.6
    -7 1 9 92.99 2.7
    7 1 -9 90.49 2.7
    7 1 -9 89.09 2.6
    -7 1 9 89.49 2.6
    -5 -1 9 453.95 9.3
    5 -1 -9 474.45 9.4
    -5 -1 9 452.85 9.3
    5 -1 -9 443.26 9.3
    5 1 -9 452.25 9.3
    -5 1 9 455.45 9.3
    5 1 -9 448.96 9.3
    -5 1 9 459.05 9.3
    -3 -1 9 48.2 1.3
    3 -1 -9 46.8 1.5
    -3 -1 9 47.2 1.3
    3 -1 -9 45.4 1.4
    3 1 -9 46.4 1.4
    -3 1 9 46.3 1.4
    -3 1 9 47.1 1.4
    3 1 -9 45.7 1.4
    1 -1 -9 108.29 2.5
    1 -1 -9 104.09 2.4
    1 1 -9 106.09 2.4
    1 1 -9 106.89 2.4
    -1 -1 -9 491.05 9.5
    -1 -1 -9 483.05 9.5
    -3 -1 -9 0.4 0.3
    -3 -1 -9 0.7 0.2
    -5 -1 -9 62.09 1.6
    -5 -1 -9 63.19 1.6
    -7 -1 -9 5.6 0.6
    -7 -1 -9 4.7 0.6
    -7 1 -9 4.4 0.5
    -7 1 -9 5.3 0.8
    -9 -1 -9 5.9 0.7
    -9 -1 -9 7.9 0.9
    -9 1 -9 8.6 0.9
    -9 1 -9 7 0.8
    -11 -1 -9 1.6 1
    -11 -1 -9 1.8 0.7
    -11 1 -9 0.9 0.9
    -11 1 -9 2.4 0.7
    18 -2 -9 3 1.8
    18 -2 -9 2.1 1.9
    -18 -2 9 2.3 2.1
    -18 -2 9 4.8 2.3
    -18 2 9 2.4 2
    -18 2 9 0.8 1.8
    18 2 -9 2.7 1.8
    18 2 -9 -0.3 1.9
    16 -2 -9 20.9 2.7
    -16 -2 9 22.4 2.8
    16 -2 -9 21 2.2
    -16 -2 9 25.3 2.9
    -16 2 9 22.8 2.8
    16 2 -9 24.6 2.7
    16 2 -9 23.3 2.8
    -16 2 9 23.9 2.7
    14 -2 -9 82.99 3.4
    14 -2 -9 84.39 3.4
    -14 -2 9 78.79 3.6
    -14 -2 9 85.79 3.4
    -14 2 9 80.99 3.5
    14 2 -9 83.79 3.4
    -14 2 9 82.99 3.4
    14 2 -9 85.49 3.5
    -12 -2 9 7.3 1.2
    -12 -2 9 7.7 1.3
    12 -2 -9 9.1 1.8
    12 2 -9 7.7 1.2
    -12 2 9 7.5 1.2
    -12 2 9 6.1 1.1
    12 2 -9 7.2 1.2
    10 -2 -9 21.6 1.6
    -10 -2 9 20.2 1.6
    10 -2 -9 24.1 1.6
    -10 -2 9 22.5 1.6
    10 2 -9 20.4 1.7
    10 2 -9 20.7 1.6
    -10 2 9 21.6 1.6
    8 -2 -9 20.6 1.4
    -8 -2 9 21.8 1.4
    -8 -2 9 20.4 1.3
    8 -2 -9 19.2 1.4
    8 2 -9 21.7 1.4
    -8 2 9 22.2 1.3
    -8 2 9 19.3 1.6
    8 2 -9 20.4 1.4
    6 -2 -9 37.3 1.5
    6 -2 -9 36.6 1.5
    -6 -2 9 35.5 1.4
    -6 2 9 35.7 1.4
    6 2 -9 36.6 1.5
    6 2 -9 36.4 1.5
    -4 -2 9 8.1 0.7
    4 -2 -9 8 0.8
    -4 -2 9 8.2 0.7
    4 -2 -9 7.8 0.8
    -4 2 9 7.9 0.8
    4 2 -9 9.4 0.8
    -4 2 9 8.4 0.7
    2 -2 -9 25.8 1
    -2 -2 9 27.5 0.8
    2 -2 -9 25.9 1.1
    -2 -2 9 27.3 0.9
    2 2 -9 27.6 1
    -2 2 9 25.9 0.9
    -2 2 9 26.2 1
    2 2 -9 26.8 1
    0 -2 -9 73.89 1.9
    0 -2 -9 75.99 1.9
    0 2 -9 72.09 1.7
    0 2 -9 72.99 1.7
    -2 -2 -9 9.2 0.6
    -2 -2 -9 10.5 0.7
    -4 -2 -9 25.1 1
    -4 -2 -9 26.3 1
    -6 -2 -9 1.7 0.5
    -6 -2 -9 1.9 0.5
    -6 2 -9 1.5 0.4
    -8 -2 -9 11.4 1
    -8 -2 -9 11.5 1.2
    -8 2 -9 11.3 1
    -8 2 -9 14.2 0.9
    -10 -2 -9 2.4 0.9
    -10 -2 -9 3.3 0.7
    -10 2 -9 2 0.6
    -10 2 -9 1.9 0.8
    -12 -2 -9 0.5 0.9
    -12 2 -9 0.6 0.8
    -12 2 -9 0.2 1.2
    -19 -3 9 51.19 4.7
    -19 3 9 53.19 4.6
    17 -3 -9 20 2.4
    17 -3 -9 15.2 1.9
    -17 -3 9 23.4 2.7
    -17 -3 9 15.7 2
    -17 3 9 19.9 2.4
    17 3 -9 18.3 2.2
    -17 3 9 29.4 3.4
    17 3 -9 18.8 2.2
    15 -3 -9 32.3 2.7
    15 -3 -9 39.2 2.7
    -15 -3 9 43.2 3.1
    -15 -3 9 38.6 2.8
    -15 3 9 40.8 2.8
    -15 3 9 38.4 2.9
    15 3 -9 43.1 3
    15 3 -9 40.4 2.8
    -13 -3 9 98.29 3.6
    -13 -3 9 96.09 3.6
    13 -3 -9 98.49 3.6
    13 -3 -9 94.49 3.5
    13 3 -9 100.99 3.6
    -13 3 9 95.39 3.6
    13 3 -9 94.49 3.6
    -13 3 9 98.19 3.7
    11 -3 -9 94.39 3.2
    -11 -3 9 87.49 3.6
    -11 -3 9 93.29 3.2
    11 -3 -9 96.09 3.3
    11 3 -9 93.39 3.2
    11 3 -9 93.19 3.2
    -11 3 9 93.59 3.2
    -11 3 9 94.49 3.2
    9 -3 -9 172.18 4.5
    9 -3 -9 173.78 4.5
    -9 -3 9 172.78 4.4
    -9 -3 9 169.38 4.5
    -9 3 9 171.68 4.5
    -9 3 9 170.78 4.5
    9 3 -9 172.18 4.5
    9 3 -9 174.08 4.5
    -7 -3 9 278.97 6.2
    -7 -3 9 273.47 6.2
    7 -3 -9 277.07 6.3
    7 -3 -9 275.17 6.3
    -7 3 9 271.67 6.2
    7 3 -9 274.47 6.3
    7 3 -9 277.07 6.3
    -7 3 9 276.47 6.2
    -5 -3 9 52.09 1.7
    5 -3 -9 51.89 1.8
    5 -3 -9 52.19 1.8
    -5 -3 9 52.09 1.7
    -5 3 9 46.4 1.7
    5 3 -9 51.59 1.8
    -5 3 9 51.19 1.7
    5 3 -9 52.89 1.8
    -3 -3 9 21.5 1
    3 -3 -9 21.5 1.1
    -3 -3 9 21.7 0.9
    3 -3 -9 22.1 1.1
    3 3 -9 20.3 1.1
    3 3 -9 20.5 1
    -3 3 9 21.2 1
    -3 3 9 21.8 1
    1 -3 -9 64.79 1.9
    -1 -3 9 66.29 1.5
    -1 -3 9 67.19 1.5
    1 -3 -9 66.09 1.9
    1 3 -9 62.49 1.7
    -1 3 9 66.29 1.7
    1 3 -9 66.19 1.8
    -1 3 9 68.09 1.7
    -1 -3 -9 172.78 3.8
    -1 -3 -9 170.38 3.8
    1 3 9 171.38 3.5
    -1 3 -9 171.08 3.6
    1 3 9 168.98 3.6
    -1 3 -9 169.38 3.6
    -3 -3 -9 164.78 3.6
    -3 3 -9 159.38 3.4
    -3 3 -9 159.88 3.4
    -5 -3 -9 109.89 2.7
    -5 -3 -9 112.89 2.8
    -5 3 -9 110.79 2.5
    -5 3 -9 106.79 2.5
    -7 -3 -9 23.4 1.2
    -7 -3 -9 22.7 1.3
    -7 3 -9 24.4 1.2
    -7 3 -9 23 1
    -9 -3 -9 60.19 2
    -9 -3 -9 59.69 2.2
    -9 3 -9 56.39 1.9
    -9 3 -9 57.49 2
    -11 -3 -9 0.3 1.1
    -11 -3 -9 0.3 0.8
    -11 3 -9 -0.1 0.9
    -11 3 -9 0.4 0.7
    18 -4 -9 2 1.8
    18 -4 -9 3.3 2.1
    -18 -4 9 2.1 2.1
    -18 -4 9 5.7 2.5
    -18 4 9 3.6 2.1
    18 4 -9 0.7 2.2
    -18 4 9 4.9 2
    18 4 -9 2.6 2.1
    -16 -4 9 -1.3 1.5
    16 -4 -9 -1.3 1.4
    16 -4 -9 1 1.4
    -16 -4 9 -2.2 1.5
    -16 4 9 1.7 1.6
    -16 4 9 -1 1.4
    16 4 -9 0.6 1.6
    16 4 -9 0.4 1.7
    -14 -4 9 -0.3 1.1
    14 -4 -9 2 1.2
    14 -4 -9 1.1 1.1
    -14 -4 9 0 1.1
    -14 4 9 2 1.3
    14 4 -9 1.4 1.3
    -14 4 9 2.1 1.3
    14 4 -9 1.8 1.3
    -12 -4 9 13.8 1.5
    12 -4 -9 15.4 1.9
    12 -4 -9 14.7 1.9
    -12 -4 9 16.4 1.9
    -12 4 9 18.7 2.3
    12 4 -9 16.4 2
    12 4 -9 15.7 1.9
    -12 4 9 15.8 1.9
    10 -4 -9 12.2 1.5
    -10 -4 9 13.7 1.7
    -10 -4 9 15.4 1.7
    10 -4 -9 13.6 1.4
    -10 4 9 12.1 1.5
    -10 4 9 11.8 1.5
    10 4 -9 13.1 1.3
    10 4 -9 13.7 1.6
    8 -4 -9 5.4 1
    8 -4 -9 3.5 0.7
    8 4 -9 4.1 0.9
    -8 4 9 3.7 0.7
    8 4 -9 4.9 0.9
    -8 4 9 5.5 0.9
    6 -4 -9 99.19 2.9
    6 -4 -9 96.49 2.8
    -6 -4 9 79.79 3.4
    -6 4 9 97.89 2.8
    6 4 -9 100.59 2.8
    6 4 -9 94.99 2.8
    -6 4 9 96.89 2.8
    -4 -4 9 19.2 1.1
    4 -4 -9 21.2 1.2
    -4 -4 9 18.8 1.7
    4 -4 -9 21.6 1.2
    -4 4 9 20.6 1.1
    4 4 -9 21.6 1.2
    -4 4 9 21.3 1.2
    4 4 -9 18.4 1.1
    -2 -4 9 1.9 0.4
    2 -4 -9 2.1 0.5
    2 4 -9 1.6 0.5
    2 4 -9 1.8 0.4
    -2 4 9 2.2 0.5
    -2 4 9 2 0.5
    0 -4 -9 32.3 1.4
    0 -4 9 35.7 1
    0 -4 -9 33.8 1.3
    0 4 -9 32.1 1.2
    0 4 9 32.5 1.2
    0 4 9 33.4 1.2
    0 4 -9 30.6 1.2
    -2 -4 -9 189.48 4.3
    -2 -4 -9 188.38 4.3
    2 4 9 190.98 4
    -2 4 -9 190.58 4.1
    -2 4 -9 187.38 4.1
    2 4 9 187.28 4
    -4 -4 -9 30.9 1.4
    -4 -4 -9 33.1 1.3
    -4 4 -9 29.9 1.1
    -4 4 -9 30.1 1.2
    -6 -4 -9 48.1 1.8
    -6 -4 -9 48.8 1.7
    -6 4 -9 46.2 1.5
    -6 4 -9 48.5 1.6
    -8 -4 -9 3 0.9
    -8 -4 -9 3.5 0.7
    -8 4 -9 2.5 0.7
    -8 4 -9 2.5 0.6
    -10 -4 -9 1.6 0.8
    -10 -4 -9 2.5 1.1
    -10 4 -9 3 0.9
    -10 4 -9 2.1 0.7
    17 -5 -9 6.8 2.1
    -17 -5 9 7.8 2.1
    -17 -5 9 11.7 2.4
    17 -5 -9 5 1.7
    -17 5 9 2.4 1.7
    17 5 -9 5.2 2
    17 5 -9 5.5 2.1
    -17 5 9 9.4 2.3
    -15 -5 9 15.1 2
    15 -5 -9 15 2
    15 -5 -9 12.7 2
    -15 -5 9 11.2 1.9
    15 5 -9 16.2 2.1
    15 5 -9 13.5 2
    -15 5 9 9.7 1.6
    -15 5 9 16 2
    -13 -5 9 23.6 2.3
    13 -5 -9 23.8 2.3
    13 -5 -9 19.8 2.2
    -13 -5 9 20.8 2.4
    13 5 -9 22 2.4
    -13 5 9 21.4 2.3
    -13 5 9 23.3 2.3
    13 5 -9 24.1 2.6
    11 -5 -9 64.59 2.8
    -11 -5 9 66.39 2.8
    -11 -5 9 63.69 2.9
    -11 5 9 61.99 2.8
    -11 5 9 63.39 2.7
    11 5 -9 62.89 2.8
    11 5 -9 60.99 2.8
    -9 -5 9 20.2 1.7
    -9 -5 9 22.3 1.6
    9 -5 -9 14.8 1.6
    -9 5 9 14.1 2.3
    9 5 -9 19.7 1.7
    -9 5 9 16.4 1.6
    9 5 -9 17.3 1.7
    -7 -5 9 8 1
    7 -5 -9 6.4 0.9
    -7 -5 9 10.1 1.1
    7 -5 -9 9.2 1.1
    -7 5 9 9.1 1.3
    -7 5 9 7.8 0.9
    7 5 -9 8.4 1
    7 5 -9 10.2 1.3
    5 -5 -9 4.5 0.8
    5 -5 -9 2.7 0.7
    -5 -5 9 6.3 0.7
    -5 -5 9 4 0.7
    -5 5 9 3.7 0.6
    5 5 -9 4.1 0.7
    -5 5 9 5.2 0.9
    5 5 -9 4.4 0.7
    -3 -5 9 21.8 1.2
    -3 -5 9 21.9 1.1
    3 -5 -9 22.3 1.3
    3 -5 -9 22 1.3
    3 5 -9 25 1.2
    3 5 -9 22 1.5
    -3 5 9 21.9 1.3
    -3 5 9 22.6 1.2
    1 -5 -9 3.4 0.6
    -1 -5 9 3.5 0.5
    -1 -5 9 3.8 0.6
    -1 5 9 4.2 0.6
    1 5 -9 3.2 0.5
    -1 5 9 3 0.6
    1 5 -9 3.3 0.6
    1 -5 9 36.2 1.1
    -1 -5 -9 36 1.5
    1 -5 9 36.4 1
    -1 -5 -9 34.6 1.5
    -1 5 -9 35 1.4
    1 5 9 35.5 1.3
    1 5 9 36.8 2.1
    -1 5 -9 36.5 1.4
    -3 -5 -9 42.3 1.6
    -3 -5 -9 40.5 1.7
    -3 5 -9 40 1.5
    3 5 9 43.8 1.3
    -3 5 -9 40.1 1.4
    3 5 9 42.7 1.5
    -5 -5 -9 8.8 1
    -5 -5 -9 10 1
    -5 5 -9 7.9 1
    -5 5 -9 8.8 0.9
    5 5 9 8.6 0.8
    -7 -5 -9 2 0.7
    -7 -5 -9 1.2 0.8
    -7 5 -9 1.9 0.6
    -7 5 -9 2.7 0.7
    -9 -5 -9 0.4 1
    -9 -5 -9 1.5 0.8
    -9 5 -9 0.6 0.7
    -9 5 -9 3.2 0.9
    -11 -5 -9 2.9 1
    -11 -5 -9 4.9 1.5
    -11 5 -9 5.5 1.3
    -11 5 -9 4.5 1
    -16 -6 9 5.5 2.1
    16 -6 -9 5.7 2
    -16 -6 9 3 1.6
    16 -6 -9 7.9 2.1
    -16 6 9 5.2 1.7
    -16 6 9 7.7 2.2
    16 6 -9 9.5 2.1
    16 6 -9 7 2
    -14 -6 9 0.6 1.5
    -14 -6 9 1.5 1.6
    14 -6 -9 1.3 1.3
    14 -6 -9 -1.1 1.2
    -14 6 9 0 1.3
    14 6 -9 1.7 1.4
    -14 6 9 -1.9 1.4
    14 6 -9 1.7 1.4
    12 -6 -9 0.5 1.1
    -12 -6 9 2.7 1.3
    -12 -6 9 1 1.1
    -12 6 9 0.5 0.9
    12 6 -9 0.7 1.2
    -12 6 9 0.2 1
    12 6 -9 -0.3 1.1
    -10 -6 9 5 0.9
    10 -6 -9 3.7 1
    -10 -6 9 4.1 1.1
    10 -6 -9 3.1 1
    -10 6 9 6.4 1.3
    10 6 -9 4.6 1.1
    10 6 -9 6.3 1.2
    -10 6 9 6.6 1.2
    -8 -6 9 8.7 1.1
    8 -6 -9 7.1 1.2
    -8 -6 9 6.4 1
    8 -6 -9 6 1.1
    -8 6 9 9 1.2
    8 6 -9 9.1 1.2
    8 6 -9 4.8 0.9
    6 -6 -9 28.9 1.8
    -6 -6 9 32.6 1.6
    6 -6 -9 30.4 1.8
    -6 -6 9 31.8 1.9
    -6 6 9 32 1.7
    6 6 -9 32.4 1.7
    6 6 -9 29 1.7
    -4 -6 9 2.7 0.6
    -4 -6 9 2.1 0.6
    4 -6 -9 2.8 0.7
    4 -6 -9 1.4 0.6
    4 6 -9 2.5 0.6
    4 6 -9 2.1 0.7
    -4 6 9 1.4 0.6
    -2 -6 9 -0.4 0.5
    2 -6 -9 -0.1 0.5
    2 -6 -9 -0.1 0.5
    -2 -6 9 -0.1 0.4
    2 6 -9 -0.4 0.7
    2 6 -9 0.2 0.4
    -2 6 9 0.4 0.6
    -2 6 9 1.1 0.5
    0 -6 9 4.4 0.5
    0 -6 9 3.7 0.6
    0 -6 -9 3.1 0.6
    0 6 9 4.5 0.7
    0 6 9 3.4 0.6
    0 6 -9 4.4 0.7
    0 6 -9 3.7 0.6
    -2 -6 -9 15.8 1.3
    -2 -6 -9 14.8 1.4
    2 -6 9 14 0.8
    2 -6 9 15.8 0.8
    -2 6 -9 14.6 1.2
    2 6 9 16 1.3
    -2 6 -9 13.7 1
    2 6 9 15.4 1
    -4 -6 -9 10.9 1.1
    -4 -6 -9 9.7 1.1
    4 6 9 11.3 1.1
    4 6 9 9.7 0.9
    -4 6 -9 9.3 1.1
    -4 6 -9 9 0.9
    -6 -6 -9 11.3 1.2
    -6 -6 -9 11.4 1.2
    6 6 9 12 1
    -6 6 -9 11.8 1.3
    6 6 9 12.9 1.2
    -6 6 -9 11.4 1.1
    -8 -6 -9 5.9 1.1
    -8 -6 -9 5.7 1
    8 6 9 4.4 0.8
    -8 6 -9 6.1 1
    8 6 9 5.4 0.7
    -8 6 -9 5.2 0.8
    -10 -6 -9 -0.1 1.3
    -10 -6 -9 -1.2 0.8
    -10 6 -9 0.7 0.8
    -10 6 -9 0.3 1.1
    17 -7 -9 36 4.2
    -17 -7 9 36.8 3.5
    -17 -7 9 40.1 4.4
    17 -7 -9 32.8 3.6
    -17 7 9 34.6 3.9
    17 7 -9 48.6 4.6
    -17 7 9 34.8 3.5
    17 7 -9 34.7 4.1
    -15 -7 9 15 2
    15 -7 -9 23.2 2.6
    -15 -7 9 24.3 2.5
    15 -7 -9 23.5 2.5
    15 7 -9 19.8 2.3
    15 7 -9 25.1 2.6
    -15 7 9 24.2 2.5
    -15 7 9 20.1 2.2
    13 -7 -9 5.6 1.4
    13 -7 -9 4.9 1.5
    -13 -7 9 4.8 1.3
    -13 -7 9 7.1 1.7
    13 7 -9 5.7 1.6
    -13 7 9 3 1.3
    -13 7 9 5 1.4
    13 7 -9 1.8 1.5
    11 -7 -9 -2 1.1
    -11 -7 9 0.4 1.2
    -11 -7 9 1.7 1.1
    11 -7 -9 0.9 0.9
    11 7 -9 0.1 1
    11 7 -9 -1 1
    -11 7 9 -0.5 1.1
    -11 7 9 -0.4 0.9
    9 -7 -9 0.6 1
    9 -7 -9 0.4 1
    -9 -7 9 1.1 1
    -9 -7 9 0.2 1
    -9 7 9 -0.4 0.8
    9 7 -9 0.5 1
    -9 7 9 0.1 0.9
    9 7 -9 2.3 1.7
    7 -7 -9 7 1
    7 -7 -9 10.3 1.3
    7 7 -9 8.6 1.1
    7 7 -9 8.5 1.1
    -7 7 9 8.7 1.2
    5 -7 -9 95.09 3.2
    -5 -7 9 95.49 2.9
    5 -7 -9 98.59 3.2
    -5 7 9 94.59 3.1
    -5 7 9 96.89 3.1
    5 7 -9 94.19 3.1
    5 7 -9 99.69 3.1
    3 -7 -9 -0.1 0.6
    3 -7 -9 0.4 0.7
    -3 -7 9 -0.3 0.5
    -3 -7 9 0.2 0.6
    3 7 -9 0.3 0.6
    3 7 -9 -0.9 0.6
    -3 7 9 0.7 0.5
    1 -7 -9 21.4 1.6
    1 -7 -9 21.5 1.5
    -1 -7 9 22.7 1.4
    -1 -7 9 21.3 1.2
    1 7 -9 22.5 1.6
    -1 7 9 21.1 1.5
    1 7 -9 24.7 1.4
    -1 7 9 22.5 1.3
    1 -7 9 55.19 1.7
    -1 -7 -9 59.39 2.2
    1 -7 9 57.99 1.9
    -1 7 -9 56.19 2.2
    1 7 9 56.39 2
    1 7 9 56.09 2.2
    -1 7 -9 56.69 2.1
    3 -7 9 12.9 1
    3 -7 9 12 0.8
    -3 -7 -9 12.9 1.3
    -3 -7 -9 13.6 1.3
    3 7 9 12.5 1.1
    3 7 9 14.7 1.4
    -3 7 -9 12.2 1.4
    -3 7 -9 14.5 1.2
    -5 -7 -9 10.3 1.1
    -5 -7 -9 10 1.2
    -5 7 -9 9.7 1.1
    5 7 9 9.9 1.1
    5 7 9 11.4 1
    -5 7 -9 7.3 0.9
    -7 -7 -9 4.8 0.9
    -7 -7 -9 3.6 1.2
    -7 7 -9 5.6 1.1
    -7 7 -9 5.2 0.8
    7 7 9 5.3 1
    7 7 9 3.9 0.9
    -9 -7 -9 8 1.5
    -9 -7 -9 6.6 1.2
    9 7 9 7.2 1.1
    -9 7 -9 6.2 1
    -9 7 -9 8.4 1.3
    -16 -8 9 7.7 2.3
    -16 -8 9 7.9 2.3
    16 -8 -9 3.7 2.3
    16 -8 -9 7 2.5
    -16 8 9 8.2 2.3
    -16 8 9 11 2.6
    16 8 -9 3.7 2
    16 8 -9 10 2.3
    14 -8 -9 9.5 2.2
    -14 -8 9 11.4 2.1
    14 -8 -9 11.4 2.1
    -14 -8 9 13.7 2.3
    14 8 -9 9.1 2.1
    14 8 -9 13.4 2.3
    -14 8 9 9.8 2
    -14 8 9 7.9 1.7
    12 -8 -9 14.5 1.6
    12 -8 -9 21.1 2.2
    -12 -8 9 19.7 2.1
    -12 -8 9 19.8 2.1
    12 8 -9 19.1 2.1
    -12 8 9 20 2.5
    -12 8 9 16.3 1.9
    12 8 -9 18.9 2.3
    -10 -8 9 27.6 2.6
    -10 -8 9 26.8 2.2
    10 -8 -9 29.3 2.5
    10 -8 -9 26.9 2.5
    10 8 -9 28 2.5
    -10 8 9 28.3 2.4
    -10 8 9 24.6 2.3
    10 8 -9 22.9 2.3
    8 -8 -9 29.8 2.3
    -8 -8 9 31.2 2.2
    8 -8 -9 29 2.3
    -8 -8 9 31.3 2.3
    -8 8 9 28.1 2.3
    8 8 -9 35 2.3
    -8 8 9 30.3 2.2
    8 8 -9 29.3 2.2
    -6 -8 9 32.7 2.1
    -6 -8 9 30.1 1.9
    6 -8 -9 27.3 2.1
    6 -8 -9 29.7 2.1
    -6 8 9 28.7 2.1
    6 8 -9 28.8 2.1
    4 -8 -9 23.7 1.9
    -4 -8 9 20.7 1.5
    -4 -8 9 23 1.7
    4 -8 -9 24.2 1.9
    -4 8 9 24 1.9
    4 8 -9 26.2 1.7
    4 8 -9 21.7 1.8
    -4 8 9 23.5 1.7
    -2 -8 9 1.5 0.8
    2 -8 -9 1.6 0.9
    2 -8 -9 1 0.8
    -2 -8 9 1.3 0.6
    -2 8 9 1.4 0.6
    2 8 -9 1 0.8
    2 8 -9 1.9 0.8
    -2 8 9 1.3 0.8
    0 -8 9 17.7 1.4
    0 -8 9 19.8 1.3
    0 -8 -9 19.5 1.6
    0 -8 -9 16.3 1.8
    0 8 9 19.2 1.4
    0 8 -9 20.4 1.7
    0 8 -9 20 2.1
    0 8 9 17.9 1.7
    -2 -8 -9 6.5 1
    -2 -8 -9 3.1 0.9
    2 -8 9 5.4 0.6
    2 -8 9 6.5 0.9
    2 8 9 4.2 1
    -2 8 -9 6.3 0.9
    2 8 9 5.6 0.8
    -2 8 -9 5.5 1
    4 -8 9 0.9 0.6
    4 -8 9 1.7 0.5
    -4 -8 -9 -0.3 0.8
    -4 -8 -9 -0.2 1
    4 8 9 1.4 0.7
    -4 8 -9 2.3 0.7
    4 8 9 0 0.9
    -4 8 -9 0 0.8
    -6 -8 -9 19.3 1.8
    6 -8 9 19.4 1.1
    -6 -8 -9 22.9 2.3
    6 -8 9 20.8 1.1
    -6 8 -9 19.2 1.8
    6 8 9 20.9 1.9
    -6 8 -9 18.2 1.5
    -8 -8 -9 37.3 2.3
    -8 -8 -9 39.7 3
    8 8 9 40.1 2.4
    -8 8 -9 37.1 2.5
    -8 8 -9 41 2
    -15 -9 9 3.7 2.2
    15 -9 -9 2.9 2.1
    15 -9 -9 3 2
    -15 -9 9 5 2.5
    -15 9 9 4 2.1
    15 9 -9 7.6 2.5
    -15 9 9 0.8 2.3
    15 9 -9 -0.6 2.3
    13 -9 -9 7.7 2
    13 -9 -9 4.2 1.8
    -13 -9 9 5.3 2
    -13 -9 9 7.9 2.2
    -13 9 9 3.7 1.6
    13 9 -9 2.7 1.7
    -13 9 9 3.5 1.8
    13 9 -9 5.9 2
    11 -9 -9 4.5 1.5
    -11 -9 9 5.6 1.6
    -11 -9 9 8.7 1.8
    11 -9 -9 8.6 1.8
    11 9 -9 6.6 1.6
    -11 9 9 8 1.6
    11 9 -9 4.9 1.6
    -11 9 9 4.7 1.5
    -9 -9 9 0.5 1.2
    -9 -9 9 -0.2 1.3
    9 -9 -9 -0.2 1
    9 -9 -9 1.7 1.2
    -9 9 9 1.6 1.1
    9 9 -9 -0.3 1.2
    -9 9 9 0.9 1.2
    7 -9 -9 97.79 3.7
    7 -9 -9 102.69 3.8
    -7 -9 9 102.89 4.6
    -7 -9 9 105.79 3.7
    7 9 -9 100.39 3.7
    -7 9 9 103.09 3.7
    7 9 -9 107.69 3.8
    -7 9 9 100.69 3.8
    5 -9 -9 33 2.3
    -5 -9 9 31 2
    -5 -9 9 31 2.2
    5 -9 -9 31.6 2.3
    5 9 -9 32.5 2.3
    -5 9 9 33.4 2.4
    -5 9 9 36 2.3
    5 9 -9 33.7 2.1
    3 -9 -9 56.19 2.7
    -3 -9 9 54.29 2.2
    3 -9 -9 53.99 2.7
    -3 -9 9 54.39 2.5
    -3 9 9 53.59 2.7
    -3 9 9 57.99 2.4
    3 9 -9 57.39 2.5
    3 9 -9 60.09 2.6
    1 -9 -9 113.59 3.9
    1 -9 -9 107.69 3.7
    -1 -9 9 108.19 3.4
    -1 -9 9 108.89 3.2
    -1 9 9 109.19 3.6
    1 9 -9 111.29 3.6
    -1 9 9 114.49 3.5
    1 9 -9 112.19 3.5
    -1 -9 -9 22.8 1.9
    -1 -9 -9 20.8 1.9
    1 -9 9 21.5 1.7
    1 -9 9 19.9 1.5
    -1 9 -9 20.2 2
    1 9 9 23.8 1.5
    -1 9 -9 22 1.7
    1 9 9 20.6 2
    3 -9 9 22.3 1.6
    3 -9 9 20.9 1.3
    -3 -9 -9 17.5 2.1
    -3 9 -9 22.8 1.6
    -3 9 -9 24.1 2
    3 9 9 24.6 1.6
    3 9 9 21.5 2
    -5 -9 -9 -0.5 1.2
    -5 -9 -9 0.2 1
    5 -9 9 0.4 0.7
    5 -9 9 0.1 0.8
    -5 9 -9 -0.3 0.7
    -5 9 -9 0.9 1
    5 9 9 0.9 1.2
    -7 -9 -9 6.5 1.7
    7 -9 9 5.4 0.9
    -7 -9 -9 5.8 1.3
    -7 9 -9 5.3 1.3
    -7 9 -9 4.4 1
    -14 -10 9 3.4 2.2
    14 -10 -9 3.6 2.2
    14 -10 -9 1.3 2.2
    -14 -10 9 4 2.6
    -14 10 9 5.6 3
    -14 10 9 2.3 2.2
    14 10 -9 2.1 2.3
    12 -10 -9 1.9 1.8
    12 -10 -9 -1 1.9
    -12 -10 9 1 1.8
    -12 -10 9 0.8 1.7
    -12 10 9 -0.1 1.8
    -12 10 9 0.2 1.8
    12 10 -9 4.5 1.9
    10 -10 -9 2.7 1.6
    -10 -10 9 3.9 1.7
    -10 -10 9 4.7 1.6
    10 -10 -9 4.7 1.7
    10 10 -9 4.6 1.6
    -10 10 9 5.2 1.7
    -10 10 9 4.4 1.7
    10 10 -9 6.1 1.8
    8 -10 -9 20.2 2.4
    -8 -10 9 16.4 1.9
    -8 -10 9 11.5 1.6
    -8 10 9 17.5 2
    8 10 -9 17.8 1.9
    -8 10 9 18.5 2
    8 10 -9 18.9 2.1
    6 -10 -9 13.2 1.6
    6 -10 -9 12.8 1.5
    -6 10 9 18.5 2.1
    -6 10 9 17.5 2.3
    6 10 -9 15.7 2.9
    6 10 -9 14.2 1.7
    -4 -10 9 9.4 1.3
    4 -10 -9 7.5 1.3
    4 -10 -9 9.9 1.5
    -4 10 9 13.3 1.6
    -4 10 9 11.3 1.5
    4 10 -9 9.6 1.5
    4 10 -9 10.3 1.4
    2 -10 -9 28 2.3
    2 -10 -9 27.1 2.5
    -2 -10 9 30.4 2.2
    -2 -10 9 28.7 1.8
    -2 10 9 30.8 2.3
    2 10 -9 29.6 2.3
    2 10 -9 31.7 2.1
    -2 10 9 29.3 2
    0 -10 -9 11.7 1.5
    0 -10 -9 12.1 1.5
    0 -10 9 13 1.5
    0 -10 9 12.4 1.3
    0 10 -9 10.3 1.4
    0 10 -9 11.5 1.3
    0 10 9 13.9 1.7
    0 10 9 13.4 1.7
    2 -10 9 2.2 1
    -2 -10 -9 1.4 1
    2 -10 9 3.3 0.8
    -2 -10 -9 3.3 1.3
    -2 10 -9 3.2 1.3
    2 10 9 2 1.3
    -2 10 -9 1.4 0.9
    2 10 9 4.2 0.9
    -4 -10 -9 -1.2 1.1
    -4 -10 -9 0 1.3
    -4 10 -9 0.7 0.8
    -4 10 -9 -1.4 1.1
    4 10 9 1.1 1.6
    -6 -10 -9 0.6 1.2
    -6 -10 -9 -1.6 1.6
    6 -10 9 -1.4 1.1
    -6 10 -9 -1 0.8
    -6 10 -9 -2.4 1.2
    6 10 9 1.2 1.8
    13 -11 -9 18.7 2.4
    13 -11 -9 26.4 3.1
    -13 -11 9 23 2.9
    -13 -11 9 22.1 2.8
    -13 11 9 20.9 2.9
    13 11 -9 25.5 3
    13 11 -9 21.8 3
    -13 11 9 24.3 2.9
    -11 -11 9 -1.2 1.9
    -11 -11 9 3 2.1
    11 -11 -9 0.9 2
    11 -11 -9 1.5 1.9
    -11 11 9 4.6 2
    11 11 -9 -0.9 1.7
    11 11 -9 -0.4 1.9
    -11 11 9 0.4 1.6
    9 -11 -9 5.5 1.7
    -9 -11 9 10.6 2
    9 -11 -9 6.4 1.7
    -9 -11 9 11.3 1.9
    9 11 -9 4.8 1.8
    -9 11 9 6.8 1.6
    -9 11 9 10.1 1.9
    9 11 -9 7.2 1.9
    -7 -11 9 14.4 1.7
    7 -11 -9 15.9 1.9
    -7 -11 9 17 2.1
    7 -11 -9 16.4 2.2
    7 11 -9 15.9 2
    7 11 -9 18.2 2.1
    -7 11 9 13.8 1.9
    -7 11 9 16.9 1.9
    -5 -11 9 -1.1 1.3
    5 -11 -9 -1.3 1.3
    5 -11 -9 -2 2.2
    -5 11 9 1 1.4
    -5 11 9 -0.7 1
    5 11 -9 -1.7 1
    5 11 -9 -0.2 1.4
    3 -11 -9 15.4 1.8
    -3 -11 9 18.4 1.9
    -3 -11 9 17.4 1.8
    3 -11 -9 19.4 2.4
    3 11 -9 18.3 1.9
    3 11 -9 15.9 1.8
    -3 11 9 17.7 2
    -3 11 9 19.3 2.2
    1 -11 -9 36.7 2.9
    -1 -11 9 37.5 2.5
    -1 -11 9 30.2 1.9
    1 -11 -9 37.6 2.7
    1 11 -9 33.8 2.4
    -1 11 9 35.7 2.7
    -1 11 9 42.3 2.4
    1 11 -9 38.4 2.7
    -1 -11 -9 20.1 2.3
    -1 -11 -9 22.3 2.7
    1 11 9 14.1 1.8
    1 11 9 21.7 2.3
    -1 11 -9 20 2.4
    -1 11 -9 19.7 2.1
    -3 -11 -9 2.2 1.5
    -3 -11 -9 0 1.1
    3 -11 9 0 1.2
    3 11 9 -0.1 1.5
    -3 11 -9 0.9 1.3
    -3 11 -9 -0.4 1
    -5 -11 -9 0.4 1.4
    5 -11 9 0.8 1.4
    -5 11 -9 -0.2 1.1
    -5 11 -9 0.4 1.5
    -10 -12 9 5.5 2.3
    -10 -12 9 6.5 2.2
    10 -12 -9 5.4 2.3
    10 -12 -9 7.1 2.2
    -10 12 9 3.4 2
    10 12 -9 0.7 2.2
    -10 12 9 2 2.1
    10 12 -9 2.7 2.1
    8 -12 -9 0.5 1.4
    8 -12 -9 1 3.1
    -8 -12 9 0 1.9
    -8 -12 9 -1.1 1.6
    -8 12 9 1.6 1.6
    8 12 -9 -0.3 1.7
    -8 12 9 3.5 1.9
    8 12 -9 1.3 1.9
    6 -12 -9 -0.2 1.6
    -6 -12 9 0.9 1.5
    6 -12 -9 1.7 1.5
    -6 -12 9 2.5 1.6
    -6 12 9 -0.1 1.5
    6 12 -9 0.3 1.3
    -6 12 9 4.2 1.6
    6 12 -9 -0.8 1.7
    4 -12 -9 1.7 1.7
    -4 -12 9 1.4 1.5
    4 -12 -9 2.1 1.6
    4 12 -9 -0.7 1.3
    4 12 -9 0.4 1.5
    -4 12 9 2.6 1.7
    -4 12 9 2.2 1.4
    -2 -12 9 -1.5 1.4
    2 -12 -9 -0.7 1.7
    2 -12 -9 -0.7 1.3
    -2 12 9 -0.4 1.2
    2 12 -9 0.5 1.2
    -2 12 9 -0.8 1.5
    2 12 -9 -0.3 1.5
    0 -12 9 2.9 1.5
    0 -12 -9 5.2 1.9
    0 -12 -9 4.2 1.5
    0 12 -9 3.3 1.3
    0 12 -9 2.4 1.5
    2 -12 9 14.2 2
    -2 -12 -9 15.2 2.2
    -2 12 -9 14.2 1.8
    -2 12 -9 12.4 1.9
    -4 -12 -9 2.6 1.6
    -4 12 -9 -1.9 1.2
    9 -13 -9 -4.8 2.3
    9 -13 -9 5.3 2.5
    -9 13 9 0.1 2.2
    9 13 -9 0.5 2.5
    -9 13 9 -1.9 2.1
    7 -13 -9 11.7 2.4
    7 -13 -9 9 2.6
    7 13 -9 9.3 2.5
    -7 13 9 13 2.2
    -7 13 9 13.1 2
    7 13 -9 13.2 2.3
    5 -13 -9 5 4.4
    5 -13 -9 3.1 1.8
    5 13 -9 3.1 1.8
    -5 13 9 3.5 2.3
    -5 13 9 3.4 1.9
    5 13 -9 5.6 2.2
    3 -13 -9 1.6 1.6
    3 -13 -9 1.7 2
    3 13 -9 4.2 2.1
    3 13 -9 1.8 1.6
    -3 13 9 1.9 1.8
    1 -13 -9 1.7 2.3
    1 -13 -9 -0.8 1.6
    1 13 -9 1.1 1.5
    -1 -13 -9 28.8 3.3
    -1 13 -9 26.6 2.9
    -18 0 10 5.7 2.1
    18 0 -10 2.8 1.6
    18 0 -10 4.7 2.2
    -18 0 10 1.6 1.7
    -16 0 10 45.9 3.2
    16 0 -10 46.9 3.1
    16 0 -10 52.19 3.3
    -16 0 10 54.29 3.2
    -14 0 10 151.48 4.8
    14 0 -10 162.88 4.9
    14 0 -10 157.88 4.8
    -14 0 10 158.28 4.8
    -12 0 10 146.59 4.3
    -12 0 10 146.49 4.3
    12 0 -10 148.69 4.4
    12 0 -10 150.68 4.4
    -10 0 10 1.1 0.8
    -10 0 10 0.8 0.7
    10 0 -10 0.7 0.7
    10 0 -10 1 0.7
    -8 0 10 10.6 1.1
    8 0 -10 10.5 1.2
    -8 0 10 10.7 1.1
    8 0 -10 11 1.2
    -6 0 10 40.2 1.5
    -6 0 10 38.5 1.5
    6 0 -10 39.2 1.6
    6 0 -10 38.7 1.5
    4 0 -10 23.4 1.1
    4 0 -10 24.8 1.1
    -4 0 10 24.4 1
    -4 0 10 23.4 1
    2 0 -10 20.4 0.9
    -2 0 10 18.8 0.6
    2 0 -10 19.5 0.9
    -2 0 10 20.2 0.7
    0 0 -10 150.18 3.2
    0 0 -10 152.78 3.2
    -8 0 -10 6.6 0.8
    -8 0 -10 7.1 0.7
    -10 0 -10 -0.5 0.8
    -10 0 -10 0.4 0.6
    -19 -1 10 18.1 2.6
    19 -1 -10 16.5 2.6
    19 -1 -10 10.7 2.2
    -19 -1 10 16.4 2.6
    19 1 -10 13.3 2.4
    -19 1 10 20.2 2.8
    19 1 -10 17.6 2.6
    -19 1 10 14.2 2.7
    -17 -1 10 66.79 3.8
    -17 -1 10 66.29 3.9
    17 -1 -10 69.89 3.9
    17 -1 -10 62.79 3.7
    -17 1 10 68.79 3.8
    17 1 -10 68.89 3.9
    17 1 -10 69.59 3.8
    -17 1 10 67.89 3.6
    15 -1 -10 62.29 3.3
    -15 -1 10 63.89 3.2
    -15 -1 10 60.29 3.3
    15 -1 -10 62.19 3.2
    15 1 -10 66.59 3.4
    -15 1 10 66.69 3.2
    -15 1 10 62.39 3.2
    15 1 -10 57.59 3.2
    13 -1 -10 85.89 3.3
    13 -1 -10 90.49 3.3
    -13 -1 10 89.39 3.4
    -13 -1 10 89.69 3.3
    -13 1 10 87.29 3.3
    13 1 -10 88.89 3.4
    13 1 -10 89.89 3.4
    11 -1 -10 166.58 5.3
    -11 -1 10 150.88 4.2
    11 -1 -10 145.69 4.2
    -11 -1 10 151.28 4.3
    11 1 -10 150.18 4.3
    -11 1 10 142.19 4.3
    -11 1 10 144.39 4.2
    11 1 -10 145.49 4.7
    9 -1 -10 324.37 7
    9 -1 -10 315.67 7
    9 1 -10 316.97 7
    -9 1 10 284.47 7.4
    9 1 -10 312.27 7
    -9 1 10 269.17 8.2
    7 -1 -10 124.49 3.4
    -7 -1 10 114.59 3.4
    7 -1 -10 128.19 3.3
    7 1 -10 126.69 3.3
    -7 1 10 124.89 3.3
    7 1 -10 124.89 3.3
    5 -1 -10 53.79 1.8
    -5 -1 10 55.69 1.7
    -5 -1 10 54.09 1.7
    5 -1 -10 51.79 1.8
    -5 1 10 55.69 1.8
    5 1 -10 54.89 1.8
    5 1 -10 54.79 1.8
    -5 1 10 56.99 1.7
    -3 -1 10 0.8 0.3
    3 -1 -10 1.2 0.4
    3 -1 -10 0.8 0.4
    3 1 -10 1.9 0.4
    -3 1 10 1.1 0.4
    3 1 -10 1.2 0.4
    -3 1 10 1.1 0.3
    1 -1 -10 12.5 0.7
    1 -1 -10 10.4 0.7
    1 1 -10 10.6 0.6
    1 1 -10 10.1 0.6
    -1 -1 -10 236.08 4.8
    -1 -1 -10 234.68 4.8
    -5 -1 -10 17.1 0.7
    -7 -1 -10 17.6 1
    -7 -1 -10 17.9 0.9
    -9 -1 -10 3 0.6
    -9 -1 -10 0.7 0.7
    -9 1 -10 0.9 0.6
    -9 1 -10 1.2 0.5
    -11 -1 -10 9.6 1
    -11 1 -10 8.1 1
    -11 1 -10 7.7 0.9
    -18 -2 10 13.2 2.3
    -18 -2 10 14.4 2.5
    18 -2 -10 15.4 2.4
    18 -2 -10 13.9 2.4
    18 2 -10 13.1 2.4
    18 2 -10 16.8 2.5
    -18 2 10 10.9 3.9
    -18 2 10 10.8 2
    16 -2 -10 0.4 1.5
    -16 -2 10 1.7 1.5
    16 -2 -10 -0.5 1.5
    -16 -2 10 -1.6 1.4
    16 2 -10 1.6 1.4
    -16 2 10 0.8 1.6
    16 2 -10 0.9 1.5
    -16 2 10 0.7 1.5
    14 -2 -10 0.9 1.1
    -14 -2 10 0.8 1.1
    -14 -2 10 0 1.1
    -14 2 10 -0.7 1
    -14 2 10 0.5 1.1
    14 2 -10 -0.3 1
    14 2 -10 0.6 1.2
    12 -2 -10 3.4 0.9
    -12 -2 10 6.8 1.2
    12 -2 -10 6.1 1.2
    -12 -2 10 5.2 1.1
    12 2 -10 4.8 1.1
    -12 2 10 5.1 1.1
    12 2 -10 6.2 1.2
    -12 2 10 4.6 1
    -10 -2 10 71.69 2.7
    10 -2 -10 75.49 2.7
    10 -2 -10 78.69 2.7
    -10 -2 10 76.49 2.7
    -10 2 10 74.89 2.7
    10 2 -10 74.19 2.7
    10 2 -10 72.59 2.7
    -10 2 10 70.19 2.7
    8 -2 -10 68.99 2.4
    8 -2 -10 68.19 2.4
    -8 -2 10 64.99 2.3
    -8 -2 10 68.59 2.3
    8 2 -10 66.69 2.4
    8 2 -10 68.79 2.4
    -8 2 10 68.19 2.4
    -6 -2 10 102.49 2.7
    6 -2 -10 100.99 2.8
    6 -2 -10 100.99 2.8
    6 2 -10 98.49 2.8
    -6 2 10 101.29 2.8
    -6 2 10 100.19 3.2
    6 2 -10 98.09 2.8
    -4 -2 10 0.6 0.4
    -4 -2 10 0.8 0.4
    4 -2 -10 0.4 0.4
    -4 2 10 0.9 0.4
    -4 2 10 1 0.4
    4 2 -10 0.9 0.5
    4 2 -10 0.6 0.4
    2 -2 -10 85.99 2.3
    -2 -2 10 88.39 1.9
    -2 -2 10 87.29 1.9
    2 -2 -10 87.19 2.3
    2 2 -10 88.19 2.2
    2 2 -10 86.49 2.2
    -2 2 10 82.99 2.2
    0 -2 -10 40.6 1.3
    0 -2 -10 40.3 1.3
    0 2 -10 39.2 1.1
    0 2 -10 40.4 1.1
    -2 -2 -10 14 0.8
    -2 -2 -10 12.2 0.7
    -4 -2 -10 2.9 0.4
    -4 -2 -10 2.4 0.4
    -6 -2 -10 21.2 1.1
    -6 -2 -10 19.8 1
    -8 -2 -10 0.5 0.6
    -8 -2 -10 -0.1 0.5
    -8 2 -10 1.3 0.4
    -8 2 -10 1.1 0.6
    -10 -2 -10 3.4 0.8
    -10 -2 -10 4.5 1
    -10 2 -10 4.3 0.7
    -17 -3 10 5.6 1.9
    17 -3 -10 6.3 1.8
    17 -3 -10 4.6 1.7
    -17 -3 10 4.1 2
    17 3 -10 5.7 1.9
    17 3 -10 8 2
    -17 3 10 4.8 1.8
    -17 3 10 9.4 2
    15 -3 -10 1.1 1.9
    -15 -3 10 1 1.5
    -15 -3 10 1.6 1.4
    15 -3 -10 -0.7 1.3
    -15 3 10 -0.2 1.2
    15 3 -10 2 1.3
    -15 3 10 1.3 1.3
    15 3 -10 0.9 2.2
    13 -3 -10 1.2 1
    -13 -3 10 0.6 1.1
    -13 -3 10 -0.3 1
    13 -3 -10 0.6 1.1
    -13 3 10 1.9 1.1
    -13 3 10 0.4 1
    13 3 -10 0.4 1
    13 3 -10 0.2 0.9
    11 -3 -10 1.1 0.9
    11 -3 -10 1.8 0.9
    -11 -3 10 0.7 0.9
    -11 -3 10 1.2 0.9
    -11 3 10 2.6 1
    -11 3 10 2.8 0.9
    11 3 -10 0.5 0.8
    11 3 -10 2 1.3
    9 -3 -10 12.3 1.4
    9 -3 -10 11.9 1.4
    -9 -3 10 10.9 1.3
    -9 3 10 13.4 1.4
    -9 3 10 14.5 1.5
    9 3 -10 12.7 1.5
    9 3 -10 12.1 1.4
    7 -3 -10 1.5 0.6
    7 -3 -10 0.5 0.6
    -7 -3 10 2.2 0.5
    7 3 -10 1.4 0.6
    7 3 -10 1 0.6
    -7 3 10 3 0.7
    -7 3 10 1.3 0.6
    -5 -3 10 193.88 4.5
    5 -3 -10 191.28 4.6
    -5 -3 10 198.38 4.5
    5 -3 -10 197.28 4.7
    5 3 -10 196.78 4.6
    -5 3 10 197.28 4.5
    -5 3 10 193.58 4.5
    5 3 -10 194.08 4.6
    3 -3 -10 3.6 0.6
    -3 -3 10 3.4 0.5
    3 -3 -10 3.8 0.6
    -3 -3 10 3.8 0.5
    3 3 -10 3.5 0.6
    -3 3 10 3.6 0.5
    3 3 -10 4.7 0.6
    -3 3 10 3 0.5
    1 -3 -10 6.4 0.7
    1 -3 -10 5.9 0.7
    1 3 -10 4.9 0.6
    -1 3 10 7 0.7
    1 3 -10 6.3 0.7
    -1 3 10 5.9 0.5
    -1 -3 -10 8.3 0.8
    -1 -3 -10 8.8 0.7
    -1 3 -10 9.1 0.7
    -1 3 -10 9.1 0.6
    -3 -3 -10 0.4 0.5
    -3 3 -10 0.6 0.3
    -3 3 -10 0.4 0.3
    -5 -3 -10 66.19 1.9
    -5 -3 -10 58.59 2.1
    -5 3 -10 61.69 1.6
    -5 3 -10 64.99 1.6
    -7 -3 -10 1.7 0.6
    -7 -3 -10 2.8 0.7
    -7 3 -10 2.2 0.5
    -7 3 -10 1.9 0.6
    -9 -3 -10 7.4 0.9
    -9 -3 -10 8 1
    -9 3 -10 9.4 1.2
    -9 3 -10 7.9 1
    -18 -4 10 0.8 4
    -18 -4 10 4 2.3
    18 -4 -10 3 2.2
    18 -4 -10 -2.4 2
    -18 4 10 3.9 2
    -18 4 10 2.8 2.1
    18 4 -10 0.7 2.2
    18 4 -10 -1.5 2.3
    16 -4 -10 4.6 1.6
    -16 -4 10 5.3 1.7
    16 -4 -10 4.4 1.5
    -16 -4 10 5.8 2
    16 4 -10 8.4 1.9
    16 4 -10 5.5 1.7
    -16 4 10 3.3 1.7
    -16 4 10 9.3 1.8
    14 -4 -10 27 2.5
    14 -4 -10 24.1 2.5
    -14 -4 10 27.4 2.6
    -14 -4 10 24.3 2.6
    -14 4 10 26.9 2.6
    14 4 -10 28.6 2.6
    14 4 -10 25.6 2.9
    -14 4 10 27.4 2.5
    12 -4 -10 9.5 1.4
    12 -4 -10 6.6 1.3
    -12 -4 10 7 1.2
    -12 -4 10 7.1 1.3
    -12 4 10 7.2 1.3
    12 4 -10 7.7 1.3
    -12 4 10 9.3 1.5
    12 4 -10 8.2 1.4
    -10 -4 10 1.4 0.9
    10 -4 -10 2 0.9
    -10 -4 10 1.9 0.9
    10 4 -10 0.9 0.8
    -10 4 10 1.1 0.8
    -10 4 10 2.2 1
    10 4 -10 2.8 1
    8 -4 -10 9 1.1
    -8 -4 10 8.8 1.1
    8 -4 -10 7.6 1
    -8 -4 10 7.1 0.9
    8 4 -10 7.9 1.1
    -8 4 10 9.2 1.2
    8 4 -10 8.8 1.1
    6 -4 -10 51.89 2
    6 -4 -10 52.69 2
    -6 -4 10 51.89 1.9
    -6 -4 10 48.1 1.8
    6 4 -10 50.49 2
    6 4 -10 49.3 2
    -6 4 10 51.69 1.8
    4 -4 -10 16.6 1.2
    4 -4 -10 17.4 1.2
    -4 -4 10 17.8 1.1
    -4 -4 10 17.3 1
    4 4 -10 16.9 1.1
    -4 4 10 17.1 1
    -4 4 10 15.7 1.1
    -2 -4 10 1.6 0.4
    2 -4 -10 1.1 0.6
    2 -4 -10 2.4 0.6
    -2 -4 10 1.8 0.4
    -2 4 10 1.7 0.4
    2 4 -10 2.5 0.5
    -2 4 10 1.8 0.5
    2 4 -10 1.6 0.5
    0 -4 -10 34.8 1.4
    0 -4 -10 33.2 1.3
    0 4 10 32.8 1.1
    0 4 -10 33.2 1.2
    0 4 -10 32.2 1.3
    0 4 10 31.1 1.2
    -2 -4 -10 6.2 0.7
    -2 -4 -10 6.4 0.7
    -2 4 -10 6.2 0.6
    2 4 10 6.6 0.5
    -2 4 -10 5.5 0.7
    2 4 10 5.2 0.5
    -4 -4 -10 -0.2 0.6
    -4 4 -10 -0.3 0.4
    -4 4 -10 0.2 0.4
    -6 -4 -10 1.8 0.7
    -6 -4 -10 1.9 0.6
    -6 4 -10 2.4 0.5
    -6 4 -10 2.2 0.5
    -8 -4 -10 1.2 0.6
    -8 -4 -10 0.7 0.8
    -8 4 -10 1.7 0.6
    -8 4 -10 1 0.7
    -10 -4 -10 5.6 1
    -10 -4 -10 5.5 1.2
    -10 4 -10 4.2 0.8
    17 -5 -10 59.89 4.2
    -17 -5 10 68.29 4.5
    -17 -5 10 68.19 4.5
    17 -5 -10 57.09 4
    -17 5 10 65.29 4.1
    -17 5 10 57.39 4.2
    17 5 -10 63.59 4.4
    17 5 -10 71.09 4.5
    -15 -5 10 48.1 3.4
    15 -5 -10 51.99 3.4
    -15 -5 10 44.2 3.3
    15 -5 -10 45.9 3.2
    -15 5 10 48.7 3.4
    15 5 -10 51.49 3.4
    15 5 -10 47.7 3.5
    -15 5 10 47.7 3.2
    -13 -5 10 22.8 2.5
    13 -5 -10 23.7 2.3
    -13 -5 10 24.2 2.4
    -13 5 10 22.6 2.3
    -13 5 10 25.8 2.5
    13 5 -10 24.3 2.6
    13 5 -10 24.1 2.4
    -11 -5 10 0.9 1
    -11 -5 10 -0.1 0.8
    11 -5 -10 1.3 1
    11 -5 -10 2.7 1.1
    11 5 -10 0.6 1
    11 5 -10 -0.2 0.9
    -11 5 10 1.8 0.9
    -11 5 10 1.4 1
    -9 -5 10 75.69 2.9
    -9 -5 10 79.49 2.8
    9 -5 -10 77.99 2.9
    9 -5 -10 78.59 2.9
    9 5 -10 77.69 2.9
    9 5 -10 76.49 2.9
    -9 5 10 80.39 2.9
    -7 -5 10 198.18 4.8
    7 -5 -10 200.38 5.1
    7 -5 -10 201.58 5.1
    -7 5 10 193.18 4.9
    7 5 -10 193.78 4.9
    -7 5 10 199.48 5
    7 5 -10 194.18 5
    -5 -5 10 17.6 1.3
    5 -5 -10 16.2 1.3
    5 -5 -10 15.8 1.4
    -5 -5 10 17.9 1.1
    -5 5 10 15.3 1.1
    -5 5 10 14.6 1.2
    5 5 -10 15.3 1.3
    5 5 -10 16.3 1.3
    3 -5 -10 166.98 4.2
    -3 -5 10 165.58 3.9
    3 -5 -10 166.98 4.2
    -3 -5 10 162.08 3.9
    -3 5 10 167.58 4
    3 5 -10 159.28 4
    3 5 -10 173.28 4.1
    -3 5 10 162.48 4
    1 -5 -10 7 0.8
    -1 -5 10 7.7 0.6
    1 -5 -10 5.7 0.8
    -1 -5 10 5.8 0.6
    1 5 -10 6.7 0.8
    -1 5 10 7.4 0.8
    1 5 -10 6.1 0.7
    -1 5 10 6.6 0.8
    -1 -5 -10 158.98 3.9
    -1 -5 -10 156.98 3.9
    1 5 10 161.38 3.6
    -1 5 -10 158.08 3.7
    -1 5 -10 157.08 3.7
    1 5 10 155.38 3.6
    -3 -5 -10 53.69 2
    3 5 10 53.09 1.6
    3 5 10 53.89 1.5
    -3 5 -10 53.69 1.7
    -3 5 -10 51.79 1.7
    -5 -5 -10 80.19 2.4
    -5 -5 -10 80.59 2.6
    -5 5 -10 77.39 2.2
    -5 5 -10 80.49 2.2
    -7 -5 -10 1.2 0.9
    -7 -5 -10 0.7 0.7
    -7 5 -10 1 0.7
    -7 5 -10 1.5 0.6
    -9 -5 -10 24.1 2.1
    -9 -5 -10 21.4 1.6
    -9 5 -10 20.6 1.7
    -9 5 -10 20.6 1.5
    16 -6 -10 40.6 3.8
    -16 -6 10 38.1 3.9
    16 -6 -10 30.3 3.5
    -16 -6 10 36.6 3.7
    16 6 -10 42 4
    16 6 -10 46.2 3.9
    -16 6 10 33.8 3.3
    -16 6 10 39.5 3.8
    -14 -6 10 6.8 1.7
    14 -6 -10 5.5 1.8
    14 -6 -10 5.2 1.5
    -14 -6 10 8.8 1.8
    -14 6 10 5 1.6
    14 6 -10 5.3 1.6
    -14 6 10 4.4 1.4
    14 6 -10 5.8 1.8
    12 -6 -10 7.4 1.3
    -12 -6 10 11 1.6
    12 -6 -10 9.1 1.3
    -12 -6 10 10.5 1.6
    12 6 -10 13.2 1.7
    -12 6 10 10.5 1.5
    -12 6 10 11.4 1.4
    12 6 -10 11.4 1.7
    10 -6 -10 0.3 1
    -10 -6 10 -0.6 0.8
    -10 -6 10 1.3 1
    10 -6 -10 0.4 0.9
    10 6 -10 -1.3 0.9
    -10 6 10 -0.3 0.8
    10 6 -10 -0.1 1.6
    -10 6 10 1 1
    8 -6 -10 3.2 1
    8 -6 -10 3.9 1
    -8 -6 10 3.8 0.9
    -8 -6 10 4.6 1
    -8 6 10 2.8 0.9
    -8 6 10 2.2 0.9
    8 6 -10 3.3 1
    8 6 -10 3.1 0.9
    -6 -6 10 120.59 3.6
    6 -6 -10 135.69 3.9
    -6 -6 10 134.59 3.6
    6 -6 -10 137.59 3.9
    6 6 -10 132.99 3.8
    -6 6 10 133.79 3.7
    -6 6 10 133.39 3.8
    6 6 -10 134.29 3.8
    -4 -6 10 16.6 1.3
    4 -6 -10 17.3 1.4
    4 -6 -10 15.5 1.4
    -4 -6 10 18 1.2
    4 6 -10 16.4 1.3
    -4 6 10 18.2 1.4
    -4 6 10 15.9 1.2
    4 6 -10 18.9 1.4
    -2 -6 10 0.4 0.6
    2 -6 -10 0.1 0.6
    -2 -6 10 0.2 0.5
    2 -6 -10 -0.1 0.6
    -2 6 10 0.4 0.6
    2 6 -10 0.3 0.5
    -2 6 10 -0.2 0.5
    2 6 -10 0.7 0.6
    0 -6 -10 4.2 0.7
    0 -6 10 5.1 0.5
    0 -6 -10 4.7 0.8
    0 -6 10 4.2 0.6
    0 6 10 4.6 0.8
    0 6 10 4.8 0.7
    0 6 -10 5.6 0.7
    0 6 -10 5 0.8
    -2 -6 -10 2.5 0.8
    -2 6 -10 2.1 0.7
    2 6 10 3.2 0.5
    2 6 10 2.7 0.7
    -4 -6 -10 3.3 0.8
    -4 -6 -10 3.4 0.9
    -4 6 -10 2.9 0.6
    4 6 10 2.8 0.6
    -4 6 -10 3.7 0.7
    -6 -6 -10 2.7 1
    -6 -6 -10 0.9 0.7
    -6 6 -10 1.9 0.6
    -6 6 -10 2 0.7
    6 6 10 2.7 0.5
    6 6 10 1.8 0.6
    -8 -6 -10 6.8 1
    -8 -6 -10 5.6 1.3
    -8 6 -10 10.2 1.3
    -8 6 -10 7.7 1
    -17 -7 10 1.6 2.4
    17 -7 -10 3 2.2
    -17 -7 10 -0.3 2.4
    17 -7 -10 4.9 2.4
    -17 7 10 3 2.2
    17 7 -10 5.1 2.5
    -17 7 10 4.4 2.6
    17 7 -10 -0.5 2.4
    -15 -7 10 0.8 1.8
    15 -7 -10 -0.5 1.5
    15 -7 -10 -1.8 1.7
    -15 -7 10 -1 1.8
    15 7 -10 -2.1 1.7
    -15 7 10 2.6 1.8
    -15 7 10 -0.2 1.9
    15 7 -10 -0.1 1.5
    13 -7 -10 24.6 2.8
    -13 -7 10 22.5 2.8
    -13 -7 10 22.6 2.6
    13 -7 -10 24.5 2.7
    -13 7 10 22.7 2.6
    13 7 -10 22.8 2.4
    13 7 -10 18.3 2.1
    -13 7 10 19.8 2.5
    11 -7 -10 17.1 1.8
    -11 -7 10 12.9 1.6
    -11 -7 10 14.6 1.7
    11 -7 -10 18 1.9
    -11 7 10 17.4 2.2
    -11 7 10 17.8 2.2
    11 7 -10 15.8 1.7
    11 7 -10 17.4 1.9
    9 -7 -10 11.9 1.6
    9 -7 -10 9 1.3
    -9 -7 10 12.6 1.5
    -9 -7 10 14.2 2.3
    -9 7 10 8.2 1.2
    9 7 -10 10.6 1.4
    -9 7 10 12.3 1.6
    9 7 -10 10.1 1.3
    7 -7 -10 140.29 4.2
    -7 -7 10 138.79 4.1
    7 -7 -10 139.99 4.2
    -7 -7 10 139.59 4
    7 7 -10 139.39 4.1
    7 7 -10 140.39 4.2
    -7 7 10 151.98 4.2
    -7 7 10 143.89 4.2
    5 -7 -10 43.5 2.2
    5 -7 -10 49.1 2.3
    -5 -7 10 46.2 2.1
    -5 -7 10 51.19 2
    -5 7 10 46.9 2.3
    5 7 -10 47.6 2.2
    -5 7 10 48.1 2.1
    5 7 -10 52.39 2.2
    -3 -7 10 -0.2 0.7
    -3 -7 10 -0.1 0.5
    3 -7 -10 0.1 0.7
    3 -7 -10 0.3 0.7
    -3 7 10 -0.5 0.5
    -3 7 10 -0.8 0.6
    3 7 -10 -0.7 0.6
    3 7 -10 -0.6 0.7
    1 -7 -10 57.49 2.4
    -1 -7 10 60.09 2
    1 -7 -10 59.49 2.3
    -1 -7 10 59.49 1.9
    -1 7 10 57.49 2.1
    1 7 -10 55.79 2.1
    1 7 -10 61.59 2.3
    -1 7 10 59.29 2.3
    -1 -7 -10 5.9 1
    1 -7 10 6.2 0.7
    1 -7 10 7 0.7
    -1 -7 -10 6.7 1
    -1 7 -10 6.5 0.9
    -1 7 -10 6.3 0.8
    1 7 10 6.7 0.8
    -3 -7 -10 2.1 0.9
    -3 -7 -10 3.2 0.8
    3 7 10 2.8 0.6
    -3 7 -10 3.6 0.8
    -3 7 -10 2 0.6
    3 7 10 2 0.8
    -5 -7 -10 6 1
    -5 -7 -10 3.9 1.1
    5 7 10 5.7 0.9
    -5 7 -10 4.1 0.9
    5 7 10 5.5 0.8
    -5 7 -10 4.7 0.7
    -7 -7 -10 0.6 1.2
    -7 -7 -10 0.4 0.8
    -7 7 -10 -1.4 0.7
    7 7 10 0.3 0.8
    -7 7 -10 0.7 0.9
    -9 -7 -10 20 1.9
    -9 -7 -10 16.4 1.9
    -9 7 -10 17.5 1.6
    -9 7 -10 16.6 1.7
    16 -8 -10 -0.5 2
    -16 -8 10 -1.7 2.1
    -16 -8 10 1.2 2.2
    16 -8 -10 -2.5 2.4
    -16 8 10 1.3 2.5
    -16 8 10 0 3
    16 8 -10 1 2.4
    16 8 -10 -1 2
    -14 -8 10 -1.1 1.7
    14 -8 -10 1.1 1.7
    -14 -8 10 1.4 2
    14 -8 -10 1.2 1.8
    14 8 -10 1.5 1.9
    -14 8 10 0.5 1.4
    14 8 -10 0.2 1.8
    -14 8 10 1 1.6
    12 -8 -10 21 2.7
    -12 -8 10 19.9 2.2
    -12 -8 10 21.2 2.2
    12 -8 -10 22.4 2.3
    12 8 -10 15.7 1.8
    -12 8 10 17.1 1.9
    12 8 -10 15.7 1.8
    -12 8 10 20.7 2.2
    10 -8 -10 3.9 1.3
    -10 -8 10 4.5 1.1
    -10 -8 10 5.2 1.3
    10 -8 -10 3.4 1.3
    -10 8 10 1.2 1.2
    10 8 -10 3.5 1.3
    -10 8 10 4.6 1.3
    10 8 -10 3 1.2
    -8 -8 10 7.2 1.3
    8 -8 -10 5.4 1.2
    -8 -8 10 6.7 1.4
    8 -8 -10 7 1.3
    -8 8 10 7 1.3
    8 8 -10 6.4 1.2
    8 8 -10 6.2 1.3
    -8 8 10 7.1 1.4
    6 -8 -10 3.1 1
    -6 -8 10 4 0.9
    6 -8 -10 3.1 1.1
    -6 8 10 4 1.2
    -6 8 10 3.8 1
    6 8 -10 4.3 1.1
    4 -8 -10 9.9 1.3
    4 -8 -10 9.2 1.1
    -4 -8 10 13.4 1.6
    -4 -8 10 10.1 1.3
    4 8 -10 12.6 1.4
    4 8 -10 14.1 1.5
    -4 8 10 12.4 1.3
    2 -8 -10 1.1 0.9
    -2 -8 10 3.4 0.7
    -2 -8 10 2.2 0.8
    2 -8 -10 1.1 0.8
    2 8 -10 4 1.4
    -2 8 10 2.6 0.7
    -2 8 10 2.5 0.9
    0 -8 10 6.6 0.9
    0 -8 -10 6 0.9
    0 -8 -10 5.3 1
    0 -8 10 6.5 0.8
    0 8 -10 7.3 1.1
    0 8 10 6.3 0.8
    0 8 10 6.5 1.1
    0 8 -10 6.6 0.9
    2 -8 10 5.6 0.7
    2 -8 10 5.5 1
    -2 -8 -10 5.9 1.1
    -2 -8 -10 6.3 1
    -2 8 -10 6.4 0.9
    2 8 10 6.7 0.9
    2 8 10 5.5 1
    -2 8 -10 6.9 1.1
    -4 -8 -10 0.8 1
    -4 -8 -10 -1 0.8
    4 -8 10 0.8 0.5
    4 -8 10 -0.1 0.5
    -4 8 -10 0.7 0.6
    4 8 10 -0.2 1
    -4 8 -10 -0.4 0.9
    -6 -8 -10 0.3 1.3
    -6 -8 -10 0.1 0.8
    6 8 10 -0.3 1
    -6 8 -10 -0.6 0.9
    -6 8 -10 -0.1 0.7
    -8 -8 -10 -0.3 1.6
    -8 -8 -10 0.4 1
    -8 8 -10 0.5 1.2
    -8 8 -10 -0.6 0.9
    8 8 10 -0.9 1.1
    15 -9 -10 1.9 2.2
    15 -9 -10 4.1 2.4
    -15 -9 10 5 2.3
    -15 -9 10 7 2.8
    15 9 -10 -1.1 2.3
    -15 9 10 -0.9 2
    15 9 -10 7.8 2.4
    -15 9 10 2.4 2.2
    -13 -9 10 6.3 1.9
    13 -9 -10 7.6 2.1
    13 -9 -10 5 1.8
    -13 -9 10 4.3 1.8
    13 9 -10 7.7 2
    13 9 -10 8.5 2.1
    -13 9 10 4.1 1.9
    -13 9 10 5.9 2
    11 -9 -10 6 1.7
    -11 -9 10 5.9 1.5
    -11 -9 10 5.6 1.6
    11 -9 -10 6.1 1.8
    11 9 -10 6.4 1.7
    -11 9 10 5.2 1.7
    -11 9 10 7.5 1.8
    11 9 -10 7.3 1.8
    9 -9 -10 -0.5 1.1
    -9 -9 10 -1.1 1.2
    -9 -9 10 0.9 1.3
    9 -9 -10 0 1.2
    9 9 -10 -0.5 1.2
    -9 9 10 1.4 1.2
    -9 9 10 0.7 1.1
    7 -9 -10 146.49 4.6
    -7 -9 10 142.89 4.5
    7 -9 -10 150.68 4.7
    -7 -9 10 147.99 4.4
    -7 9 10 147.19 4.6
    -7 9 10 141.79 4.5
    7 9 -10 145.89 4.6
    7 9 -10 146.89 5.1
    -5 -9 10 3.8 1
    5 -9 -10 4.7 1.2
    5 -9 -10 3.5 1
    -5 -9 10 6.1 1.2
    -5 9 10 6.6 1.2
    5 9 -10 6.5 1.3
    5 9 -10 4.6 1.2
    3 -9 -10 1.6 1.1
    -3 -9 10 2.6 1
    -3 -9 10 2.8 0.8
    3 9 -10 2 0.9
    3 9 -10 1.2 1
    -3 9 10 2 0.8
    -1 -9 10 -1.1 0.7
    -1 -9 10 2.4 1
    1 -9 -10 1.5 1.1
    1 -9 -10 0.6 0.9
    1 9 -10 -0.8 1.8
    -1 9 10 1.1 1
    -1 9 10 0.8 0.7
    1 9 -10 1.2 0.8
    1 -9 10 6.9 0.8
    -1 -9 -10 5.7 1.2
    1 -9 10 5.6 1
    -1 -9 -10 6.6 1.2
    1 9 10 5.2 0.9
    -1 9 -10 5.7 1.2
    1 9 10 6.1 1.3
    -1 9 -10 6.9 1
    -3 -9 -10 -0.4 1.1
    3 -9 10 1 0.8
    3 -9 10 1.6 0.7
    -3 9 -10 1.1 0.8
    3 9 10 3 1.1
    3 9 10 1.2 0.9
    -3 9 -10 2.1 1.1
    5 -9 10 13.5 1.3
    -5 -9 -10 12.3 1.5
    -5 -9 -10 13.5 1.7
    5 9 10 17.7 2.2
    -5 9 -10 13 1.5
    -5 9 -10 13 1.6
    -7 -9 -10 2.5 1.2
    7 9 10 3 1.5
    -7 9 -10 3.5 0.9
    -7 9 -10 2.4 1.4
    14 -10 -10 -0.7 2.3
    -14 -10 10 -0.7 2.2
    -14 -10 10 0.7 2.3
    14 -10 -10 -2.4 2.2
    14 10 -10 -1.3 2.3
    -14 10 10 5.5 2.2
    -14 10 10 3.7 2.4
    -12 -10 10 1.5 2
    -12 -10 10 3 2.1
    12 -10 -10 1.2 1.7
    12 -10 -10 2.7 1.8
    -12 10 10 1 1.8
    -12 10 10 2.4 1.9
    12 10 -10 5.2 2.1
    10 -10 -10 23.4 2.9
    10 -10 -10 20 2.3
    -10 -10 10 24.1 2.9
    -10 -10 10 21.1 2.3
    -10 10 10 19.5 2
    10 10 -10 23.8 2.4
    10 10 -10 24.1 2.9
    -10 10 10 18.8 2.2
    8 -10 -10 20.4 2.6
    -8 -10 10 25.1 2.7
    -8 -10 10 24.2 2.6
    8 -10 -10 20.8 2.5
    -8 10 10 24.3 2.6
    -8 10 10 21.3 2.5
    8 10 -10 21.2 2.2
    8 10 -10 20.4 2.1
    -6 -10 10 1.2 1
    6 -10 -10 5.1 1.7
    6 -10 -10 4 1.4
    -6 -10 10 5.1 1.4
    6 10 -10 5.3 1.5
    6 10 -10 5.6 1.3
    -6 10 10 4.8 1.3
    -6 10 10 5.6 1.4
    4 -10 -10 -1.6 1
    -4 -10 10 0.7 1.1
    4 -10 -10 -0.5 1.1
    -4 -10 10 -0.8 0.8
    4 10 -10 -0.1 1
    4 10 -10 -0.1 1.1
    -4 10 10 0 1.3
    -4 10 10 0.7 1.2
    2 -10 -10 10.9 1.6
    -2 -10 10 9.7 1.1
    2 -10 -10 10.6 1.4
    -2 -10 10 10.6 1.3
    2 10 -10 10.8 1.5
    2 10 -10 9.7 1.3
    -2 10 10 10.6 1.3
    0 -10 -10 2.7 1.3
    0 -10 10 2.5 1.1
    0 -10 -10 2.4 1.1
    0 -10 10 2.6 0.9
    0 10 10 5 1.4
    0 10 -10 4.8 1.3
    0 10 10 1.8 0.9
    0 10 -10 3.5 1
    2 -10 10 10.6 1.3
    -2 -10 -10 12 1.7
    -2 -10 -10 8.7 1.3
    -2 10 -10 10.9 1.6
    -2 10 -10 11.7 1.4
    2 10 10 10.8 1.5
    -4 -10 -10 0.1 1.8
    -4 -10 -10 -0.4 1.2
    4 -10 10 1.6 1
    -4 10 -10 0.8 1.2
    4 10 10 0.3 1.4
    -4 10 -10 0.2 0.9
    -6 -10 -10 0.9 1.3
    6 -10 10 2.5 1
    -6 10 -10 1.1 1
    -6 10 -10 1 1.5
    11 -11 -10 7.4 2.3
    -11 -11 10 11.7 2.4
    11 -11 -10 9.1 2.3
    -11 -11 10 8.6 2.3
    11 11 -10 7.8 2.3
    -11 11 10 8.8 2.3
    -11 11 10 7 2
    11 11 -10 9.1 2.3
    -9 -11 10 62.29 3.7
    9 -11 -10 60.19 3.9
    -9 -11 10 64.19 3.9
    9 -11 -10 47.6 5.5
    -9 11 10 58.39 3.7
    9 11 -10 51.19 3.6
    9 11 -10 60.59 3.9
    -9 11 10 57.29 3.7
    7 -11 -10 39.9 3.3
    -7 -11 10 41.5 3.3
    7 -11 -10 46.2 3.2
    -7 -11 10 34.9 2.8
    -7 11 10 42.5 3.3
    7 11 -10 42 3.2
    7 11 -10 31.9 4.1
    -7 11 10 46.8 3.1
    5 -11 -10 44.6 3.2
    -5 -11 10 38.4 2.6
    5 -11 -10 42.1 3.2
    -5 11 10 43.7 3.1
    5 11 -10 39.6 3.2
    5 11 -10 39 2.8
    -5 11 10 48.4 2.9
    3 -11 -10 22.2 2.5
    -3 -11 10 18.9 2.4
    3 -11 -10 18 1.9
    -3 -11 10 18.6 2
    -3 11 10 20.6 2.1
    3 11 -10 20.3 2
    3 11 -10 21.5 2.3
    -3 11 10 20.3 2.3
    1 -11 -10 15.3 1.9
    1 -11 -10 12.2 1.6
    -1 -11 10 14.3 1.6
    -1 11 10 16.6 1.9
    1 11 -10 13.8 1.8
    1 11 -10 18.9 2.1
    -1 11 10 13.8 1.8
    1 -11 10 2.3 1.4
    -1 -11 -10 2.9 1.4
    -1 -11 -10 2.9 1.2
    -1 11 -10 0.8 1
    1 11 10 1.8 1.5
    -1 11 -10 0.7 1.5
    -3 -11 -10 4.5 1.3
    -3 -11 -10 5.1 1.8
    3 -11 10 10.4 1.6
    -3 11 -10 9.6 1.7
    -3 11 -10 7.7 1.5
    10 -12 -10 0.3 2.3
    10 -12 -10 2.6 2.1
    -10 12 10 0 1.9
    10 12 -10 1 2.2
    -10 12 10 0.5 2
    10 12 -10 -0.3 2.4
    8 -12 -10 2.3 1.8
    8 -12 -10 2.2 2
    -8 -12 10 0.7 2
    -8 12 10 2.9 1.8
    8 12 -10 0.7 1.9
    -8 12 10 2.3 1.8
    8 12 -10 5.3 2
    -6 -12 10 5.8 1.7
    6 -12 -10 9.6 2.1
    6 -12 -10 5.4 2
    6 12 -10 8.4 2.8
    -6 12 10 8.4 1.8
    -6 12 10 6.5 1.7
    6 12 -10 10.1 1.9
    4 -12 -10 3.4 1.7
    4 -12 -10 0.7 1.6
    -4 -12 10 3.2 1.5
    4 12 -10 -1.7 1.4
    4 12 -10 0.2 1.2
    -4 12 10 1.5 1.7
    -4 12 10 -0.6 1.4
    -2 -12 10 -1.8 1.5
    2 -12 -10 -0.2 1.4
    2 -12 -10 -4.2 1.6
    -2 12 10 -1.6 1.6
    2 12 -10 -1.3 1.6
    2 12 -10 -0.1 1.2
    0 -12 10 12.5 2.3
    0 -12 -10 8.5 1.9
    0 -12 -10 8.9 1.9
    0 12 -10 8 1.6
    0 12 -10 8.1 1.8
    -2 12 -10 37.8 2.8
    7 -13 -10 -0.1 1.8
    7 -13 -10 -2.3 2.4
    7 13 -10 -0.1 2.1
    5 -13 -10 -0.4 2
    5 -13 -10 -1.4 2.5
    5 13 -10 -1.5 1.7
    3 -13 -10 5.5 1.7
    3 13 -10 5.9 1.6
    1 -13 -10 3.8 1.9
    1 13 -10 5.6 1.6
    -18 0 11 -1.3 1.8
    18 0 -11 -0.3 1.9
    18 0 -11 1 2
    -18 0 11 -2.5 1.9
    16 0 -11 -1.4 1.5
    16 0 -11 0.7 1.3
    -16 0 11 0.5 1.3
    -16 0 11 0.6 1.5
    -14 0 11 0.9 1.2
    14 0 -11 0 1.1
    -14 0 11 -0.5 0.9
    14 0 -11 0.7 1
    -12 0 11 0.1 0.7
    -12 0 11 0.3 0.9
    12 0 -11 0.3 0.9
    12 0 -11 -0.7 0.8
    -10 0 11 -0.6 0.7
    10 0 -11 0.5 0.8
    -10 0 11 0.1 0.7
    10 0 -11 -0.6 0.7
    8 0 -11 0.4 0.5
    8 0 -11 0.2 0.6
    -8 0 11 -0.8 0.5
    -6 0 11 -0.2 0.4
    -6 0 11 0.4 0.5
    6 0 -11 0.2 0.5
    6 0 -11 -0.2 0.4
    4 0 -11 0 0.4
    -4 0 11 0.2 0.4
    -4 0 11 0.2 0.3
    4 0 -11 -0.4 0.4
    2 0 -11 0.1 0.3
    2 0 -11 -0.3 0.4
    0 0 -11 -0.3 0.3
    0 0 -11 -0.1 0.3
    -10 0 -11 0.2 0.6
    -10 0 -11 -0.9 0.7
    19 -1 -11 9.8 2.5
    -19 -1 11 12.6 2.7
    -19 -1 11 13.1 2.9
    19 -1 -11 9.1 2.7
    -19 1 11 7.5 2.5
    19 1 -11 7.9 2.3
    -19 1 11 8.4 2.7
    19 1 -11 8.1 2.2
    17 -1 -11 19.8 2.3
    17 -1 -11 20.8 2.3
    -17 -1 11 19.1 2.4
    -17 -1 11 23.7 3
    -17 1 11 15.5 1.9
    17 1 -11 25.4 3.3
    17 1 -11 21.1 2.5
    -17 1 11 25.6 3.1
    -15 -1 11 35.9 2.7
    15 -1 -11 29.4 2.7
    15 -1 -11 32.3 2.9
    -15 -1 11 27 2.6
    -15 1 11 29.6 2.5
    -15 1 11 33.2 2.7
    15 1 -11 32.8 2.7
    15 1 -11 32.6 2.8
    -13 -1 11 25.4 2.2
    -13 -1 11 28.3 2.2
    13 -1 -11 24 2.1
    13 -1 -11 23.7 2.1
    -13 1 11 25.5 2.1
    -13 1 11 27.6 2.1
    13 1 -11 25 2.2
    13 1 -11 28.5 2.3
    -11 -1 11 109.29 3.5
    11 -1 -11 111.29 3.6
    -11 -1 11 110.59 3.8
    11 -1 -11 110.09 3.6
    -11 1 11 113.89 3.6
    11 1 -11 116.39 3.7
    11 1 -11 114.69 3.6
    -9 -1 11 82.49 2.7
    9 -1 -11 87.09 2.9
    9 -1 -11 85.59 2.9
    -9 -1 11 84.09 2.7
    9 1 -11 85.69 2.9
    -9 1 11 86.19 2.8
    9 1 -11 91.49 2.9
    -9 1 11 86.19 2.8
    7 -1 -11 216.08 5.1
    7 -1 -11 212.28 5
    -7 -1 11 204.28 4.9
    -7 -1 11 211.18 4.9
    -7 1 11 211.78 4.9
    7 1 -11 210.08 5
    -7 1 11 209.28 5
    7 1 -11 206.88 5
    -5 -1 11 43.8 1.5
    5 -1 -11 43.5 1.6
    -5 -1 11 41.5 1.5
    5 1 -11 41.7 1.6
    5 1 -11 43.9 1.7
    -5 1 11 44.5 1.5
    -5 1 11 45.1 1.6
    -3 -1 11 0.4 0.3
    3 -1 -11 -0.5 0.4
    -3 -1 11 0.3 0.3
    3 -1 -11 0 0.3
    3 1 -11 0 0.3
    -3 1 11 0.1 0.3
    -3 1 11 0.3 0.3
    3 1 -11 0.5 0.4
    1 -1 -11 5 0.6
    1 -1 -11 6 0.7
    1 1 -11 7.9 0.6
    1 1 -11 6.9 0.6
    -1 -1 -11 104.79 2.3
    -1 -1 -11 105.49 2.3
    -9 -1 -11 1.6 0.7
    -9 -1 -11 3.4 0.6
    18 -2 -11 1.9 2.1
    18 -2 -11 5 2.1
    -18 -2 11 1.9 2.3
    -18 -2 11 0.5 2
    18 2 -11 3.9 2
    -18 2 11 1.8 2
    -18 2 11 4 2
    18 2 -11 1.9 2.2
    -16 -2 11 3 1.7
    -16 -2 11 3.8 1.7
    16 -2 -11 1.4 1.4
    16 -2 -11 -0.1 1.5
    -16 2 11 1.4 1.6
    -16 2 11 2.8 1.5
    16 2 -11 3.3 1.7
    16 2 -11 2.9 1.6
    -14 -2 11 4.3 1.3
    14 -2 -11 3.8 1.3
    -14 -2 11 3.8 1.3
    14 -2 -11 3.2 1.4
    14 2 -11 4 1.4
    14 2 -11 4.2 1.3
    -14 2 11 3.4 1.3
    -14 2 11 2.9 1.2
    12 -2 -11 62.99 2.8
    -12 -2 11 62.69 2.7
    12 -2 -11 61.99 2.7
    -12 -2 11 60.49 2.8
    12 2 -11 60.39 2.8
    -12 2 11 62.49 2.7
    -12 2 11 64.39 2.8
    12 2 -11 60.49 2.8
    -10 -2 11 207.48 5.9
    10 -2 -11 214.28 5.5
    -10 -2 11 221.78 5.5
    10 -2 -11 222.58 5.6
    -10 2 11 216.78 5.5
    10 2 -11 216.48 5.5
    -10 2 11 221.38 5.5
    10 2 -11 219.18 5.5
    -8 -2 11 2.8 0.6
    8 -2 -11 3 0.7
    8 -2 -11 1.9 0.7
    8 2 -11 2.8 0.7
    8 2 -11 2.1 0.6
    -8 2 11 2.7 0.7
    -8 2 11 2.2 0.7
    6 -2 -11 3.3 0.7
    6 -2 -11 1.7 0.6
    -6 -2 11 2.4 0.6
    -6 2 11 2.5 0.6
    6 2 -11 2.1 0.6
    6 2 -11 1.7 0.6
    -6 2 11 2.5 0.5
    4 -2 -11 0.4 0.5
    4 -2 -11 -0.1 0.4
    -4 -2 11 0.8 0.4
    -4 -2 11 1.2 0.4
    -4 2 11 0.7 0.4
    4 2 -11 0.9 0.4
    -4 2 11 0.7 0.5
    4 2 -11 0.6 0.5
    2 -2 -11 112.39 2.8
    2 -2 -11 105.49 2.7
    -2 2 11 109.49 2.4
    2 2 -11 107.99 2.6
    -2 2 11 110.39 2.5
    2 2 -11 105.49 2.6
    0 -2 -11 149.59 3.3
    0 -2 -11 147.19 3.3
    0 2 -11 146.59 3.2
    0 2 -11 146.79 3.2
    -2 -2 -11 0.1 0.3
    -2 -2 -11 0.2 0.3
    -4 -2 -11 -0.2 0.4
    -4 -2 -11 0.7 0.4
    -6 -2 -11 0.9 0.4
    -6 -2 -11 0.6 0.5
    -8 -2 -11 3 0.6
    -8 -2 -11 3.2 0.7
    -10 -2 -11 3.4 0.8
    -10 -2 -11 2.2 0.9
    -10 2 -11 3.3 0.7
    -10 2 -11 4.7 0.7
    17 -3 -11 43.8 3.6
    -17 -3 11 49.5 3.9
    17 -3 -11 51.79 3.8
    -17 -3 11 47.2 4.1
    17 3 -11 41.6 3.8
    17 3 -11 51.49 3.9
    -17 3 11 49.99 4
    -17 3 11 50.69 3.8
    -15 -3 11 57.39 3.4
    15 -3 -11 52.49 3.3
    -15 -3 11 60.39 3.3
    15 -3 -11 57.09 3.3
    -15 3 11 58.49 3.4
    15 3 -11 60.49 3.4
    -15 3 11 51.39 3.1
    15 3 -11 53.69 3.3
    -13 -3 11 5.6 1.2
    13 -3 -11 6.2 1.3
    13 -3 -11 8 1.8
    -13 -3 11 7.5 1.3
    -13 3 11 8.4 1.5
    -13 3 11 7.1 1.3
    13 3 -11 5.1 1.1
    13 3 -11 5.5 1.2
    11 -3 -11 294.67 7.2
    -11 -3 11 287.07 7.1
    11 3 -11 291.07 7.2
    -11 3 11 301.07 7.2
    -11 3 11 302.77 7.2
    11 3 -11 297.57 7.2
    -9 -3 11 360.36 8.1
    9 -3 -11 357.26 8.2
    9 -3 -11 366.66 8.2
    -9 -3 11 355.86 8.1
    -9 3 11 359.16 8.1
    9 3 -11 357.46 8.2
    9 3 -11 367.26 8.2
    -7 -3 11 215.68 5
    7 -3 -11 213.58 5.2
    7 -3 -11 207.38 5.2
    -7 -3 11 210.08 5
    -7 3 11 218.48 5.1
    7 3 -11 214.88 5.2
    7 3 -11 210.38 5.1
    -5 -3 11 0.2 0.4
    -5 -3 11 0.9 0.4
    5 -3 -11 0.6 0.5
    5 -3 -11 0.5 0.5
    -5 3 11 -0.8 0.4
    5 3 -11 0.1 0.5
    -5 3 11 1 0.6
    -3 -3 11 44.6 1.3
    -3 -3 11 43.8 1.4
    3 -3 -11 42.9 1.6
    3 -3 -11 43.3 1.7
    -3 3 11 43.8 1.4
    3 3 -11 43 1.5
    3 3 -11 43.9 1.6
    -3 3 11 43.1 1.5
    1 -3 -11 106.39 2.7
    1 -3 -11 107.59 2.8
    -1 3 11 108.19 2.4
    1 3 -11 109.39 2.6
    -1 3 11 108.99 2.4
    1 3 -11 106.59 2.6
    -1 -3 -11 368.96 7.5
    -1 -3 -11 367.86 7.5
    -1 3 -11 354.46 7.2
    -1 3 -11 364.96 7.3
    -3 -3 -11 165.68 3.7
    -3 -3 -11 164.18 3.7
    -5 -3 -11 66.49 1.9
    -5 -3 -11 64.29 1.9
    -7 -3 -11 1.2 0.7
    -7 -3 -11 1 0.6
    -9 -3 -11 13 1.4
    -9 -3 -11 17.5 1.6
    -9 3 -11 13.8 1.1
    -9 3 -11 14.9 1.2
    -18 -4 11 2.4 2.1
    18 -4 -11 0.4 2.1
    -18 -4 11 5 2.6
    18 -4 -11 -3.7 2.1
    -18 4 11 0.9 2.7
    -18 4 11 2 2.4
    18 4 -11 1 2.3
    18 4 -11 -0.7 2.5
    16 -4 -11 11.5 2.1
    16 -4 -11 6.6 1.6
    -16 -4 11 12.3 2.1
    -16 -4 11 8.4 1.8
    16 4 -11 11.1 2.1
    -16 4 11 9.2 1.8
    16 4 -11 8.8 1.9
    -16 4 11 11.1 2
    14 -4 -11 11.2 1.8
    -14 -4 11 9.9 1.6
    -14 -4 11 13.4 1.8
    14 -4 -11 13.4 1.8
    14 4 -11 9.8 1.7
    -14 4 11 13.5 1.9
    14 4 -11 11.1 1.9
    -14 4 11 9.4 1.6
    -12 -4 11 80.29 3.2
    -12 -4 11 78.19 3.2
    12 -4 -11 78.59 3.2
    12 -4 -11 77.59 3.3
    -12 4 11 81.49 3.3
    -12 4 11 81.29 3.2
    12 4 -11 77.49 3.2
    12 4 -11 81.59 3.3
    -10 -4 11 4.7 0.9
    10 -4 -11 4.2 0.9
    10 -4 -11 6 1.1
    -10 -4 11 4.9 1.1
    10 4 -11 5.1 1.1
    10 4 -11 5.3 1.1
    -10 4 11 4.9 1
    8 -4 -11 1.8 0.8
    8 -4 -11 3.3 0.9
    -8 -4 11 3.6 0.8
    -8 4 11 1.5 0.8
    -8 4 11 2.6 0.8
    8 4 -11 2 0.8
    8 4 -11 1.5 0.7
    6 -4 -11 39.4 1.8
    6 -4 -11 42.7 1.9
    -6 -4 11 44 1.8
    -6 -4 11 42.1 1.7
    -6 4 11 41.9 1.8
    6 4 -11 42.1 1.8
    -6 4 11 40.9 1.7
    6 4 -11 41.4 1.8
    -4 -4 11 1.8 0.5
    -4 -4 11 0.7 0.5
    4 -4 -11 1.5 0.6
    4 -4 -11 1 0.6
    4 4 -11 0.9 0.5
    4 4 -11 0.3 0.6
    -4 4 11 1.2 0.6
    -4 4 11 0.8 0.5
    2 -4 -11 0.7 0.6
    -2 -4 11 0.2 0.4
    -2 -4 11 0 0.3
    2 -4 -11 0.3 0.5
    2 4 -11 -0.4 0.4
    2 4 -11 0.3 0.5
    -2 4 11 0.6 0.4
    0 -4 -11 27.2 1.3
    0 -4 -11 28.2 1.4
    0 4 11 27.7 1
    0 4 -11 27.8 1.2
    0 4 11 28.1 1.1
    0 4 -11 27 1.3
    -2 -4 -11 4.8 0.7
    -2 -4 -11 4.8 0.7
    -2 4 -11 4.5 0.6
    -2 4 -11 3.9 0.5
    -4 -4 -11 5.5 0.7
    -4 -4 -11 5 0.7
    -4 4 -11 4.2 0.5
    -4 4 -11 6.2 0.7
    -6 -4 -11 1.8 0.7
    -6 -4 -11 1.7 0.7
    -6 4 -11 1.2 0.5
    -6 4 -11 1.6 0.5
    -8 -4 -11 18.6 1.7
    -8 -4 -11 15.7 1.4
    -8 4 -11 18.5 1.1
    -8 4 -11 16.9 1.6
    17 -5 -11 2.1 2.1
    17 -5 -11 -0.5 1.8
    -17 -5 11 -0.1 2
    -17 -5 11 -1.5 2.2
    17 5 -11 1.5 2
    -17 5 11 0 2.1
    -17 5 11 1.9 1.8
    17 5 -11 1.7 2.2
    -15 -5 11 31.9 3.1
    15 -5 -11 28 3.2
    -15 -5 11 35.4 3.3
    15 -5 -11 32.6 3.1
    15 5 -11 38.2 3.4
    15 5 -11 33.1 3.2
    -15 5 11 30.8 3
    -15 5 11 28.4 3.2
    -13 -5 11 130.39 4.5
    13 -5 -11 123.99 4.5
    13 -5 -11 128.69 4.4
    -13 -5 11 124.99 4.4
    -13 5 11 127.39 4.4
    13 5 -11 134.99 4.6
    -13 5 11 134.59 4.6
    -11 -5 11 24.9 2.3
    11 -5 -11 29.4 2.3
    -11 -5 11 26 2.2
    11 -5 -11 28.3 2.1
    11 5 -11 26.5 2.2
    -11 5 11 28.8 2.2
    -11 5 11 28.4 2.1
    -9 -5 11 -1.2 0.7
    9 -5 -11 0 0.7
    -9 -5 11 -1.2 0.8
    9 -5 -11 0.7 0.8
    9 5 -11 -1.3 0.8
    9 5 -11 -0.6 0.9
    -9 5 11 0.6 0.7
    -9 5 11 -0.5 0.8
    -7 -5 11 8.8 0.9
    -7 -5 11 10.2 1.1
    7 -5 -11 12 1.5
    7 -5 -11 10.4 1.2
    7 5 -11 8 1
    7 5 -11 10.5 1.2
    -7 5 11 9.4 1.2
    -7 5 11 9.3 1.1
    5 -5 -11 4.2 0.8
    -5 -5 11 4.4 0.8
    5 -5 -11 4.7 0.8
    -5 -5 11 3.9 0.7
    -5 5 11 3.7 0.8
    -5 5 11 4 0.7
    5 5 -11 4.3 0.8
    5 5 -11 3.4 0.7
    -3 -5 11 9.7 1.2
    -3 -5 11 8.1 0.8
    3 -5 -11 8.2 1.1
    -3 5 11 8.9 1.2
    3 5 -11 9.2 1
    3 5 -11 8.3 1
    -3 5 11 7.4 0.9
    1 -5 -11 21.7 1.4
    1 -5 -11 22.7 1.3
    -1 -5 11 21.6 0.9
    -1 -5 11 21.4 0.9
    1 5 -11 22.3 1.3
    1 5 -11 22.1 1.2
    -1 5 11 21.3 1.3
    -1 5 11 21.8 1.1
    -1 -5 -11 26.5 1.4
    -1 -5 -11 26.7 1.5
    -1 5 -11 26.9 1.2
    1 5 11 25.8 1.1
    -1 5 -11 24.6 1.3
    1 5 11 27.8 1.2
    -3 -5 -11 24.5 1.5
    -3 5 -11 22.2 1.1
    -3 5 -11 22.1 1.2
    -5 -5 -11 12.9 1.5
    -5 -5 -11 10.5 1.1
    -5 5 -11 11.6 1
    -5 5 -11 11.5 1.1
    -7 -5 -11 -0.8 0.9
    -7 -5 -11 -0.1 0.7
    -7 5 -11 0.7 0.7
    -7 5 -11 -0.8 0.6
    -9 -5 -11 0.2 1.3
    -9 -5 -11 -0.1 0.9
    -9 5 -11 -0.1 0.8
    -9 5 -11 -0.4 0.7
    -16 -6 11 1 2
    16 -6 -11 -0.2 1.9
    -16 -6 11 0.8 2
    16 -6 -11 2.2 1.9
    -16 6 11 -2.6 1.9
    -16 6 11 0.2 1.5
    16 6 -11 5.3 2.1
    16 6 -11 1 2.1
    14 -6 -11 -2.1 1.3
    -14 -6 11 1.9 1.6
    -14 -6 11 -0.3 1.5
    14 -6 -11 -1.2 1.5
    -14 6 11 1.2 1.7
    14 6 -11 0.6 1.5
    -14 6 11 0.6 1.3
    14 6 -11 0.7 1.5
    12 -6 -11 65.69 3.3
    12 -6 -11 63.09 3.2
    -12 -6 11 60.99 3.1
    -12 -6 11 63.69 3.2
    12 6 -11 64.99 3.3
    -12 6 11 62.89 3.2
    -12 6 11 65.79 3.2
    12 6 -11 66.49 3.3
    10 -6 -11 1.9 1.1
    10 -6 -11 1.1 0.9
    -10 -6 11 0.3 1.1
    10 6 -11 1.3 1.1
    10 6 -11 2 1.1
    -10 6 11 1 0.9
    -10 6 11 -0.5 0.9
    -8 -6 11 21.3 1.7
    8 -6 -11 19.2 1.8
    -8 -6 11 18.7 1.8
    8 -6 -11 20.8 1.9
    -8 6 11 20.1 1.6
    8 6 -11 22 1.8
    8 6 -11 23.5 1.9
    6 -6 -11 0.9 0.8
    -6 -6 11 1.1 0.6
    -6 -6 11 1.3 0.8
    6 -6 -11 0.3 0.8
    -6 6 11 0 0.6
    6 6 -11 1.2 0.8
    6 6 -11 0.5 0.7
    -4 -6 11 9.9 1.2
    -4 -6 11 8.7 1
    4 -6 -11 9.4 1.1
    4 -6 -11 8.6 1.1
    4 6 -11 10.2 1.2
    -4 6 11 8.5 1
    -4 6 11 9.2 1.1
    -2 -6 11 2.4 0.5
    -2 -6 11 1.3 0.6
    2 -6 -11 1.1 0.6
    2 6 -11 2.2 0.6
    2 6 -11 3 0.8
    -2 6 11 2.3 0.7
    -2 6 11 1.7 0.6
    0 -6 -11 132.59 3.6
    0 -6 11 130.39 2.9
    0 6 11 126.09 3.2
    0 6 -11 126.79 3.4
    0 6 11 128.79 3.3
    -2 -6 -11 0 0.7
    -2 -6 -11 0.5 0.6
    -2 6 -11 -0.6 0.6
    2 6 11 -0.3 0.5
    -2 6 -11 -0.4 0.5
    2 6 11 -0.3 0.6
    -4 -6 -11 4.6 0.9
    -4 -6 -11 5.5 0.9
    4 6 11 5.5 0.6
    4 6 11 5.4 0.6
    -4 6 -11 4.7 0.8
    -4 6 -11 3.8 0.7
    -6 -6 -11 6.8 1.2
    -6 -6 -11 7 1
    -6 6 -11 8.6 1
    -6 6 -11 6.7 0.8
    -8 -6 -11 6.5 1
    -8 -6 -11 7.1 1.5
    -8 6 -11 4.7 0.9
    -8 6 -11 8.2 1.1
    -15 -7 11 -4.6 1.9
    15 -7 -11 0.7 1.8
    -15 -7 11 1.2 1.8
    15 -7 -11 0.1 1.6
    -15 7 11 1.3 1.6
    -15 7 11 0.9 1.9
    15 7 -11 -2.5 1.8
    15 7 -11 1.1 1.8
    13 -7 -11 2.5 1.5
    13 -7 -11 0.2 1.5
    -13 -7 11 3.6 1.5
    -13 -7 11 3.1 1.7
    13 7 -11 -2.9 1.4
    -13 7 11 -0.4 1.4
    -13 7 11 1.1 1.4
    13 7 -11 -2.3 1.5
    11 -7 -11 16 1.9
    11 -7 -11 15.8 1.8
    -11 -7 11 12.7 1.6
    -11 -7 11 13.3 1.7
    11 7 -11 16.5 1.9
    11 7 -11 15.4 1.8
    -11 7 11 11.4 1.5
    -11 7 11 13.8 1.7
    9 -7 -11 31 2.3
    -9 -7 11 34 2.2
    9 -7 -11 35.2 3
    -9 7 11 32.5 2.1
    9 7 -11 38.3 2.4
    9 7 -11 35.5 2.4
    -9 7 11 32.3 2.3
    7 -7 -11 93.79 3.3
    -7 -7 11 95.69 3.1
    7 -7 -11 92.49 3.4
    7 7 -11 93.99 3.3
    -7 7 11 94.99 3.2
    7 7 -11 89.89 3.3
    -7 7 11 91.69 3.3
    5 -7 -11 0 0.8
    -5 -7 11 2.2 0.6
    5 -7 -11 -0.8 0.7
    -5 -7 11 1.8 0.8
    5 7 -11 0.7 0.8
    5 7 -11 0.6 0.7
    -5 7 11 1.8 0.7
    -5 7 11 1.2 0.7
    3 -7 -11 6.1 0.9
    3 -7 -11 6.2 1
    -3 -7 11 8 1
    -3 -7 11 6.7 0.9
    3 7 -11 9.5 1.1
    -3 7 11 6.5 0.8
    -3 7 11 8.6 1.1
    3 7 -11 8.2 1.1
    -1 -7 11 9.4 1
    1 -7 -11 9.4 1.1
    -1 -7 11 9.2 0.9
    -1 7 11 8.6 0.9
    1 7 -11 9.4 1.1
    1 7 -11 9.3 1.1
    -1 7 11 9.6 1.1
    1 -7 11 28.9 1.1
    -1 -7 -11 30.8 1.9
    1 -7 11 30.3 1.2
    -1 -7 -11 28.7 1.7
    1 7 11 29.6 1.4
    1 7 11 27.8 1.7
    -1 7 -11 31.6 1.8
    -1 7 -11 31.3 1.5
    -3 -7 -11 51.49 2.3
    3 7 11 50.89 1.8
    -3 7 -11 49.8 1.9
    -3 7 -11 50.99 2.1
    -5 -7 -11 12.6 1.4
    -5 -7 -11 8.2 1.3
    -5 7 -11 8.4 1.1
    5 7 11 7 0.8
    -5 7 -11 6.4 0.9
    5 7 11 9 0.9
    -7 -7 -11 1.7 0.9
    -7 -7 -11 -0.1 1.3
    -7 7 -11 2.4 1
    -7 7 -11 1.4 0.8
    -16 -8 11 12.7 2.5
    16 -8 -11 13.5 2.7
    -16 -8 11 12.6 2.7
    16 -8 -11 11.3 2.4
    16 8 -11 13.9 2.9
    16 8 -11 11.9 4.6
    -16 8 11 15 2.9
    -16 8 11 15 2.5
    -14 -8 11 9.8 2.3
    14 -8 -11 4.2 1.9
    14 -8 -11 7.6 2.1
    -14 -8 11 7.1 2.1
    14 8 -11 8.7 1.9
    -14 8 11 8.5 1.9
    14 8 -11 5.1 2.5
    -14 8 11 7.5 2.1
    12 -8 -11 8.6 1.6
    -12 -8 11 12.7 1.9
    12 -8 -11 8.6 1.7
    -12 -8 11 10.5 1.9
    12 8 -11 12 2
    -12 8 11 9.4 1.6
    12 8 -11 10 1.9
    -12 8 11 10.1 1.9
    10 -8 -11 5.6 1.4
    -10 -8 11 4.1 1.5
    -10 -8 11 4.9 1.3
    10 -8 -11 6 1.6
    -10 8 11 6.6 1.5
    10 8 -11 4.6 1.5
    -10 8 11 4.6 1.3
    10 8 -11 6.5 1.5
    8 -8 -11 23.5 2.2
    -8 -8 11 22.9 2
    8 -8 -11 24.2 3
    -8 -8 11 22.5 2.3
    -8 8 11 15.5 2
    -8 8 11 22.3 2.3
    8 8 -11 23.6 2.7
    8 8 -11 23.3 2.3
    -6 -8 11 100.89 3.4
    6 -8 -11 94.99 3.5
    -6 -8 11 100.59 3.2
    6 -8 -11 99.29 3.5
    -6 8 11 98.89 3.5
    -6 8 11 99.09 3.3
    6 8 -11 84.39 4.1
    -4 -8 11 48.7 2.2
    -4 -8 11 48.9 2
    4 -8 -11 45.2 2.5
    4 -8 -11 50.89 3
    4 8 -11 48.8 2.3
    4 8 -11 45.3 2.4
    -4 8 11 44.4 2.1
    -4 8 11 47.8 2.5
    2 -8 -11 112.59 3.6
    -2 -8 11 113.39 3.2
    2 -8 -11 110.29 3.6
    -2 -8 11 109.59 3.1
    -2 8 11 108.69 3.3
    2 8 -11 112.69 3.5
    -2 8 11 106.49 3.4
    2 8 -11 112.19 3.4
    0 -8 11 23.3 1.3
    0 -8 -11 28.5 1.9
    0 -8 11 24.3 1.6
    0 8 -11 26.4 1.6
    0 8 -11 23.1 1.9
    0 8 11 26.7 2.1
    0 8 11 30.4 1.7
    2 -8 11 22.9 1.3
    -2 -8 -11 20 2.1
    -2 -8 -11 24.9 1.8
    2 -8 11 24.3 1.2
    -2 8 -11 28.4 2
    2 8 11 25.4 1.9
    -2 8 -11 25.7 1.6
    2 8 11 22.9 1.4
    -4 -8 -11 7.4 1.1
    -4 -8 -11 6.6 1.3
    -4 8 -11 7.7 1.2
    4 8 11 8.8 1.1
    -4 8 -11 6.4 1
    -6 -8 -11 4.2 1
    -6 -8 -11 4.3 1.5
    6 8 11 5.9 1.1
    -6 8 -11 6.4 1.2
    -6 8 -11 5 1
    -15 -9 11 17.8 2.9
    -15 -9 11 21.4 3.2
    15 -9 -11 22.8 2.9
    15 -9 -11 17.8 2.8
    -15 9 11 19.9 3.1
    -15 9 11 18.1 2.6
    15 9 -11 22.9 3.2
    15 9 -11 17.1 3
    -13 -9 11 27.3 2.7
    -13 -9 11 21.1 2.5
    13 -9 -11 27.2 3.5
    13 -9 -11 26.8 3.5
    -13 9 11 19.7 2.3
    -13 9 11 26.6 2.8
    13 9 -11 19.7 2.3
    13 9 -11 35.6 3.7
    11 -9 -11 33.1 3.4
    11 -9 -11 34.4 3.2
    -11 -9 11 37.4 3.3
    -11 -9 11 39.6 3
    11 9 -11 35.9 3.3
    -11 9 11 31.2 3.1
    -11 9 11 32.8 3
    11 9 -11 38.6 3.1
    9 -9 -11 76.49 3.7
    9 -9 -11 73.09 3.5
    -9 -9 11 82.69 3.6
    -9 -9 11 78.29 3.5
    9 9 -11 77.09 3.5
    -9 9 11 73.69 3.5
    -9 9 11 78.59 3.7
    -7 -9 11 64.09 2.9
    7 -9 -11 63.39 3.5
    7 -9 -11 65.09 3.3
    7 9 -11 62.49 3
    -7 9 11 66.89 3.1
    -7 9 11 66.49 3
    7 9 -11 62.09 3
    5 -9 -11 6.5 1.3
    -5 -9 11 5.9 1
    -5 -9 11 6.5 1.3
    5 -9 -11 6.4 1.4
    -5 9 11 4.8 1
    5 9 -11 7.1 1.4
    5 9 -11 8.2 1.3
    -5 9 11 6.3 1.3
    -3 -9 11 1.2 1
    3 -9 -11 0.6 1
    -3 -9 11 2.6 0.9
    3 -9 -11 2.2 1.1
    -3 9 11 1.3 0.8
    3 9 -11 0.3 0.8
    3 9 -11 2.2 1.1
    -3 9 11 3.6 1.2
    1 -9 -11 14.3 1.6
    1 -9 -11 17.4 1.9
    -1 -9 11 18.1 1.5
    -1 -9 11 15.6 1.7
    -1 9 11 17.1 2.1
    -1 9 11 18 1.5
    1 9 -11 16.9 2.1
    1 9 -11 17.2 1.7
    -1 -9 -11 42.7 2.4
    1 -9 11 35 1.7
    -1 9 -11 43.3 2.5
    -1 9 -11 42.1 2
    1 9 11 43 2.4
    1 9 11 39.7 2.1
    3 -9 11 0.6 0.7
    3 -9 11 1.4 0.7
    -3 -9 -11 0.8 1.1
    3 9 11 0 1.1
    -3 9 -11 -0.2 0.8
    -3 9 -11 3.3 1.1
    -5 -9 -11 14.1 1.9
    -5 -9 -11 15.6 1.6
    5 9 11 15.7 1.6
    -5 9 -11 14.4 1.6
    -5 9 -11 14.2 1.6
    -12 -10 11 -1.3 1.9
    12 -10 -11 -1 2.1
    -12 -10 11 2.4 2.1
    12 -10 -11 -0.2 3.2
    -12 10 11 1.4 1.9
    12 10 -11 -1.6 1.8
    -12 10 11 -0.3 2
    -10 -10 11 7 1.8
    -10 -10 11 8.6 1.9
    10 -10 -11 8.9 2.3
    -10 10 11 4.8 1.7
    10 10 -11 10.8 1.9
    10 10 -11 9.9 2
    -10 10 11 6.8 1.9
    -8 -10 11 22.1 2.5
    8 -10 -11 22.1 2.8
    8 -10 -11 14.3 1.9
    8 10 -11 17.8 2
    -8 10 11 15.5 1.8
    -8 10 11 21.9 2.6
    8 10 -11 14.6 1.8
    -6 -10 11 10.3 1.4
    6 -10 -11 12.8 1.8
    -6 -10 11 6.1 1.4
    6 -10 -11 8.2 1.9
    6 10 -11 9.5 1.7
    -6 10 11 7.2 1.4
    -6 10 11 8.8 1.5
    6 10 -11 9.9 1.6
    4 -10 -11 -0.2 1.1
    4 -10 -11 -0.2 1.2
    -4 -10 11 2.3 1.2
    -4 -10 11 0.9 0.8
    4 10 -11 1.3 0.9
    4 10 -11 2.2 1.2
    -4 10 11 1.7 1
    -2 -10 11 0 0.8
    2 -10 -11 1.2 1.3
    2 -10 -11 1.2 1.2
    2 10 -11 0.6 1.2
    -2 10 11 1.5 0.9
    2 10 -11 0.5 0.9
    -2 10 11 -0.5 1.2
    0 -10 -11 10.4 1.4
    0 -10 11 12.9 1.4
    0 -10 -11 12.2 1.7
    0 10 11 11.7 1.7
    0 10 -11 17.5 1.8
    0 10 -11 14.2 1.7
    -2 -10 -11 8.4 1.4
    2 -10 11 6.8 1.2
    -2 -10 -11 5.3 2.5
    -2 10 -11 7.6 1.2
    2 10 11 8.9 1.6
    -2 10 -11 6.6 1.6
    4 -10 11 -0.8 0.9
    -4 -10 -11 2.5 1.6
    -4 -10 -11 1.1 1.2
    -4 10 -11 -1.6 1.2
    -4 10 -11 -0.2 1
    11 -11 -11 -0.8 1.8
    -11 -11 11 -2.3 2.5
    11 -11 -11 2.7 2.3
    -11 11 11 -2.9 1.6
    -11 11 11 -1.5 2
    11 11 -11 -5 1.9
    9 -11 -11 5.5 2
    -9 -11 11 5.2 2
    9 11 -11 3 1.8
    9 11 -11 3.6 1.9
    -9 11 11 4.7 1.9
    -9 11 11 4.2 1.9
    7 -11 -11 3.4 1.8
    7 -11 -11 5.7 1.9
    -7 -11 11 2.6 1.7
    -7 11 11 2.6 1.6
    7 11 -11 5.1 1.6
    -7 11 11 4.3 1.7
    7 11 -11 2.2 1.7
    -5 -11 11 9 1.7
    5 -11 -11 7.9 1.8
    -5 11 11 6.7 1.5
    5 11 -11 8.6 1.8
    5 11 -11 9.8 1.6
    -5 11 11 5.6 2.1
    3 -11 -11 14.7 1.9
    -3 -11 11 12.8 1.7
    3 -11 -11 12.4 2
    3 11 -11 10.5 1.7
    3 11 -11 13 1.6
    1 -11 -11 2.3 1.3
    1 -11 -11 2.2 1.6
    -1 -11 11 3.7 1.4
    -1 11 11 6.1 1.7
    1 11 -11 1.7 1.2
    -1 -11 -11 2.3 1.6
    1 -11 11 1.8 2.3
    -1 -11 -11 4.4 1.4
    -1 11 -11 4.8 1.2
    -1 11 -11 6.5 1.7
    1 11 11 5.5 2.6
    -3 -11 -11 1.6 1.4
    3 -11 11 3 1.4
    -3 11 -11 6.1 1.3
    10 -12 -11 0.5 2.4
    10 -12 -11 4.7 2.1
    10 12 -11 9.4 2.5
    8 -12 -11 4.9 2
    8 -12 -11 1.7 1.9
    8 12 -11 2 1.7
    -8 12 11 2.6 2.1
    8 12 -11 3.7 3
    6 -12 -11 0.8 2
    6 -12 -11 7 2
    6 12 -11 2.7 1.8
    6 12 -11 1.3 1.9
    -6 12 11 2.2 1.9
    4 -12 -11 5.6 2.1
    4 -12 -11 4.4 1.7
    4 12 -11 1.2 1.4
    4 12 -11 4.7 1.9
    2 -12 -11 3.4 2.2
    2 -12 -11 5 1.6
    2 12 -11 6.3 1.6
    2 12 -11 4 1.8
    0 -12 -11 4.5 1.7
    0 12 -11 1.8 1.4
    -18 0 12 29.3 3.5
    18 0 -12 29.1 3
    18 0 -12 22.3 2.5
    -18 0 12 26.5 2.9
    -16 0 12 77.09 3.8
    16 0 -12 70.89 3.7
    16 0 -12 65.49 3.8
    -16 0 12 64.79 3.7
    14 0 -12 2 1.3
    -14 0 12 0.5 1.2
    -14 0 12 1.5 1.2
    14 0 -12 0.6 1.3
    12 0 -12 496.05 11.9
    -12 0 12 498.75 11.1
    12 0 -12 509.35 11.2
    -12 0 12 498.55 11.1
    -10 0 12 390.86 8.8
    10 0 -12 402.56 8.9
    -10 0 12 392.06 8.8
    10 0 -12 396.86 8.9
    8 0 -12 217.58 5.4
    8 0 -12 217.28 5.3
    -8 0 12 220.48 5.3
    -8 0 12 222.58 5.2
    -6 0 12 211.28 4.8
    -6 0 12 211.68 4.9
    6 0 -12 209.88 5
    -4 0 12 1088.79 20.9
    4 0 -12 1064.79 21.1
    -4 0 12 1086.49 20.8
    4 0 -12 1064.29 21.1
    2 0 -12 59.99 1.7
    2 0 -12 59.29 1.7
    0 0 -12 293.07 6
    0 0 -12 304.67 6
    -17 -1 12 32.7 3.4
    17 -1 -12 33.6 3.7
    17 -1 -12 29.4 3.2
    -17 -1 12 35.8 3.5
    -17 1 12 25.8 3.3
    17 1 -12 34.6 3.4
    -17 1 12 29 3.3
    17 1 -12 33 3.7
    -15 -1 12 62.09 3.2
    15 -1 -12 52.89 3.2
    -15 -1 12 57.09 3.2
    -15 1 12 52.79 3.1
    15 1 -12 54.49 3.3
    -15 1 12 49.3 3
    15 1 -12 54.89 3.6
    -13 -1 12 11 1.3
    13 -1 -12 17.6 2.1
    13 -1 -12 15.9 1.8
    -13 -1 12 16.7 2.1
    13 1 -12 14.9 1.6
    -13 1 12 17.5 2
    -13 1 12 14.7 1.6
    13 1 -12 17.5 1.9
    -11 -1 12 70.39 2.8
    11 -1 -12 69.39 2.8
    -11 -1 12 68.99 2.8
    11 -1 -12 67.49 2.9
    11 1 -12 71.49 2.9
    -11 1 12 72.79 2.8
    11 1 -12 70.79 2.9
    -11 1 12 72.39 2.9
    9 -1 -12 17.6 1.6
    9 -1 -12 17.1 1.5
    -9 -1 12 18.6 1.4
    -9 1 12 19.4 1.9
    9 1 -12 17.7 1.6
    -9 1 12 19.1 1.4
    9 1 -12 15.8 1.6
    -7 -1 12 0.4 0.6
    -7 -1 12 0.3 0.5
    7 -1 -12 0.3 0.5
    7 -1 -12 1.1 0.7
    -7 1 12 1.1 0.5
    7 1 -12 0.4 0.6
    7 1 -12 1 0.6
    -7 1 12 0.7 0.6
    5 -1 -12 1.8 0.6
    -5 -1 12 0.9 0.5
    5 -1 -12 1.7 0.6
    -5 -1 12 1.7 0.5
    -5 1 12 1.6 0.5
    -5 1 12 1.5 0.5
    5 1 -12 1.5 0.6
    5 1 -12 0.6 0.6
    3 -1 -12 58.19 1.8
    -3 -1 12 55.49 1.4
    3 -1 -12 55.09 1.7
    -3 -1 12 55.59 1.4
    -3 1 12 55.49 1.5
    -3 1 12 57.69 1.5
    3 1 -12 55.79 1.8
    3 1 -12 55.39 1.7
    1 -1 -12 146.39 3.3
    1 -1 -12 147.19 3.3
    1 1 -12 146.79 3.2
    1 1 -12 147.49 3.2
    -1 -1 -12 253.27 5.1
    -1 -1 -12 247.78 5.1
    18 -2 -12 -0.5 2
    -18 -2 12 0.2 2.5
    18 -2 -12 1.5 2.1
    -18 -2 12 0.7 2.1
    -18 2 12 0.4 2
    18 2 -12 0.9 2.2
    -18 2 12 -0.5 2
    18 2 -12 2.1 1.9
    16 -2 -12 1.7 1.4
    -16 -2 12 0.4 1.7
    16 -2 -12 -0.3 1.6
    -16 -2 12 0.5 1.7
    16 2 -12 -1.1 1.5
    16 2 -12 -1.4 1.5
    -16 2 12 -1.1 1.3
    -16 2 12 -1.8 1.5
    14 -2 -12 41.7 2.9
    -14 -2 12 49.8 3
    -14 -2 12 46.4 3
    14 2 -12 45.2 3
    -14 2 12 40.6 2.9
    14 2 -12 46 2.9
    -14 2 12 42.3 2.8
    12 -2 -12 7.3 1.2
    -12 -2 12 7.8 1.4
    -12 -2 12 8.5 1.4
    12 -2 -12 8.1 1.3
    12 2 -12 8.7 1.4
    -12 2 12 7.5 1.3
    -12 2 12 8.8 1.4
    12 2 -12 4.5 1.4
    10 -2 -12 20.9 1.9
    10 -2 -12 18.8 1.7
    -10 -2 12 18.9 1.6
    -10 -2 12 19.2 1.8
    -10 2 12 21.7 1.7
    10 2 -12 16.7 1.8
    -10 2 12 18 2.1
    10 2 -12 16.3 1.7
    -8 -2 12 291.07 6.5
    -8 -2 12 285.77 6.5
    8 -2 -12 280.97 6.6
    8 -2 -12 285.37 6.7
    8 2 -12 280.77 6.6
    -8 2 12 288.27 6.5
    8 2 -12 282.97 6.6
    6 -2 -12 96.19 2.8
    6 -2 -12 96.29 2.8
    -6 -2 12 93.99 2.6
    -6 -2 12 93.79 2.7
    -6 2 12 100.99 2.7
    -6 2 12 98.09 2.8
    6 2 -12 95.49 2.8
    -4 -2 12 1.8 0.5
    4 -2 -12 2.9 0.6
    -4 -2 12 1.7 0.5
    4 -2 -12 2.2 0.5
    4 2 -12 2.5 0.6
    -4 2 12 3 0.5
    4 2 -12 1.4 0.6
    -4 2 12 3.1 0.9
    2 -2 -12 52.19 1.7
    2 -2 -12 52.69 1.7
    2 2 -12 49.3 1.6
    -2 2 12 51.09 1.3
    -2 2 12 51.39 1.3
    2 2 -12 50.09 1.6
    0 -2 -12 0.7 0.4
    0 -2 -12 1.2 0.5
    0 2 -12 1.2 0.4
    0 2 -12 1.4 0.4
    -2 -2 -12 6 0.7
    -2 -2 -12 6.9 0.7
    -4 -2 -12 4.8 0.5
    -4 -2 -12 4 0.5
    -6 -2 -12 3.8 0.5
    -8 -2 -12 24.2 1.3
    -8 -2 -12 22.9 1.1
    17 -3 -12 -1.8 1.7
    -17 -3 12 2.4 2
    -17 -3 12 2.3 2
    17 -3 -12 -0.2 1.8
    17 3 -12 1.4 1.8
    -17 3 12 0.5 2.1
    -17 3 12 1.1 1.8
    17 3 -12 2.6 1.8
    -15 -3 12 0.8 1.5
    -15 -3 12 0.7 1.5
    15 -3 -12 0.8 1.4
    15 -3 -12 -0.2 1.3
    -15 3 12 3.1 1.5
    15 3 -12 -1.5 2.4
    15 3 -12 1.6 1.4
    -15 3 12 2.4 1.6
    -13 -3 12 0 1.1
    -13 -3 12 0.7 1.1
    13 -3 -12 1.4 1.2
    13 -3 -12 1.7 1.3
    13 3 -12 -0.5 1.1
    13 3 -12 -0.5 1.1
    -13 3 12 1.5 1.3
    -11 -3 12 86.39 3.2
    -11 -3 12 82.99 3.1
    11 -3 -12 89.29 3.3
    11 -3 -12 84.19 3.2
    11 3 -12 85.09 3.3
    -11 3 12 83.59 3.6
    11 3 -12 86.69 3.3
    -11 3 12 87.69 3.3
    9 -3 -12 40.3 2.1
    9 -3 -12 41.2 2.1
    -9 -3 12 41.9 1.9
    9 3 -12 43.2 2.2
    -9 3 12 40 2.1
    9 3 -12 41.5 2.2
    -9 3 12 40 2
    -7 -3 12 6.9 0.9
    7 -3 -12 8.8 1
    -7 -3 12 8.3 1
    7 -3 -12 9.3 1.2
    -7 3 12 8.8 1
    7 3 -12 5.7 0.9
    -7 3 12 6.8 0.9
    7 3 -12 8.5 1
    -5 -3 12 2.5 0.6
    5 -3 -12 3.4 0.6
    -5 -3 12 0.8 0.5
    -5 3 12 1.7 0.6
    5 3 -12 1.7 0.7
    5 3 -12 1.6 0.6
    -5 3 12 2 0.5
    3 -3 -12 5.1 0.8
    -3 -3 12 5 0.5
    -3 -3 12 5.3 0.5
    3 -3 -12 6.2 0.7
    3 3 -12 6.6 0.7
    -3 3 12 5.5 0.5
    3 3 -12 5.6 0.7
    -3 3 12 5.3 0.7
    1 -3 -12 21.5 1.2
    1 -3 -12 20.9 1.1
    1 3 -12 24.2 1.1
    1 3 -12 22.3 1
    -1 -3 -12 3.4 0.6
    -1 -3 -12 3.7 0.6
    -1 3 -12 3.3 0.4
    -1 3 -12 3.1 0.4
    -3 -3 -12 26.8 1.2
    -3 -3 -12 27.8 1.2
    -5 -3 -12 10.1 1
    -5 -3 -12 10.9 1
    -7 -3 -12 6 0.8
    -7 -3 -12 6.1 0.7
    -9 -3 -12 1.4 0.7
    -18 -4 12 14.2 2.8
    18 -4 -12 21.8 3.1
    -18 -4 12 12 2.9
    18 -4 -12 12.8 2.4
    18 4 -12 15 2.7
    -18 4 12 13.6 2.6
    18 4 -12 13.3 2.9
    -18 4 12 13.6 2.4
    16 -4 -12 19.7 2.2
    16 -4 -12 24.9 2.6
    -16 -4 12 26.7 3.5
    -16 -4 12 26.9 3.2
    16 4 -12 28.1 3.3
    16 4 -12 29.7 2.8
    -16 4 12 22.3 2.3
    -16 4 12 29.4 3.3
    14 -4 -12 62.89 3.4
    -14 -4 12 65.69 3.3
    -14 -4 12 61.39 3.4
    14 -4 -12 64.79 3.4
    -14 4 12 61.99 3.3
    14 4 -12 62.49 3.4
    14 4 -12 60.49 3.5
    -14 4 12 59.69 3.2
    12 -4 -12 6 1.2
    -12 -4 12 10 1.4
    -12 -4 12 8.3 1.4
    12 -4 -12 8 1.4
    12 4 -12 7.3 1.3
    -12 4 12 6.5 1.2
    12 4 -12 7.6 1.5
    -12 4 12 7.2 1.2
    -10 -4 12 50.59 2.3
    10 -4 -12 49.3 2.5
    -10 -4 12 47.7 2.5
    10 -4 -12 52.99 2.5
    10 4 -12 49.99 2.5
    -10 4 12 51.59 2.5
    -10 4 12 50.99 2.4
    10 4 -12 50.79 2.5
    8 -4 -12 2.1 0.8
    -8 -4 12 2.1 0.7
    -8 -4 12 0.9 0.8
    8 -4 -12 1.8 0.7
    8 4 -12 1.3 0.8
    -8 4 12 3.1 0.8
    8 4 -12 1.3 0.9
    -6 -4 12 0.1 0.6
    6 -4 -12 0.4 0.6
    6 -4 -12 0.9 0.7
    -6 -4 12 -0.2 0.6
    6 4 -12 0.7 0.7
    6 4 -12 -0.1 0.6
    -6 4 12 1 0.5
    -6 4 12 0.4 0.6
    -4 -4 12 43.3 1.5
    4 -4 -12 42.4 1.8
    4 -4 -12 43.4 1.8
    -4 -4 12 42.9 1.5
    4 4 -12 43.1 1.7
    -4 4 12 43.5 1.6
    4 4 -12 43.1 1.8
    -4 4 12 43.5 1.7
    2 -4 -12 67.79 2.2
    2 -4 -12 70.39 2.3
    -2 -4 12 70.39 1.6
    -2 -4 12 69.69 1.7
    2 4 -12 69.09 2.1
    -2 4 12 67.09 1.9
    2 4 -12 66.79 2
    -2 4 12 69.89 2
    0 -4 -12 89.79 2.5
    0 -4 -12 86.79 2.5
    0 4 -12 88.29 2.3
    0 4 12 87.29 2
    0 4 -12 83.99 2.3
    0 4 12 87.19 1.9
    -2 -4 -12 0.6 0.5
    -2 -4 -12 1.2 0.6
    -2 4 -12 0.1 0.4
    -4 -4 -12 9.6 0.9
    -4 -4 -12 10.8 1
    -6 -4 -12 10.7 1
    -6 -4 -12 8.8 1.1
    -8 -4 -12 22.4 1.8
    -8 -4 -12 19.9 1.5
    17 -5 -12 1.4 1.7
    -17 -5 12 2.6 2.2
    17 -5 -12 3.4 2.3
    -17 -5 12 5.2 2.4
    17 5 -12 3 2.5
    17 5 -12 4.6 2.2
    -17 5 12 2.8 2.1
    -17 5 12 5.3 2.3
    15 -5 -12 32.5 3.1
    15 -5 -12 30.2 3.4
    -15 -5 12 36.4 3.3
    -15 -5 12 31.2 3.3
    -15 5 12 27.9 3.2
    15 5 -12 27.9 3.5
    15 5 -12 25.2 3.2
    -15 5 12 31.7 3
    13 -5 -12 8.1 1.4
    13 -5 -12 10.1 1.8
    -13 -5 12 12.3 1.8
    -13 -5 12 8.1 1.6
    -13 5 12 9 1.5
    -13 5 12 9.6 1.7
    13 5 -12 11.2 1.8
    13 5 -12 8.8 1.6
    11 -5 -12 20.3 2.2
    -11 -5 12 24.7 2.3
    -11 -5 12 22.2 2.2
    11 -5 -12 23.7 2.1
    -11 5 12 23.2 2.2
    -11 5 12 29 2.3
    11 5 -12 23.3 2.3
    11 5 -12 25.7 2.2
    -9 -5 12 14.7 1.5
    9 -5 -12 13.9 1.7
    9 -5 -12 14.5 1.8
    -9 -5 12 15.4 2.2
    9 5 -12 15 1.9
    -9 5 12 15.4 1.9
    -9 5 12 16.6 1.7
    9 5 -12 15 1.8
    -7 -5 12 80.19 2.7
    7 -5 -12 78.89 2.8
    -7 -5 12 79.99 2.6
    7 -5 -12 79.39 2.9
    -7 5 12 78.99 2.6
    7 5 -12 80.09 2.8
    7 5 -12 76.89 2.8
    -5 -5 12 38.6 1.6
    5 -5 -12 36.8 1.9
    -5 -5 12 38.4 1.7
    5 -5 -12 39.3 2
    -5 5 12 41.2 1.9
    5 5 -12 37.2 1.9
    5 5 -12 37.6 1.7
    -5 5 12 35.2 1.6
    3 -5 -12 31 1.7
    -3 -5 12 29.6 1.3
    -3 -5 12 30.3 1.2
    3 -5 -12 31.7 1.6
    -3 5 12 30.5 1.4
    3 5 -12 28.3 1.6
    -3 5 12 29.9 1.6
    3 5 -12 28.9 1.5
    1 -5 -12 63.19 3.1
    1 -5 -12 77.09 2.5
    1 5 -12 73.39 2.3
    -1 5 12 75.39 2.1
    1 5 -12 67.99 2.3
    -1 5 12 73.79 2.2
    -1 -5 -12 93.09 2.7
    -1 -5 -12 95.09 2.8
    -1 5 -12 93.79 2.5
    1 5 12 94.79 2.2
    1 5 12 91.29 2.2
    -1 5 -12 90.39 2.4
    -3 -5 -12 0.1 0.7
    -3 5 -12 0.8 0.5
    -3 5 -12 0.7 0.5
    -5 -5 -12 1.8 0.7
    -5 -5 -12 1.9 0.8
    -5 5 -12 1.1 0.5
    -5 5 -12 2 0.6
    -7 -5 -12 0.1 0.8
    -7 -5 -12 0.4 1
    -7 5 -12 -0.4 0.6
    -7 5 -12 1.4 0.7
    -16 -6 12 32.2 4
    16 -6 -12 32.5 3.1
    -16 -6 12 33.7 4
    16 -6 -12 23.4 2.5
    -16 6 12 30.8 4
    -16 6 12 29.2 3.5
    16 6 -12 32.7 3.5
    16 6 -12 36.4 4.2
    -14 -6 12 -0.9 1.6
    14 -6 -12 1.5 1.6
    14 -6 -12 0 1.3
    -14 -6 12 2.1 1.6
    -14 6 12 1.1 1.8
    -14 6 12 -1.2 1.4
    14 6 -12 4.3 1.7
    14 6 -12 1.7 1.6
    12 -6 -12 14.7 1.8
    -12 -6 12 16.6 1.9
    12 -6 -12 16.8 1.9
    -12 -6 12 15.4 1.8
    12 6 -12 18.9 2.1
    -12 6 12 13.4 1.6
    12 6 -12 12.4 1.6
    -12 6 12 16.9 2
    10 -6 -12 94.79 4.1
    -10 -6 12 77.79 3.9
    10 -6 -12 90.19 3.5
    -10 -6 12 95.89 3.4
    10 6 -12 94.39 3.5
    10 6 -12 91.59 3.6
    -10 6 12 93.09 3.5
    -10 6 12 96.99 3.4
    8 -6 -12 7.5 1.2
    -8 -6 12 4.7 1
    -8 -6 12 6.2 1
    8 -6 -12 4.7 1.1
    -8 6 12 5.8 1.1
    8 6 -12 6.6 1.1
    -8 6 12 5.1 1.2
    8 6 -12 3.4 1
    6 -6 -12 21.9 1.8
    -6 -6 12 20.7 1.7
    -6 -6 12 22.3 1.5
    6 -6 -12 24.9 1.9
    -6 6 12 21.2 1.4
    6 6 -12 20.7 1.6
    6 6 -12 22.1 1.7
    -6 6 12 20.7 1.8
    -4 -6 12 56.39 2
    4 -6 -12 59.99 2.4
    4 -6 -12 59.69 2.4
    -4 6 12 61.29 2.3
    4 6 -12 61.29 2.4
    -4 6 12 56.99 2.1
    4 6 -12 54.49 2.5
    2 -6 -12 70.89 2.6
    2 -6 -12 75.99 2.7
    -2 -6 12 78.29 2.2
    -2 -6 12 75.49 2.1
    2 6 -12 68.89 2.3
    -2 6 12 75.89 2.3
    -2 6 12 75.59 2.6
    2 6 -12 77.19 2.5
    0 -6 -12 27.3 1.5
    0 -6 -12 26.7 1.7
    0 6 -12 24.8 1.4
    0 6 -12 29.2 1.6
    0 6 12 25.7 1.2
    0 6 12 28.5 1.5
    -2 -6 -12 14.3 1.3
    -2 -6 -12 11.8 1.5
    -2 6 -12 10.8 1.3
    2 6 12 10.4 0.9
    2 6 12 13.7 1.1
    -2 6 -12 11.7 1
    -4 -6 -12 2.9 0.8
    -4 -6 -12 3 0.9
    -4 6 -12 1.8 0.6
    -4 6 -12 0.9 0.7
    -6 -6 -12 21.7 1.6
    -6 -6 -12 25.7 2.1
    -6 6 -12 22.2 1.4
    -6 6 -12 21.5 1.5
    -15 -7 12 6.2 2.1
    -15 -7 12 1.8 1.8
    15 -7 -12 6.8 2.1
    15 -7 -12 6.2 2
    -15 7 12 7.9 2.4
    15 7 -12 7.1 2
    -15 7 12 6.9 1.9
    15 7 -12 5.4 1.9
    13 -7 -12 5 1.5
    -13 -7 12 5.6 1.8
    -13 -7 12 9.9 1.6
    13 -7 -12 6.6 1.9
    -13 7 12 10 1.9
    13 7 -12 4.9 1.8
    13 7 -12 5.7 1.8
    -13 7 12 5.4 1.6
    -11 -7 12 -1.6 1.2
    11 -7 -12 -1.1 1.3
    -11 -7 12 0.5 1.3
    11 -7 -12 -0.7 1.3
    -11 7 12 -0.1 1.1
    11 7 -12 -0.8 1.3
    11 7 -12 -0.4 2
    -11 7 12 -1.9 1.1
    9 -7 -12 11.1 1.5
    -9 -7 12 14.2 1.8
    -9 -7 12 11.8 1.5
    9 -7 -12 12.4 1.6
    -9 7 12 16.6 2
    -9 7 12 14.2 1.6
    9 7 -12 8.6 2.5
    9 7 -12 12.7 1.5
    7 -7 -12 60.19 2.8
    -7 -7 12 59.09 2.6
    -7 -7 12 56.99 2.3
    7 -7 -12 60.89 2.7
    7 7 -12 57.09 2.8
    -7 7 12 57.19 2.8
    -7 7 12 55.29 2.5
    7 7 -12 55.19 2.7
    -5 -7 12 2.5 0.9
    -5 -7 12 1.9 0.7
    5 -7 -12 0.5 0.8
    5 7 -12 0.3 0.7
    -5 7 12 0.5 0.9
    -5 7 12 0.9 0.7
    5 7 -12 1.8 0.9
    -3 -7 12 54.59 2.1
    3 -7 -12 52.69 2.4
    -3 -7 12 54.89 1.9
    3 -7 -12 51.49 2.4
    -3 7 12 53.09 2.1
    3 7 -12 54.29 2.2
    -3 7 12 59.49 2.4
    3 7 -12 58.59 2.5
    1 -7 -12 20.7 1.8
    1 -7 -12 20.1 1.6
    -1 -7 12 20.2 1.1
    -1 -7 12 22.3 1.6
    -1 7 12 20.4 1.4
    1 7 -12 21.6 1.4
    1 7 -12 23.8 1.7
    -1 7 12 21.1 1.7
    -1 -7 -12 0.2 0.9
    -1 -7 -12 -1.5 0.7
    1 7 12 1 0.6
    -1 7 -12 0.4 0.6
    -1 7 -12 -0.4 0.8
    1 7 12 -0.7 0.7
    -3 -7 -12 4.2 1.1
    -3 7 -12 4.7 0.9
    3 7 12 4.9 0.8
    3 7 12 4.6 0.7
    -3 7 -12 5.1 0.8
    -5 -7 -12 -0.3 1.1
    -5 -7 -12 2.1 0.8
    -5 7 -12 0.3 0.8
    -5 7 -12 1.3 0.8
    -14 -8 12 1.1 1.9
    14 -8 -12 1.4 2
    14 -8 -12 -2.1 1.6
    -14 -8 12 -2.2 2
    -14 8 12 -0.6 1.9
    -14 8 12 2.8 1.8
    14 8 -12 1.9 1.7
    14 8 -12 0.6 1.7
    12 -8 -12 0.9 1.6
    12 -8 -12 -2.6 1.4
    -12 -8 12 1.7 1.6
    -12 -8 12 2.1 1.6
    12 8 -12 1.1 1.5
    -12 8 12 -1.5 1.5
    -12 8 12 -0.7 1.3
    12 8 -12 -0.7 1.3
    -10 -8 12 1.8 1.6
    10 -8 -12 -0.6 1.5
    -10 -8 12 1.5 1.3
    10 -8 -12 0.8 1.3
    10 8 -12 -0.8 1.2
    -10 8 12 1.5 1.2
    10 8 -12 1 1.3
    -10 8 12 2.7 1.5
    8 -8 -12 66.59 4.8
    8 -8 -12 71.29 3.4
    -8 -8 12 70.69 3
    8 8 -12 74.29 3.2
    -8 8 12 69.39 3.4
    -8 8 12 67.09 3
    8 8 -12 80.89 3.4
    -6 -8 12 0.6 1
    6 -8 -12 1.5 1.1
    -6 -8 12 1.8 0.8
    6 -8 -12 1.9 0.9
    6 8 -12 -0.7 0.8
    -6 8 12 -0.2 0.8
    4 -8 -12 4.3 1.1
    4 -8 -12 2.1 1.1
    -4 -8 12 2.5 0.9
    -4 -8 12 1.9 1
    -4 8 12 4 1.2
    -4 8 12 4.3 0.9
    4 8 -12 3 0.9
    2 -8 -12 0.2 1
    -2 -8 12 1.2 0.9
    2 -8 -12 0.4 0.9
    -2 -8 12 1.5 0.6
    2 8 -12 0.5 1
    -2 8 12 0.3 1
    2 8 -12 0.5 0.7
    -2 8 12 0.3 0.7
    0 -8 12 1.4 0.7
    0 -8 -12 -1.3 1
    0 -8 12 0 0.6
    0 -8 -12 0.5 0.8
    0 8 12 0.4 1
    0 8 -12 1.4 0.7
    0 8 -12 -0.1 1
    0 8 12 0.2 0.7
    -2 -8 -12 0.9 1
    -2 -8 -12 -2.2 0.8
    -2 8 -12 -0.9 0.9
    -2 8 -12 0.3 0.7
    -4 -8 -12 1.7 1.2
    -4 -8 -12 2.3 1
    4 8 12 2.9 1
    -4 8 -12 3.4 0.8
    -4 8 -12 1.9 1
    -6 -8 -12 15.2 1.9
    -6 -8 -12 14.8 1.5
    -6 8 -12 15 1.4
    -6 8 -12 14.4 1.5
    -13 -9 12 0.3 2
    -13 -9 12 1.1 1.9
    13 -9 -12 2.6 1.9
    13 -9 -12 -0.7 1.9
    13 9 -12 1.9 2.3
    -13 9 12 0.6 1.9
    -13 9 12 4.2 1.9
    13 9 -12 1.2 1.8
    11 -9 -12 6.2 1.5
    11 -9 -12 6.2 1.7
    -11 -9 12 5.5 1.7
    -11 -9 12 5.7 1.7
    11 9 -12 6.9 1.7
    11 9 -12 8.2 1.9
    -11 9 12 5.5 1.7
    -11 9 12 8.4 1.8
    -9 -9 12 -0.1 1.4
    -9 -9 12 -1.5 1.3
    9 -9 -12 -1 1.1
    9 -9 -12 -1.7 1.5
    9 9 -12 1.2 1.4
    -9 9 12 -0.1 1.2
    9 9 -12 -0.8 1.3
    -9 9 12 -1.1 1.3
    7 -9 -12 2.6 1.4
    -7 -9 12 1 1.2
    -7 -9 12 3.8 1.1
    7 -9 -12 -0.6 1.1
    7 9 -12 1 1.2
    -7 9 12 3.2 1.2
    -7 9 12 0.8 1.4
    7 9 -12 -1.2 1.1
    5 -9 -12 35.5 2.7
    5 -9 -12 37.8 2.6
    -5 -9 12 42.4 2.6
    -5 -9 12 38.8 2
    -5 9 12 39.6 2.3
    5 9 -12 38.4 2.6
    5 9 -12 42 2.4
    3 -9 -12 -0.9 0.9
    3 -9 -12 -0.5 1.2
    -3 -9 12 -0.5 1
    -3 -9 12 1.2 0.8
    3 9 -12 0.3 0.8
    -3 9 12 -0.4 1.1
    -3 9 12 -1 0.9
    3 9 -12 -0.1 1.1
    1 -9 -12 1.1 0.9
    1 -9 -12 0.5 1.1
    -1 -9 12 0.6 0.9
    -1 -9 12 -1.3 0.7
    1 9 -12 0.7 1.2
    -1 9 12 0.5 0.9
    -1 9 12 1 1.2
    1 9 -12 0.1 0.8
    1 -9 12 8.3 1
    -1 -9 -12 7.1 1.3
    -1 -9 -12 6.9 1.5
    -1 9 -12 8.1 1.4
    -1 9 -12 7.1 1.1
    1 9 12 8.6 1.3
    -3 -9 -12 -0.1 1.3
    -3 -9 -12 -0.6 0.9
    3 9 12 -0.8 1.3
    -3 9 -12 -0.1 1.1
    -3 9 -12 -0.6 0.8
    -5 -9 -12 5.6 1.3
    5 9 12 4.4 1.3
    -5 9 -12 3.7 1.1
    -5 9 -12 3.1 1.3
    -12 -10 12 8.5 2.5
    12 -10 -12 8.7 2.4
    12 -10 -12 5.7 1.9
    -12 10 12 10.5 2.3
    12 10 -12 9.2 2.1
    -12 10 12 6.1 1.9
    -10 -10 12 8.4 2
    10 -10 -12 10.3 1.9
    10 -10 -12 11.1 2.3
    10 10 -12 7.3 1.8
    10 10 -12 11.5 2
    -10 10 12 9.5 2.1
    -10 10 12 5.7 1.8
    8 -10 -12 38.6 3
    8 -10 -12 37.4 3.3
    -8 -10 12 35.7 3.3
    8 10 -12 38 3.2
    8 10 -12 32.2 2.9
    -8 10 12 37.1 3.2
    -8 10 12 34.8 3
    6 -10 -12 1.4 1.5
    -6 -10 12 1.1 1.4
    -6 -10 12 2.4 1.7
    6 -10 -12 1.8 1.1
    6 10 -12 3.2 1.6
    -6 10 12 1.4 1.5
    -6 10 12 2 1.1
    6 10 -12 0.8 1.3
    4 -10 -12 21.2 2.7
    -4 -10 12 22.3 2.4
    4 -10 -12 19.1 2.5
    4 10 -12 23.6 2.6
    -4 10 12 19.2 2.2
    4 10 -12 28.1 2.4
    -4 10 12 22.7 2.6
    2 -10 -12 39.9 2.9
    2 -10 -12 38.6 2.7
    -2 -10 12 39.2 2.5
    -2 10 12 36.9 2.8
    2 10 -12 35.4 2.9
    2 10 -12 36.6 2.3
    0 -10 -12 -1.1 1.4
    0 -10 -12 2 1.2
    0 -10 12 0.9 1.1
    0 10 -12 2.3 1.4
    0 10 -12 1.5 1
    0 10 12 3.9 1.5
    -2 -10 -12 16.5 1.7
    2 -10 12 16.7 1.8
    -2 -10 -12 21.9 2.8
    -2 10 -12 20.4 2
    2 10 12 18.6 2
    -2 10 -12 18.8 2
    11 -11 -12 7.6 2.5
    11 -11 -12 5.4 2.3
    11 11 -12 3.5 2.2
    9 -11 -12 2.7 2.2
    9 -11 -12 6.5 2
    -9 11 12 3.5 2.1
    9 11 -12 6 2
    9 11 -12 5.5 2.2
    7 -11 -12 28.7 3.1
    7 -11 -12 25.7 3.3
    -7 11 12 23.7 2.6
    7 11 -12 24.2 3
    7 11 -12 26.7 2.6
    -5 -11 12 1.1 1.6
    5 -11 -12 0.4 1.7
    5 -11 -12 0.1 1.3
    -5 11 12 2.6 1.6
    5 11 -12 -1.1 1.3
    5 11 -12 1 1.7
    3 -11 -12 -1.7 1.4
    -3 -11 12 0 1.4
    3 -11 -12 -1.8 1.4
    3 11 -12 -1.2 1.4
    -3 11 12 -0.1 1.6
    3 11 -12 -1.1 1.1
    1 -11 -12 4.2 1.8
    1 -11 -12 0.2 1.3
    -1 -11 12 -0.1 1.4
    1 11 -12 3.8 1.6
    1 11 -12 2 1.1
    -1 -11 -12 18.8 2.1
    1 -11 12 16.5 1.7
    -1 11 -12 15 2.7
    -1 11 -12 17.8 2.2
    8 -12 -12 3.6 2.1
    8 12 -12 -1 1.8
    6 -12 -12 2.2 1.9
    6 12 -12 -0.5 1.7
    4 -12 -12 3.2 1.9
    4 12 -12 -2.6 1.4
    2 -12 -12 4.7 1.7
    2 12 -12 8.5 1.7
    18 0 -13 -0.3 2
    -18 0 13 0.1 2.1
    18 0 -13 -1 2.1
    -18 0 13 1.7 2.1
    -16 0 13 0.5 1.3
    -16 0 13 0.6 1.5
    16 0 -13 -1.3 1.2
    16 0 -13 -1.1 1.5
    14 0 -13 0.9 1.3
    14 0 -13 1.3 1.2
    -14 0 13 0.2 1
    -14 0 13 0.7 1.2
    12 0 -13 0.7 1.1
    -12 0 13 0.1 1
    -12 0 13 0.4 1.2
    12 0 -13 0.3 0.9
    10 0 -13 -0.2 0.8
    -10 0 13 0.2 0.7
    -10 0 13 0.7 1.1
    10 0 -13 -0.2 0.8
    8 0 -13 0.2 0.7
    8 0 -13 -1.1 0.6
    -8 0 13 -0.2 0.6
    -6 0 13 0.2 0.6
    6 0 -13 0.8 0.5
    6 0 -13 -0.1 0.6
    -6 0 13 0.4 0.5
    -4 0 13 0 0.4
    -4 0 13 -0.3 0.3
    4 0 -13 -0.5 0.5
    4 0 -13 0.4 0.4
    2 0 -13 0.1 0.4
    2 0 -13 0.4 0.5
    0 0 -13 -0.3 0.3
    0 0 -13 -0.1 0.3
    -17 -1 13 4.8 1.9
    17 -1 -13 5.8 2.2
    17 -1 -13 4.1 1.6
    -17 -1 13 6.2 2
    -17 1 13 4.1 2
    -17 1 13 5.6 1.9
    17 1 -13 7.5 2
    17 1 -13 10.1 2.4
    15 -1 -13 10 1.8
    -15 -1 13 13.3 1.8
    15 -1 -13 13.7 1.9
    -15 -1 13 10.9 1.6
    15 1 -13 10.2 1.7
    15 1 -13 13.4 1.9
    -15 1 13 13.2 1.9
    -15 1 13 8.9 1.5
    13 -1 -13 108.99 3.9
    -13 -1 13 106.29 3.8
    13 -1 -13 100.89 3.8
    -13 -1 13 105.19 3.9
    -13 1 13 99.49 3.7
    -13 1 13 102.89 3.8
    13 1 -13 102.19 3.9
    13 1 -13 104.79 3.9
    11 -1 -13 26.2 2
    -11 -1 13 26.8 2.1
    11 -1 -13 27 2.2
    -11 -1 13 31.2 2
    -11 1 13 28 1.9
    -11 1 13 25.8 2.4
    11 1 -13 28.8 2.1
    11 1 -13 27.1 2.1
    9 -1 -13 19.9 1.7
    -9 -1 13 20.4 1.5
    9 -1 -13 20.1 1.8
    -9 -1 13 21.5 1.7
    -9 1 13 20 1.7
    -9 1 13 20.6 1.5
    9 1 -13 22.2 1.7
    9 1 -13 21.1 1.8
    -7 -1 13 68.09 2.2
    -7 -1 13 67.99 2.3
    7 -1 -13 64.89 2.4
    7 -1 -13 65.99 2.4
    7 1 -13 69.89 2.4
    -7 1 13 69.99 2.3
    -7 1 13 64.49 2.3
    7 1 -13 68.29 2.4
    -5 -1 13 61.19 1.9
    5 -1 -13 56.99 2.1
    5 -1 -13 60.69 2
    -5 -1 13 57.99 1.8
    5 1 -13 57.39 2.1
    5 1 -13 58.69 2
    -5 1 13 57.99 1.8
    -5 1 13 60.69 2
    3 -1 -13 7.3 0.9
    3 -1 -13 7.7 0.8
    3 1 -13 6.4 0.8
    -3 1 13 8.3 0.6
    -3 1 13 8.5 0.6
    3 1 -13 7.2 0.8
    1 -1 -13 257.27 5.5
    1 -1 -13 262.67 5.5
    1 1 -13 261.47 5.4
    1 1 -13 257.67 5.4
    -1 -1 -13 15.3 0.7
    -1 -1 -13 12.3 0.7
    -18 -2 13 17.9 2.7
    18 -2 -13 15 2.4
    18 -2 -13 15.2 2.8
    -18 -2 13 13.8 2.7
    -18 2 13 13.4 2.7
    18 2 -13 16.1 2.7
    -18 2 13 12 2.6
    18 2 -13 20.9 2.9
    -16 -2 13 10.1 2.1
    16 -2 -13 10.6 2
    16 -2 -13 7.6 1.8
    -16 -2 13 6 1.7
    -16 2 13 8.6 1.9
    16 2 -13 6.9 1.8
    -16 2 13 4.5 1.7
    16 2 -13 6.9 1.9
    -14 -2 13 2.1 1.3
    -14 -2 13 3.4 1.4
    14 -2 -13 1.6 1.5
    14 -2 -13 1.5 1.1
    -14 2 13 4.7 1.5
    14 2 -13 3.2 1.4
    14 2 -13 4.1 1.5
    -14 2 13 3.7 1.3
    12 -2 -13 196.38 5.5
    -12 -2 13 195.68 5.5
    -12 -2 13 215.68 6.5
    12 -2 -13 192.38 5.5
    -12 2 13 196.68 5.5
    12 2 -13 199.68 5.6
    12 2 -13 203.38 5.6
    -12 2 13 197.88 5.4
    10 -2 -13 221.28 5.7
    -10 -2 13 224.88 5.5
    10 -2 -13 219.48 5.7
    10 2 -13 214.38 5.7
    10 2 -13 223.08 5.7
    -10 2 13 215.48 5.6
    -10 2 13 229.78 5.6
    8 -2 -13 378.16 8.7
    8 -2 -13 396.56 8.8
    -8 -2 13 389.36 8.5
    -8 -2 13 390.86 8.6
    -8 2 13 406.66 8.6
    8 2 -13 386.06 8.7
    8 2 -13 406.56 8.8
    -8 2 13 395.06 8.7
    -6 -2 13 149.88 3.7
    -6 -2 13 150.28 3.7
    6 -2 -13 149.88 3.9
    -6 2 13 151.28 3.8
    -6 2 13 154.18 3.8
    6 2 -13 148.09 3.9
    6 2 -13 156.38 4
    4 -2 -13 31.1 1.5
    -4 -2 13 29.6 1.2
    -4 -2 13 31.3 1.1
    4 -2 -13 31.6 1.4
    4 2 -13 29.4 1.4
    -4 2 13 32.7 1.3
    -4 2 13 31.8 1.2
    4 2 -13 31.8 1.5
    2 -2 -13 8.8 0.9
    2 -2 -13 8.3 1
    2 2 -13 9.3 0.9
    2 2 -13 7.2 0.8
    0 -2 -13 86.49 2.2
    0 -2 -13 85.89 2.2
    0 2 -13 82.99 2
    -2 -2 -13 59.99 1.6
    17 -3 -13 -2.9 1.7
    17 -3 -13 2.7 1.9
    -17 -3 13 0.3 2
    -17 -3 13 1.1 2
    -17 3 13 -0.1 1.8
    -17 3 13 1.7 2
    17 3 -13 1.6 2.2
    17 3 -13 -2.8 1.8
    15 -3 -13 1.2 1.5
    -15 -3 13 0.7 1.5
    -15 -3 13 -1.4 1.5
    -15 3 13 -1.2 1.4
    15 3 -13 3.1 1.6
    15 3 -13 1.1 1.4
    -15 3 13 4.6 1.7
    -13 -3 13 31.1 2.4
    13 -3 -13 28.5 2.5
    13 -3 -13 31.9 2.7
    -13 -3 13 29.9 2.6
    13 3 -13 31.6 2.6
    13 3 -13 28.3 2.5
    -13 3 13 31.1 2.6
    -13 3 13 27.3 2.4
    -11 -3 13 98.99 3.5
    -11 -3 13 102.49 3.4
    11 -3 -13 98.49 3.5
    11 -3 -13 102.39 3.6
    11 3 -13 100.29 3.6
    11 3 -13 101.59 3.6
    -11 3 13 95.69 3.6
    -11 3 13 98.69 3.5
    -9 -3 13 1.3 0.8
    -9 -3 13 0.7 0.6
    9 -3 -13 0.7 0.8
    9 -3 -13 1.7 0.9
    9 3 -13 0.5 0.9
    9 3 -13 0.8 0.9
    -9 3 13 1.4 0.7
    -7 -3 13 155.98 4
    7 -3 -13 157.88 4.2
    -7 -3 13 158.08 4
    7 -3 -13 158.68 4.2
    -7 3 13 155.48 4.1
    7 3 -13 155.68 4.2
    7 3 -13 154.48 4.2
    -7 3 13 160.28 4
    -5 -3 13 21.6 1.1
    5 -3 -13 21.9 1.5
    -5 -3 13 21.7 1.2
    5 -3 -13 22.1 1.3
    -5 3 13 21.3 1.4
    -5 3 13 22.7 1.2
    5 3 -13 21.6 1.5
    5 3 -13 22.1 1.3
    -3 -3 13 3.2 0.4
    3 -3 -13 4.4 0.7
    3 -3 -13 3.8 0.7
    3 3 -13 3.8 0.7
    3 3 -13 3.7 0.6
    -3 3 13 3.6 0.5
    -3 3 13 3.5 0.6
    1 -3 -13 0.2 0.5
    1 -3 -13 -0.1 0.5
    1 3 -13 0.7 0.4
    1 3 -13 -0.4 0.5
    -1 -3 -13 11.5 0.9
    -1 -3 -13 10.7 1
    -1 3 -13 11.4 0.7
    -1 3 -13 9.4 0.7
    -3 -3 -13 11.2 1
    -3 -3 -13 11.7 0.9
    -5 -3 -13 3 0.6
    -5 -3 -13 4 0.6
    -7 -3 -13 -0.1 0.6
    -7 -3 -13 0.5 0.6
    -16 -4 13 -0.3 1.7
    16 -4 -13 1 1.8
    -16 -4 13 1 1.9
    16 -4 -13 1 1.7
    -16 4 13 2.4 1.7
    -16 4 13 0.8 1.7
    16 4 -13 1.2 1.9
    -14 -4 13 13.5 1.9
    14 -4 -13 13.3 1.9
    14 -4 -13 11.7 1.7
    -14 -4 13 10.7 1.8
    14 4 -13 13.8 2
    -14 4 13 10 1.5
    14 4 -13 11.8 1.9
    -14 4 13 11.8 1.8
    12 -4 -13 72.59 3.4
    -12 -4 13 80.49 3.3
    -12 -4 13 79.89 3.2
    12 -4 -13 75.89 3.3
    -12 4 13 81.39 3.4
    12 4 -13 77.39 3.4
    12 4 -13 80.29 3.5
    -12 4 13 79.29 3.4
    -10 -4 13 209.28 5.4
    10 -4 -13 205.38 5.5
    10 -4 -13 201.58 5.5
    -10 4 13 206.08 5.4
    10 4 -13 208.88 5.6
    10 4 -13 210.48 5.6
    -10 4 13 202.98 5.5
    8 -4 -13 72.99 2.7
    -8 -4 13 68.79 2.5
    8 -4 -13 65.59 2.7
    -8 -4 13 64.59 2.3
    -8 4 13 65.09 2.6
    8 4 -13 67.89 2.7
    -8 4 13 66.59 2.4
    8 4 -13 70.59 2.6
    -6 -4 13 4.2 0.7
    6 -4 -13 4.2 0.9
    -6 -4 13 5.8 0.9
    6 -4 -13 4.3 0.8
    -6 4 13 5.8 0.9
    -6 4 13 5.4 0.8
    6 4 -13 5.4 1
    6 4 -13 5.3 0.8
    4 -4 -13 34.4 1.7
    -4 -4 13 37.6 1.4
    -4 -4 13 37.1 1.4
    4 -4 -13 38.8 1.9
    4 4 -13 39.6 1.8
    -4 4 13 37.2 1.5
    4 4 -13 37.8 1.7
    -4 4 13 39.7 1.7
    2 -4 -13 50.49 2
    2 4 -13 45.4 2.6
    -2 4 13 52.09 1.7
    -2 4 13 53.09 1.5
    2 4 -13 51.49 1.9
    0 -4 -13 73.29 2.3
    0 -4 -13 71.49 2.2
    0 4 -13 71.19 2
    0 4 -13 71.89 2
    -2 -4 -13 72.19 2.2
    -2 -4 -13 72.99 2.2
    -2 4 -13 69.49 1.8
    -2 4 -13 70.89 1.8
    -4 -4 -13 111.09 2.9
    -4 -4 -13 109.09 2.9
    -6 -4 -13 43.1 1.7
    -6 -4 -13 43.8 1.9
    17 -5 -13 -0.3 2.3
    17 -5 -13 -2 2.2
    -17 -5 13 -0.8 2.1
    -17 -5 13 3.2 2.2
    -17 5 13 -0.3 2.2
    17 5 -13 0.8 2.2
    -17 5 13 2.5 2
    17 5 -13 2.2 2.5
    15 -5 -13 26.6 3.5
    -15 -5 13 26.5 2.6
    -15 -5 13 19.8 2.3
    15 -5 -13 27.9 3.1
    15 5 -13 19.6 2.4
    -15 5 13 24 3.1
    -15 5 13 23.1 2.5
    -13 -5 13 14.3 1.9
    -13 -5 13 11.1 1.7
    13 -5 -13 12.1 1.9
    13 -5 -13 13.9 1.8
    13 5 -13 14.6 2
    -13 5 13 12.6 1.7
    -13 5 13 7.2 1.4
    13 5 -13 7.6 2.9
    11 -5 -13 2.6 1
    11 -5 -13 3.6 1.2
    -11 -5 13 3.5 1.1
    -11 -5 13 2.4 1.2
    11 5 -13 3.9 1.3
    11 5 -13 3.9 1.8
    -11 5 13 4.3 1.3
    -11 5 13 4 1.3
    9 -5 -13 2 1.1
    -9 -5 13 2.6 0.7
    9 -5 -13 1.6 0.8
    -9 -5 13 1.7 1
    9 5 -13 1.2 1.1
    9 5 -13 1.3 1.1
    -9 5 13 2.3 1
    -9 5 13 1.6 0.9
    -7 -5 13 19 1.7
    7 -5 -13 23.2 1.7
    7 -5 -13 23.3 1.9
    -7 -5 13 22.6 1.4
    -7 5 13 20.4 1.4
    7 5 -13 24.5 1.8
    -7 5 13 21.1 1.8
    7 5 -13 21.3 2.5
    -5 -5 13 0.1 0.5
    -5 -5 13 -0.2 0.6
    5 -5 -13 0.4 0.8
    5 -5 -13 -0.8 0.7
    -5 5 13 0.2 0.6
    5 5 -13 -0.8 0.8
    -5 5 13 -0.6 0.7
    5 5 -13 0.9 0.7
    3 -5 -13 8.2 1
    -3 -5 13 7.3 0.8
    -3 -5 13 8.8 0.9
    3 -5 -13 5.9 1
    3 5 -13 8.4 0.9
    -3 5 13 7.3 0.8
    3 5 -13 5.9 0.9
    -3 5 13 9.1 0.9
    1 -5 -13 2.5 0.6
    1 -5 -13 3.6 0.9
    1 5 -13 2.9 0.8
    -1 5 13 2.7 0.5
    -1 5 13 2.6 0.7
    1 5 -13 2.2 0.6
    -1 -5 -13 0.1 0.7
    -1 -5 -13 -1.1 0.5
    -1 5 -13 0.1 0.6
    -1 5 -13 -0.2 0.5
    -3 -5 -13 0.4 0.6
    -3 -5 -13 3 0.8
    -3 5 -13 1.8 0.6
    -3 5 -13 2.7 0.6
    -5 -5 -13 -0.4 0.8
    -5 -5 -13 0.3 0.7
    -7 -5 -13 2.3 1.2
    -7 -5 -13 2.9 0.8
    -16 -6 13 8 2.4
    16 -6 -13 6.5 4.1
    16 -6 -13 9 2.5
    -16 -6 13 8.2 2.2
    16 6 -13 10.2 2.7
    -16 6 13 5.5 1.9
    -16 6 13 2.6 2.1
    16 6 -13 8.3 2.4
    14 -6 -13 6.8 1.8
    14 -6 -13 9.9 2
    -14 -6 13 10.2 1.9
    -14 -6 13 10.1 1.9
    -14 6 13 8.9 1.8
    14 6 -13 8.6 2
    14 6 -13 9.3 2.2
    -14 6 13 11.4 2.1
    -12 -6 13 0.7 1
    12 -6 -13 0.8 1.3
    12 -6 -13 3.5 1.5
    -12 -6 13 0.5 1.4
    -12 6 13 1.5 1.3
    12 6 -13 4.1 1.5
    12 6 -13 3.5 1.4
    -12 6 13 1 1.3
    -10 -6 13 1.7 1
    -10 -6 13 1.2 1.1
    10 -6 -13 1.4 1.2
    10 -6 -13 0.3 1.2
    -10 6 13 0.8 1.2
    10 6 -13 0.1 1.1
    -10 6 13 0 1
    10 6 -13 0.4 1.1
    8 -6 -13 -1.1 1.3
    8 -6 -13 0.4 1
    -8 -6 13 0.6 0.7
    -8 -6 13 0.1 0.9
    8 6 -13 -0.1 0.9
    8 6 -13 0.5 0.9
    -8 6 13 1 0.9
    6 -6 -13 1.2 1
    -6 -6 13 0.4 0.8
    -6 -6 13 0.6 0.7
    6 -6 -13 -1.3 0.8
    6 6 -13 0.6 0.8
    6 6 -13 1.1 0.8
    -6 6 13 0.3 0.9
    -6 6 13 0.4 0.6
    -4 -6 13 4.5 0.8
    -4 -6 13 4.2 0.6
    4 -6 -13 2.9 0.8
    4 6 -13 4.3 0.8
    -4 6 13 3.2 0.9
    -4 6 13 4.3 0.8
    4 6 -13 3.4 0.9
    2 -6 -13 0.4 0.7
    -2 -6 13 -0.4 0.5
    2 -6 -13 0.2 0.9
    -2 -6 13 0.3 0.5
    -2 6 13 0.1 0.5
    -2 6 13 -0.7 0.7
    2 6 -13 0.2 0.8
    2 6 -13 -0.4 0.6
    0 -6 -13 3.5 0.8
    0 -6 -13 2.8 0.9
    0 6 -13 2.4 0.7
    0 6 13 2.9 0.7
    0 6 -13 2.7 0.8
    0 6 13 1.3 0.5
    -2 -6 -13 1.2 0.9
    -2 -6 -13 1.2 0.7
    -2 6 -13 -0.5 0.5
    2 6 13 0 0.1
    -2 6 -13 0.2 0.7
    -4 -6 -13 -1 0.7
    -4 -6 -13 0.5 1
    -4 6 -13 0.9 0.6
    -4 6 -13 -0.9 0.6
    -6 -6 -13 0 0.9
    -6 -6 -13 1.9 1.1
    -6 6 -13 0.8 0.7
    -6 6 -13 -0.1 0.7
    15 -7 -13 5.2 2.3
    -15 -7 13 5.9 2.3
    15 -7 -13 3.5 2.1
    -15 -7 13 1.4 2.2
    -15 7 13 1.7 1.9
    -15 7 13 2 2.6
    15 7 -13 -0.1 2.2
    15 7 -13 2.8 2.2
    13 -7 -13 1.2 1.7
    -13 -7 13 2.7 1.7
    -13 -7 13 2.7 1.7
    13 -7 -13 4 1.7
    -13 7 13 2.7 1.6
    13 7 -13 3 1.5
    13 7 -13 0.4 1.3
    -13 7 13 1 1.5
    11 -7 -13 2.8 1.4
    11 -7 -13 -0.7 1.1
    -11 -7 13 2 1.3
    -11 7 13 2 1.2
    -11 7 13 1.6 1.4
    11 7 -13 1.2 1.3
    11 7 -13 0.6 1.4
    -9 -7 13 23.2 2
    9 -7 -13 18.1 2.4
    9 -7 -13 18.4 2.3
    9 7 -13 21.3 2.2
    9 7 -13 21.4 2.3
    -9 7 13 18.8 2.3
    7 -7 -13 0.6 1
    -7 -7 13 2 0.8
    -7 -7 13 1.6 1.1
    7 -7 -13 0.5 1.1
    -7 7 13 2.1 0.9
    7 7 -13 -0.4 1
    7 7 -13 1.6 1
    -7 7 13 2.5 1.1
    -5 -7 13 60.19 2.3
    5 -7 -13 60.79 2.7
    5 -7 -13 63.69 2.8
    -5 -7 13 62.69 3.7
    -5 7 13 63.09 2.7
    -5 7 13 60.89 2.3
    5 7 -13 64.49 2.6
    3 -7 -13 1.9 1.2
    -3 -7 13 0.1 0.7
    3 -7 -13 0.5 0.8
    -3 -7 13 0.4 0.6
    -3 7 13 -1 0.6
    3 7 -13 -0.1 0.9
    3 7 -13 0.9 0.7
    -1 -7 13 0.8 0.5
    -1 -7 13 -0.3 0.5
    1 -7 -13 0.6 1
    1 -7 -13 0.8 0.7
    -1 7 13 0.7 0.9
    1 7 -13 0.8 0.7
    -1 7 13 0 0.6
    1 7 -13 -0.5 0.8
    -1 -7 -13 2.2 1
    -1 -7 -13 1.3 0.7
    1 7 13 0.4 0.8
    -1 7 -13 -0.6 0.6
    1 7 13 -0.1 0.6
    -1 7 -13 0.6 0.9
    -3 -7 -13 0.5 0.8
    -3 -7 -13 1.1 1.1
    -3 7 -13 -0.2 0.7
    -3 7 -13 -0.3 0.8
    -5 -7 -13 -1.6 1.2
    -5 -7 -13 -0.8 0.9
    -5 7 -13 -0.2 0.9
    -5 7 -13 2.2 0.8
    14 -8 -13 70.59 4.5
    14 -8 -13 72.99 4.6
    -14 -8 13 72.29 4.7
    -14 8 13 68.19 4.5
    -14 8 13 72.29 4.4
    14 8 -13 75.19 4.7
    14 8 -13 83.09 4.6
    12 -8 -13 34.9 3.5
    12 -8 -13 31.6 3.5
    -12 -8 13 34.5 3.3
    -12 -8 13 36 3.5
    -12 8 13 36.1 3.2
    12 8 -13 29.4 3.2
    12 8 -13 32.9 3.3
    -12 8 13 34.8 3.1
    10 -8 -13 59.79 3.5
    10 -8 -13 63.29 3.5
    -10 -8 13 58.09 3.3
    -10 8 13 57.39 3.2
    10 8 -13 55.69 3.4
    -10 8 13 59.69 3.4
    10 8 -13 59.99 3.3
    8 -8 -13 74.59 3.6
    8 -8 -13 70.89 3.3
    -8 -8 13 72.09 2.9
    -8 -8 13 69.09 3.2
    8 8 -13 74.09 3.4
    8 8 -13 70.29 3.2
    -8 8 13 71.19 3.1
    -8 8 13 73.39 3.4
    -6 -8 13 1 1.1
    6 -8 -13 1.2 1.1
    -6 -8 13 0.8 0.8
    6 -8 -13 1.2 1.1
    -6 8 13 -0.1 0.9
    6 8 -13 -1.2 0.9
    -6 8 13 -0.4 1.1
    4 -8 -13 20.8 2.2
    4 -8 -13 25.9 2.1
    -4 -8 13 24.6 2
    -4 -8 13 26.5 1.6
    -4 8 13 24.6 1.6
    4 8 -13 26 1.9
    -4 8 13 26.9 2.3
    4 8 -13 25.6 2.3
    2 -8 -13 18.7 1.8
    -2 -8 13 16.1 1.3
    2 -8 -13 20.6 2.2
    2 8 -13 18.7 2.1
    2 8 -13 18.8 1.6
    -2 8 13 16.8 1.6
    -2 8 13 16.2 2
    0 -8 13 24.3 1.2
    0 -8 -13 22.4 1.9
    0 -8 -13 22.8 2.2
    0 -8 13 19.4 1.1
    0 8 -13 21.4 2
    0 8 13 17.9 1.9
    0 8 -13 19.9 1.6
    -2 -8 -13 4.8 1
    -2 -8 -13 3.2 1.3
    -2 8 -13 4.3 0.8
    2 8 13 5.4 1.1
    -2 8 -13 4.3 1.2
    -4 -8 -13 0.3 1.3
    -4 -8 -13 2.1 1
    4 8 13 2.1 0.8
    -4 8 -13 0.2 1.1
    -4 8 -13 2.7 0.8
    13 -9 -13 -0.5 2
    13 -9 -13 2.8 1.9
    -13 9 13 2.2 2.1
    13 9 -13 1.8 2.2
    -13 9 13 -0.6 1.8
    13 9 -13 0.4 2
    -11 -9 13 2.1 1.8
    11 -9 -13 2.9 1.6
    11 -9 -13 2 1.9
    -11 9 13 -0.3 1.6
    -11 9 13 2.9 1.8
    11 9 -13 2.5 1.6
    11 9 -13 6.5 2.1
    9 -9 -13 5 1.7
    9 -9 -13 4.9 1.7
    -9 -9 13 5 1.8
    -9 9 13 6 1.5
    9 9 -13 5.5 1.7
    9 9 -13 5.1 1.5
    -9 9 13 1.9 1.6
    -7 -9 13 83.79 3.3
    7 -9 -13 85.89 3.9
    7 -9 -13 84.79 3.6
    -7 -9 13 90.79 3.6
    7 9 -13 87.09 3.7
    -7 9 13 89.09 4
    -7 9 13 75.39 3.3
    7 9 -13 88.49 3.6
    5 -9 -13 12.9 1.8
    5 -9 -13 9.4 1.4
    -5 -9 13 6.9 1.3
    -5 -9 13 13.2 1.7
    -5 9 13 10.3 1.3
    5 9 -13 11.3 1.7
    -5 9 13 13.1 1.7
    5 9 -13 13.7 1.5
    3 -9 -13 0.7 1.1
    3 -9 -13 -0.6 1.1
    -3 -9 13 1.3 1.1
    3 9 -13 -0.2 0.9
    -3 9 13 0.5 1.2
    3 9 -13 1.2 1.2
    1 -9 -13 1.7 1.3
    1 -9 -13 1.8 1
    -1 -9 13 0.8 1
    1 9 -13 -0.3 1.2
    1 9 -13 1.3 0.9
    -1 9 13 2.8 1.3
    -1 -9 -13 1.6 1
    -1 -9 -13 1.8 1.4
    -1 9 -13 1.8 0.9
    -1 9 -13 1.5 1.3
    1 9 13 -0.6 1.6
    -3 -9 -13 0.4 1
    -3 -9 -13 0.7 1.5
    -3 9 -13 -0.7 1.2
    -3 9 -13 0.3 0.9
    3 9 13 0.2 1.2
    12 -10 -13 38.4 4.1
    12 -10 -13 34.3 4.5
    12 10 -13 40.1 4
    10 -10 -13 20.7 2.5
    -10 -10 13 19.4 4.2
    10 -10 -13 24.1 2.8
    10 10 -13 18.8 2.6
    -10 10 13 15 2.2
    10 10 -13 21.3 2.4
    8 -10 -13 0.6 1.2
    -8 -10 13 0.2 1.7
    8 -10 -13 -1.3 1.7
    -8 10 13 -1.6 1.7
    8 10 -13 1.9 1.5
    8 10 -13 -0.3 1.5
    6 -10 -13 4.3 1.5
    6 -10 -13 4.7 1.3
    -6 -10 13 6.6 1.6
    6 10 -13 4.5 1.5
    6 10 -13 6.2 1.7
    4 -10 -13 4.4 1.6
    4 -10 -13 6.6 1.8
    -4 -10 13 6 1.5
    -4 10 13 3.9 1.6
    4 10 -13 5 1.4
    -2 -10 13 3.8 1.6
    2 -10 -13 4.8 1.5
    2 -10 -13 6.9 1.3
    -2 10 13 7.4 1.8
    2 10 -13 6.4 1.7
    2 10 -13 7.2 1.3
    0 -10 -13 0.8 1.2
    0 -10 13 1.8 1.1
    0 -10 -13 -1.3 1.5
    0 10 -13 0.6 1
    0 10 -13 -1.3 1.4
    0 10 13 0.7 1.8
    -2 10 -13 4.4 1.5
    -2 10 -13 1.9 1
    9 -11 -13 3.8 1.6
    9 11 -13 6.7 2.1
    7 -11 -13 3.3 1.9
    7 -11 -13 2.8 2.1
    7 11 -13 2.1 1.6
    5 -11 -13 26 3
    5 -11 -13 26.2 3.2
    5 11 -13 26.5 2.9
    5 11 -13 27.4 2.8
    3 -11 -13 13.3 2
    3 11 -13 15.7 1.9
    3 11 -13 16.8 2.7
    1 -11 -13 0.9 1.4
    1 11 -13 0.6 1.2
    -18 0 14 -0.1 2.2
    18 0 -14 0.6 2.5
    -18 0 14 2 2.2
    18 0 -14 0.2 1.9
    16 0 -14 20.6 2.5
    16 0 -14 19 2.2
    -16 0 14 26.3 3
    -14 0 14 23.5 2.5
    -14 0 14 26.3 2.6
    14 0 -14 28.5 2.8
    -12 0 14 368.76 8.5
    12 0 -14 373.36 8.7
    -12 0 14 317.57 9.2
    12 0 -14 388.56 8.7
    -10 0 14 59.89 2.4
    -10 0 14 62.59 2.6
    10 0 -14 67.29 2.7
    10 0 -14 63.59 2.8
    8 0 -14 6 0.9
    -8 0 14 6.3 0.9
    -8 0 14 4.2 0.9
    8 0 -14 5 0.8
    -6 0 14 77.19 2.4
    6 0 -14 77.79 2.6
    -6 0 14 75.29 2.3
    6 0 -14 78.49 2.5
    4 0 -14 155.98 3.9
    -4 0 14 156.48 3.4
    4 0 -14 157.48 3.8
    -4 0 14 157.08 3.4
    2 0 -14 94.59 2.5
    2 0 -14 93.29 2.5
    0 0 -14 262.97 5.5
    0 0 -14 263.57 5.3
    17 -1 -14 1.3 1.9
    -17 -1 14 1.7 2.1
    -17 -1 14 -2.1 1.9
    17 -1 -14 3.1 2.1
    17 1 -14 0.6 2
    17 1 -14 1.9 1.9
    -17 1 14 0.1 1.7
    -17 1 14 -0.8 1.9
    15 -1 -14 4.8 1.8
    -15 -1 14 3.7 1.6
    -15 -1 14 7.5 1.6
    15 1 -14 4.4 1.8
    -15 1 14 3.8 1.6
    15 1 -14 2 1.5
    -15 1 14 1.6 1.3
    -13 -1 14 9.9 1.7
    -13 -1 14 11.7 1.5
    13 -1 -14 10.6 2.4
    13 -1 -14 9.1 1.5
    13 1 -14 8.1 1.7
    -13 1 14 9.1 1.4
    13 1 -14 11 1.9
    -13 1 14 8.6 1.6
    11 -1 -14 0.6 1
    -11 -1 14 0.8 0.8
    -11 -1 14 0.5 1.2
    11 -1 -14 0 0.9
    11 1 -14 1.1 1.1
    -11 1 14 0.6 1
    -11 1 14 0 0.8
    11 1 -14 -0.3 0.9
    -9 -1 14 10.1 1.1
    9 -1 -14 8.8 1.1
    -9 -1 14 8.2 1
    9 -1 -14 9.1 1.3
    -9 1 14 6.7 1
    9 1 -14 6.1 1.1
    -9 1 14 6.2 0.8
    9 1 -14 7.3 1
    -7 -1 14 28.4 1.5
    -7 -1 14 29.3 1.6
    7 -1 -14 31.3 1.7
    7 1 -14 30.9 1.6
    -7 1 14 31.5 1.5
    7 1 -14 27.3 1.8
    -7 1 14 29.4 1.6
    -5 -1 14 197.98 4.4
    5 -1 -14 207.18 4.9
    5 -1 -14 200.38 4.8
    -5 -1 14 202.78 4.5
    5 1 -14 201.28 4.8
    5 1 -14 200.28 4.8
    -5 1 14 201.38 4.5
    -5 1 14 204.58 4.6
    3 -1 -14 297.27 6.4
    3 -1 -14 296.67 6.4
    3 1 -14 289.47 6.3
    3 1 -14 294.47 6.3
    1 -1 -14 140.69 3.2
    1 1 -14 129.79 3.3
    1 1 -14 141.29 3.1
    18 -2 -14 5.7 2.4
    18 -2 -14 6 2.5
    -18 -2 14 7.4 2.5
    -18 -2 14 4.5 2.6
    18 2 -14 5.6 2.3
    18 2 -14 4.7 2.5
    -18 2 14 7.5 2.5
    -18 2 14 7.4 2.5
    -16 -2 14 0 1.4
    16 -2 -14 -1.2 1.6
    16 -2 -14 0.7 1.7
    -16 -2 14 -1.3 1.8
    -16 2 14 1.1 1.8
    16 2 -14 1.4 2
    16 2 -14 -0.7 1.7
    -16 2 14 -0.2 1.4
    14 -2 -14 5.3 1.5
    14 -2 -14 8.7 1.7
    -14 -2 14 10.3 1.6
    -14 -2 14 9.9 1.7
    -14 2 14 10.9 1.8
    14 2 -14 8.2 1.7
    14 2 -14 9.5 1.8
    -14 2 14 7.6 1.4
    12 -2 -14 9.2 1.3
    -12 -2 14 8.8 1.4
    -12 -2 14 10.1 1.6
    12 -2 -14 8 1.4
    12 2 -14 4.2 2.3
    12 2 -14 8.7 1.5
    -12 2 14 10.9 2.3
    10 -2 -14 6.4 1.2
    -10 -2 14 4.4 0.9
    10 -2 -14 4.6 1.1
    -10 -2 14 4.1 1
    -10 2 14 5.6 1
    10 2 -14 5.9 1.2
    10 2 -14 4 1.2
    8 -2 -14 19.4 1.6
    -8 -2 14 22 1.7
    8 -2 -14 20.9 1.8
    -8 -2 14 21.4 1.4
    -8 2 14 20.6 1.6
    8 2 -14 21.2 1.6
    -8 2 14 21.9 1.4
    8 2 -14 19.1 1.7
    -6 -2 14 38.2 1.5
    -6 -2 14 40.2 1.7
    6 -2 -14 37.8 1.8
    6 -2 -14 38.2 1.9
    6 2 -14 39.2 1.8
    -6 2 14 39.5 1.6
    -6 2 14 44.5 2.8
    6 2 -14 38.6 1.9
    4 -2 -14 25.5 1.9
    -4 -2 14 24.1 1
    4 -2 -14 24.8 1.5
    4 2 -14 23.6 1.5
    -4 2 14 27.8 1.1
    4 2 -14 23.6 1.6
    -4 2 14 26.2 1.2
    2 -2 -14 11.5 1
    2 -2 -14 12.6 1.1
    2 2 -14 10.9 1
    0 -2 -14 4.1 0.6
    0 -2 -14 4.8 0.6
    0 2 -14 4.2 0.5
    -2 -2 -14 69.89 1.7
    17 -3 -14 5.7 2.1
    -17 -3 14 0.3 1.9
    17 -3 -14 1 1.9
    -17 -3 14 4.4 2.1
    17 3 -14 6.3 2.2
    -17 3 14 5.4 2.1
    -17 3 14 1.8 1.6
    17 3 -14 -0.4 2.2
    -15 -3 14 20.2 2.2
    -15 -3 14 21.6 2.4
    15 -3 -14 21.1 2.5
    15 -3 -14 14.9 2.1
    -15 3 14 17.3 2
    15 3 -14 25.5 3.1
    15 3 -14 16 1.9
    -15 3 14 19.5 2.3
    -13 -3 14 31.3 2.7
    13 -3 -14 32 2.8
    -13 -3 14 29 2.5
    -13 3 14 36.8 2.7
    13 3 -14 33.1 2.7
    -13 3 14 28.3 2.7
    11 -3 -14 4.9 1.3
    11 -3 -14 5.1 1.4
    -11 -3 14 6.2 1.1
    11 3 -14 5.1 1.4
    -11 3 14 5.8 1
    -11 3 14 3.6 1.2
    11 3 -14 5.1 1.3
    -9 -3 14 20.3 1.7
    9 -3 -14 20.7 2
    9 -3 -14 22.6 1.9
    -9 -3 14 18.9 1.4
    9 3 -14 20.5 1.9
    9 3 -14 17.4 2.6
    -9 3 14 20.6 1.5
    -9 3 14 20.7 1.8
    -7 -3 14 -0.2 0.6
    -7 -3 14 -0.1 0.7
    7 -3 -14 1.4 1
    7 -3 -14 0.3 0.7
    7 3 -14 0.9 1.3
    -7 3 14 0.6 0.7
    7 3 -14 0.1 0.8
    -7 3 14 0.6 0.6
    -5 -3 14 2.2 0.6
    -5 -3 14 2 0.6
    5 -3 -14 1.4 0.8
    5 -3 -14 2.4 0.8
    5 3 -14 3 0.8
    -5 3 14 3.8 0.7
    5 3 -14 2.6 0.7
    -5 3 14 2.5 0.7
    3 -3 -14 5.8 0.8
    3 -3 -14 6.1 0.8
    3 3 -14 6.2 0.8
    -3 3 14 6.8 0.6
    3 3 -14 6 0.7
    -3 3 14 6.3 1.1
    1 -3 -14 0.5 0.6
    1 -3 -14 -0.2 0.5
    1 3 -14 0.8 0.4
    -1 -3 -14 12.7 1
    -1 -3 -14 13.1 1.1
    -3 -3 -14 11.1 1
    -3 -3 -14 10.5 0.9
    -16 -4 14 6.1 2.1
    16 -4 -14 7.5 2.1
    -16 -4 14 11.3 2.2
    16 -4 -14 6.7 1.9
    -16 4 14 13.4 2.3
    16 4 -14 6.9 2.4
    -16 4 14 6.5 1.8
    16 4 -14 8.9 2.1
    -14 -4 14 9.8 1.8
    14 -4 -14 8.6 1.7
    14 -4 -14 7.5 1.6
    -14 -4 14 8.8 1.5
    14 4 -14 9.7 1.8
    -14 4 14 9.5 1.8
    -14 4 14 11.2 2
    14 4 -14 10.7 1.9
    12 -4 -14 102.79 4.1
    12 -4 -14 83.89 4.3
    -12 -4 14 102.19 3.9
    12 4 -14 104.89 4
    -12 4 14 98.39 3.8
    12 4 -14 104.39 3.9
    -12 4 14 104.19 3.7
    10 -4 -14 55.89 2.8
    -10 -4 14 59.59 2.4
    -10 -4 14 55.59 2.6
    10 -4 -14 47.1 3.4
    -10 4 14 60.39 2.5
    10 4 -14 58.99 2.7
    10 4 -14 56.29 2.9
    8 -4 -14 0.2 0.8
    -8 -4 14 0.4 0.8
    8 -4 -14 -0.1 0.8
    -8 -4 14 1 0.6
    -8 4 14 0.5 0.7
    -8 4 14 0.5 0.9
    8 4 -14 1.1 0.7
    8 4 -14 -0.2 0.9
    6 -4 -14 6.2 1
    -6 -4 14 6.6 0.9
    -6 -4 14 7.3 0.8
    6 4 -14 7.3 1.1
    6 4 -14 7.1 0.9
    -6 4 14 7 1
    -6 4 14 5.5 0.8
    -4 -4 14 74.39 2
    4 -4 -14 72.59 2.6
    -4 -4 14 71.99 2
    4 -4 -14 66.69 2.4
    4 4 -14 72.09 2.4
    -4 4 14 75.19 2.3
    4 4 -14 70.19 2.3
    -4 4 14 72.39 2.1
    2 -4 -14 29.3 1.7
    2 -4 -14 30.6 1.5
    2 4 -14 27.9 1.5
    -2 4 14 29.4 1.2
    -2 4 14 30 1.1
    2 4 -14 28.9 1.4
    0 -4 -14 79.79 2.4
    0 -4 -14 78.49 2.5
    0 4 -14 81.79 2.2
    0 4 -14 78.89 2.2
    -2 -4 -14 27 1.5
    -4 -4 -14 1.6 0.6
    -4 -4 -14 2.8 0.8
    -6 -4 -14 5 0.9
    -6 -4 -14 4 0.8
    17 -5 -14 20.5 2.7
    17 -5 -14 26.1 3.2
    -17 5 14 19.7 2.7
    -17 5 14 17.1 2.5
    17 5 -14 23.5 3.4
    17 5 -14 21 2.7
    15 -5 -14 46.4 3.9
    -15 -5 14 46.6 3.6
    15 -5 -14 50.19 3.6
    -15 -5 14 32 3.5
    -15 5 14 39.9 3.5
    15 5 -14 36.6 3.9
    15 5 -14 40.8 3.7
    -15 5 14 36.2 3.5
    13 -5 -14 51.09 3.4
    -13 -5 14 54.89 3.2
    13 -5 -14 49.1 3.1
    -13 -5 14 51.89 3.2
    -13 5 14 47.8 3.1
    13 5 -14 49.1 3.5
    13 5 -14 54.99 3.3
    -13 5 14 51.89 3.2
    -11 -5 14 0.1 0.9
    -11 -5 14 1.5 1.2
    11 -5 -14 0.9 0.9
    11 -5 -14 3.1 1.4
    11 5 -14 0.9 1.2
    11 5 -14 2.1 1.3
    -11 5 14 2.6 1.3
    9 -5 -14 3.2 1
    -9 -5 14 3.2 1.1
    9 -5 -14 4.1 1.2
    -9 -5 14 3.8 0.9
    9 5 -14 4.1 1.2
    -9 5 14 1 1
    -9 5 14 3.7 1
    9 5 -14 3.5 0.9
    -7 -5 14 14.9 1.5
    -7 -5 14 11.3 1.2
    7 -5 -14 10.2 1.3
    7 -5 -14 11.7 1.3
    -7 5 14 12 1.4
    -7 5 14 10.2 1.3
    7 5 -14 14.2 1.6
    -5 -5 14 27 1.3
    -5 -5 14 23.5 1.5
    5 -5 -14 24 1.7
    5 -5 -14 22.9 2
    5 5 -14 27.5 1.9
    -5 5 14 25.7 1.5
    5 5 -14 24.1 1.6
    3 -5 -14 10.7 1.2
    3 -5 -14 12.2 1.3
    -3 -5 14 11.6 0.8
    -3 -5 14 10 0.8
    -3 5 14 11.4 1.3
    3 5 -14 11.3 1.1
    3 5 -14 11.8 1.2
    -3 5 14 7.6 1
    1 -5 -14 40.6 2
    1 -5 -14 41 1.8
    -1 5 14 42.3 1.3
    1 5 -14 41.2 1.6
    -1 5 14 41.9 1.4
    1 5 -14 40.6 1.8
    -1 -5 -14 6.9 1
    -1 -5 -14 5.5 0.8
    -1 5 -14 6.1 0.7
    -1 5 -14 7.1 0.8
    -3 -5 -14 1.4 0.7
    -3 -5 -14 0.7 0.8
    -5 -5 -14 0.6 0.8
    -5 -5 -14 0.9 0.9
    16 -6 -14 5.6 2.1
    16 -6 -14 15.4 2.9
    -16 6 14 12.7 2.7
    16 6 -14 15.7 3
    16 6 -14 11.2 2.5
    -16 6 14 14.8 2.6
    -14 -6 14 17 2.2
    -14 -6 14 24.3 2.6
    14 -6 -14 24.9 2.7
    14 -6 -14 23.6 2.6
    -14 6 14 23.7 2.5
    -14 6 14 26.9 3.2
    14 6 -14 30.1 3.9
    14 6 -14 25.8 3.2
    12 -6 -14 36.6 3.1
    12 -6 -14 37.8 2.9
    -12 -6 14 40.1 2.7
    12 6 -14 38.8 2.9
    -12 6 14 39.8 3
    -12 6 14 34.1 3
    12 6 -14 37.4 3.3
    10 -6 -14 17.6 1.9
    -10 -6 14 16.8 1.8
    10 -6 -14 17.4 2.1
    -10 -6 14 16 1.6
    -10 6 14 16.2 1.8
    -10 6 14 19.6 2.2
    10 6 -14 13.7 1.6
    10 6 -14 19.6 2.4
    8 -6 -14 48 2.8
    -8 -6 14 55.39 2.2
    -8 -6 14 50.39 2.6
    8 -6 -14 49.99 2.6
    -8 6 14 50.59 2.7
    8 6 -14 52.59 2.6
    -8 6 14 48.4 2.3
    8 6 -14 47.7 2.5
    6 -6 -14 2.2 1.1
    -6 -6 14 2.3 0.9
    -6 -6 14 4.3 0.9
    6 -6 -14 4.3 1.1
    -6 6 14 2.2 0.8
    6 6 -14 2.2 0.9
    -6 6 14 1.2 1
    6 6 -14 2 1
    -4 -6 14 13.7 1.3
    4 -6 -14 16.1 1.6
    -4 -6 14 14.2 1.1
    4 -6 -14 14.9 1.9
    -4 6 14 13.7 1.3
    4 6 -14 15 1.4
    -4 6 14 15.9 1.7
    4 6 -14 13.2 1.7
    2 -6 -14 97.29 3
    2 -6 -14 98.59 3.2
    2 6 -14 95.19 2.9
    2 6 -14 96.59 3
    -2 6 14 94.69 2.6
    -2 6 14 97.49 2.8
    0 -6 -14 73.59 2.5
    0 -6 -14 72.39 2.7
    0 6 14 65.69 1.9
    0 6 14 71.39 2
    0 6 -14 70.69 2.4
    0 6 -14 64.39 2.2
    -2 -6 -14 8.2 1.2
    -2 -6 -14 7.6 1
    -2 6 -14 7.8 0.9
    -2 6 -14 7.2 0.8
    -4 -6 -14 14.5 1.5
    -4 -6 -14 15.4 2
    -4 6 -14 10.5 1.2
    -4 6 -14 10.5 1.1
    15 -7 -14 4 2.5
    15 -7 -14 3.4 2.1
    -15 7 14 2.9 2.4
    15 7 -14 2.2 2.1
    15 7 -14 6 2.3
    -15 7 14 2.3 2.7
    -13 -7 14 0.5 1.7
    13 -7 -14 3.3 1.7
    13 -7 -14 0.8 1.7
    -13 -7 14 -2.9 2.1
    -13 7 14 0.8 1.6
    13 7 -14 -0.9 1.5
    13 7 -14 3.9 1.8
    -13 7 14 1.3 1.8
    11 -7 -14 5.1 1.4
    -11 -7 14 6.4 1.6
    11 -7 -14 5.1 1.7
    -11 7 14 5.5 1.4
    -11 7 14 4.2 1.5
    11 7 -14 5.3 1.6
    11 7 -14 5.5 1.5
    -9 -7 14 0.6 1.2
    -9 -7 14 -0.3 0.9
    9 -7 -14 0 1.3
    9 -7 -14 0.5 1.2
    9 7 -14 0.7 1.1
    -9 7 14 0.4 1.1
    9 7 -14 0.4 1.2
    -9 7 14 0.7 1.6
    7 -7 -14 -0.4 1.1
    -7 -7 14 -0.1 0.8
    -7 -7 14 1.2 1.1
    7 -7 -14 0.5 1
    7 7 -14 0.6 1
    -7 7 14 -1.4 1.1
    7 7 -14 0.8 1
    -7 7 14 1.4 0.8
    5 -7 -14 22 1.9
    -5 -7 14 22.1 1.5
    5 -7 -14 21.7 2.2
    -5 -7 14 23.7 1.8
    -5 7 14 19.3 2.1
    -5 7 14 21.5 1.6
    5 7 -14 21.1 1.7
    3 -7 -14 22.7 2.1
    -3 -7 14 18.4 1.3
    -3 -7 14 19.4 1.4
    3 -7 -14 19.8 1.7
    -3 7 14 19.8 1.5
    -3 7 14 19.9 1.9
    3 7 -14 16.3 1.6
    3 7 -14 20.8 2
    1 -7 -14 1.6 0.8
    1 -7 -14 -0.8 1
    -1 7 14 1.4 0.9
    1 7 -14 1.3 0.9
    1 7 -14 -0.1 0.7
    -1 -7 -14 7.5 1.3
    -1 -7 -14 9.3 1.1
    -1 7 -14 8.6 1
    1 7 14 6.3 0.9
    -1 7 -14 8.4 1.2
    1 7 14 7.2 0.9
    -3 -7 -14 3 1.2
    -3 -7 -14 0 0.9
    -3 7 -14 1.9 0.9
    -3 7 -14 3 0.8
    14 -8 -14 7.2 2.3
    14 -8 -14 9.2 2.6
    14 8 -14 10.1 2
    -12 -8 14 -1.1 2
    12 -8 -14 -2.2 1.7
    12 -8 -14 -1 1.8
    12 8 -14 0.5 1.6
    12 8 -14 1.7 1.9
    -12 8 14 1.9 1.8
    -12 8 14 -0.1 1.7
    10 -8 -14 1.8 1.4
    10 -8 -14 -1.7 2.8
    -10 -8 14 -0.6 1.9
    -10 8 14 0.9 1.7
    -10 8 14 -3 1.1
    10 8 -14 0.9 1.2
    10 8 -14 0 1.5
    8 -8 -14 1.3 1.4
    -8 -8 14 -0.8 1.3
    8 -8 -14 -0.9 1
    -8 -8 14 -1 1.2
    8 8 -14 1.5 1.4
    -8 8 14 1.2 1.1
    8 8 -14 1.7 1.2
    -6 -8 14 1.6 1.2
    6 -8 -14 1 0.9
    -6 -8 14 0.9 1
    6 -8 -14 -0.6 1.2
    6 8 -14 -0.1 1
    6 8 -14 0.2 1.2
    -6 8 14 -1.3 1.1
    -6 8 14 -0.3 0.8
    4 -8 -14 7 1.2
    4 -8 -14 7.9 1.4
    -4 -8 14 6.7 1.2
    -4 -8 14 7.9 1
    -4 8 14 8.3 1.6
    4 8 -14 6.4 1.2
    4 8 -14 5.6 1.4
    2 -8 -14 2.4 0.9
    -2 -8 14 3.8 0.9
    2 -8 -14 4.1 1.4
    -2 -8 14 5.6 0.8
    -2 8 14 4.5 1.2
    2 8 -14 3.3 0.9
    2 8 -14 6 1.3
    0 -8 -14 -0.3 1.2
    0 -8 -14 -0.1 0.9
    0 8 -14 0.2 0.7
    0 8 14 0.4 1.1
    0 8 -14 0.8 1.1
    -2 -8 -14 7.8 1.5
    -2 8 -14 7.2 1.2
    2 8 14 8.3 1.1
    -2 8 -14 7.1 1
    13 -9 -14 7.4 2.4
    13 9 -14 8.7 2.3
    11 -9 -14 7.3 2.3
    11 -9 -14 6.1 1.8
    11 9 -14 10.3 2.9
    11 9 -14 6 1.7
    -11 9 14 10.4 2.2
    9 -9 -14 6.3 2.4
    -9 -9 14 6.1 1.8
    9 -9 -14 5.5 1.8
    -9 9 14 4.6 1.7
    9 9 -14 7.3 1.7
    7 -9 -14 4.5 1.7
    7 -9 -14 5.4 1.5
    -7 -9 14 3.9 1.5
    7 9 -14 4.6 1.3
    -7 9 14 4.2 1.5
    7 9 -14 5.2 1.5
    5 -9 -14 21.6 2.7
    -5 -9 14 23.7 2.4
    5 -9 -14 22.3 2.3
    5 9 -14 23.7 2.8
    5 9 -14 22.7 2.1
    -5 9 14 22.2 2.7
    -3 -9 14 -0.4 1.1
    3 -9 -14 0.4 1
    3 -9 -14 -2.3 1.3
    -3 9 14 1 1.3
    3 9 -14 1 1.3
    3 9 -14 1.4 1
    -1 -9 14 1.3 0.9
    1 -9 -14 1.9 1.2
    1 -9 -14 0 1.4
    -1 9 14 -0.7 1.4
    1 9 -14 -1.6 1.3
    1 9 -14 1.4 0.9
    -1 -9 -14 3 1.1
    -1 -9 -14 5 1.6
    -1 9 -14 2.8 1.4
    1 9 14 3.1 1.4
    -1 9 -14 1.7 1
    10 -10 -14 13.5 2
    10 10 -14 18.2 2.4
    8 -10 -14 26.1 3
    8 -10 -14 28.5 3.6
    8 10 -14 21.1 2.3
    8 10 -14 21.7 2.6
    6 -10 -14 2.6 1.7
    6 -10 -14 0.4 1.3
    6 10 -14 -2.2 1.3
    6 10 -14 0.8 1.6
    -4 -10 14 23 2.7
    4 -10 -14 21.4 2.4
    4 -10 -14 26 2.8
    4 10 -14 27.1 2.4
    4 10 -14 30.7 3.2
    -2 -10 14 2.2 1.3
    2 -10 -14 5.1 1.4
    2 -10 -14 -0.3 2.4
    2 10 -14 3.4 1.2
    2 10 -14 4 1.7
    0 -10 -14 1.4 1.3
    0 -10 14 0.9 1
    0 10 -14 -0.1 1
    0 10 -14 -0.4 1.7
    7 -11 -14 3.2 1.9
    7 11 -14 -0.6 1.8
    5 -11 -14 2.5 1.7
    5 11 -14 1 1.5
    -16 0 15 1.1 1.7
    16 0 -15 0 1.6
    16 0 -15 -0.7 2
    -16 0 15 -2 1.7
    14 0 -15 1.2 1.5
    -14 0 15 -0.7 1.3
    14 0 -15 1.6 1.2
    -14 0 15 -1.9 1.3
    -12 0 15 1.4 1.2
    -12 0 15 1.2 0.9
    12 0 -15 0.5 1
    12 0 -15 0.1 1.1
    -10 0 15 1.2 0.7
    10 0 -15 0.2 0.7
    10 0 -15 -0.9 0.9
    -10 0 15 0.6 0.9
    -8 0 15 -0.4 0.8
    -8 0 15 -0.5 0.6
    8 0 -15 0.7 0.6
    6 0 -15 -0.5 0.5
    -6 0 15 -1 0.6
    6 0 -15 -1.3 0.7
    -6 0 15 -0.4 0.5
    4 0 -15 0.2 0.5
    4 0 -15 0.6 0.7
    2 0 -15 -0.1 0.5
    2 0 -15 0.5 0.5
    -17 -1 15 3.4 2.3
    -17 -1 15 -0.8 2.1
    17 -1 -15 0.4 2.3
    17 -1 -15 0.8 1.9
    -17 1 15 0.6 2.1
    17 1 -15 2.5 2.3
    -17 1 15 -2.7 2.1
    17 1 -15 0.6 1.9
    -15 -1 15 1.5 1.6
    15 -1 -15 0.6 1.6
    -15 -1 15 1.3 1.6
    15 -1 -15 1.1 1.3
    -15 1 15 -1.6 1.4
    -15 1 15 0.1 1.6
    15 1 -15 -0.2 1.6
    15 1 -15 0.6 1.3
    13 -1 -15 35.8 2.9
    13 -1 -15 31.4 2.6
    -13 -1 15 27.6 3.6
    -13 -1 15 36.3 2.5
    -13 1 15 23 2.4
    13 1 -15 31.3 2.7
    13 1 -15 33.1 2.8
    11 -1 -15 -0.7 1
    -11 -1 15 0.2 0.8
    11 -1 -15 -0.6 0.9
    -11 -1 15 -0.8 0.9
    11 1 -15 0 0.9
    -11 1 15 -1.2 1
    -11 1 15 1.2 0.9
    11 1 -15 -0.2 1
    9 -1 -15 4.5 1
    -9 -1 15 3.8 1
    -9 -1 15 3.1 0.7
    9 -1 -15 2.2 1
    -9 1 15 3.2 1
    9 1 -15 3.1 1
    9 1 -15 2.9 0.8
    -9 1 15 4.6 0.8
    -7 -1 15 69.39 2.4
    7 -1 -15 71.79 2.6
    -7 -1 15 69.69 2.2
    7 -1 -15 69.49 2.5
    7 1 -15 70.09 2.6
    7 1 -15 69.09 2.5
    -7 1 15 71.09 2.3
    -7 1 15 70.59 2.4
    -5 -1 15 65.69 1.9
    5 -1 -15 64.39 2.2
    5 -1 -15 66.09 2.4
    -5 -1 15 67.39 2
    5 1 -15 66.89 2.2
    -5 1 15 66.09 2
    -5 1 15 65.39 1.9
    5 1 -15 68.69 2.3
    3 -1 -15 0.1 0.6
    3 -1 -15 0.8 0.5
    3 1 -15 1 0.6
    3 1 -15 0.4 0.5
    1 -1 -15 5.3 0.6
    1 -1 -15 5.3 0.6
    1 1 -15 4.6 0.5
    1 1 -15 5.4 0.6
    16 -2 -15 8.1 1.9
    -16 -2 15 9.6 2.2
    16 -2 -15 4.5 4.2
    -16 -2 15 8.4 2
    -16 2 15 5.7 1.8
    -16 2 15 11.1 2.2
    16 2 -15 7.2 2
    16 2 -15 8.6 2.1
    14 -2 -15 19 2.1
    -14 -2 15 20.2 2.2
    -14 -2 15 17.9 2
    14 -2 -15 16.6 2.1
    -14 2 15 26.1 3.1
    14 2 -15 20 2.3
    14 2 -15 15.5 2
    -14 2 15 22 2.5
    12 -2 -15 18.7 2.4
    -12 -2 15 19 2.2
    12 -2 -15 16.6 2.1
    -12 -2 15 16.2 2
    -12 2 15 17.4 1.8
    12 2 -15 20.1 2.3
    12 2 -15 21.6 2.5
    -12 2 15 22 2.1
    10 -2 -15 4 1.1
    10 -2 -15 5.8 1.2
    -10 -2 15 5.2 1.2
    -10 -2 15 6.5 1
    -10 2 15 5.7 0.9
    10 2 -15 5 1.2
    -10 2 15 5.2 1.1
    10 2 -15 5.4 1.1
    -8 -2 15 10.9 1.1
    8 -2 -15 14.2 1.7
    -8 -2 15 11.3 1.2
    8 -2 -15 9.2 1.1
    8 2 -15 13.5 1.4
    -8 2 15 12.5 1.6
    -8 2 15 12.8 1.3
    6 -2 -15 17.1 1.3
    -6 -2 15 15.8 1.1
    6 -2 -15 16.8 1.6
    -6 -2 15 12.9 1.3
    -6 2 15 14.6 1.1
    6 2 -15 17.1 1.6
    6 2 -15 16.5 1.3
    -6 2 15 15.4 1.4
    4 -2 -15 14.1 1.4
    4 -2 -15 12.5 1.1
    -4 2 15 13.6 1
    -4 2 15 13.8 0.9
    4 2 -15 16.8 1.4
    4 2 -15 14.1 1.1
    2 -2 -15 18.4 1.2
    2 -2 -15 18.1 1.2
    2 2 -15 17 1.2
    2 2 -15 18.7 1
    0 -2 -15 3.2 0.6
    0 -2 -15 3.4 0.6
    17 -3 -15 8.2 2.5
    17 -3 -15 2.8 2.2
    17 3 -15 4.7 2.6
    17 3 -15 5.4 2.4
    -17 3 15 7.9 3.7
    -15 -3 15 0.7 1.5
    15 -3 -15 -1.8 1.4
    -15 -3 15 -0.9 1.4
    15 -3 -15 -0.2 1.7
    -15 3 15 0.7 1.4
    -15 3 15 0.7 1.7
    15 3 -15 0.7 1.7
    15 3 -15 0.8 1.6
    13 -3 -15 2.2 1.3
    -13 -3 15 4 1.3
    13 -3 -15 4.6 3.2
    -13 -3 15 2.8 1.6
    13 3 -15 1.2 1.4
    13 3 -15 4.6 1.4
    -13 3 15 1.3 1.3
    -13 3 15 3.6 1.5
    11 -3 -15 0.6 1.2
    -11 -3 15 -0.6 1
    -11 -3 15 0.8 0.9
    11 -3 -15 -0.3 0.9
    11 3 -15 -0.3 1
    -11 3 15 1.4 1
    11 3 -15 0.3 1.2
    -9 -3 15 29.2 1.7
    9 -3 -15 26.6 2.1
    9 -3 -15 32.4 2
    -9 -3 15 30.1 2
    9 3 -15 30.9 2.1
    -9 3 15 29.2 2.1
    9 3 -15 30.4 2.2
    -9 3 15 26.9 1.7
    -7 -3 15 10 1
    7 -3 -15 10.9 1.5
    -7 -3 15 11.2 1.4
    7 -3 -15 9.5 1.1
    7 3 -15 10.5 1.2
    -7 3 15 11.2 1.2
    -7 3 15 10 1.1
    7 3 -15 12.8 1.5
    5 -3 -15 35.9 1.7
    -5 -3 15 39.2 1.4
    5 -3 -15 39.5 2
    -5 -3 15 37.4 2.2
    -5 3 15 39.9 1.7
    5 3 -15 38.9 1.8
    5 3 -15 39.4 1.9
    -5 3 15 39.6 1.5
    3 -3 -15 27.9 1.5
    3 -3 -15 25.3 1.6
    3 3 -15 25.8 1.4
    3 3 -15 28.2 1.5
    1 -3 -15 4.2 0.8
    1 -3 -15 3.9 0.7
    1 3 -15 5.2 0.6
    -1 -3 -15 22.3 1.3
    -1 -3 -15 23 1.3
    -3 -3 -15 8.5 0.9
    -3 -3 -15 8 0.9
    16 -4 -15 9.8 2.2
    -16 -4 15 11.8 2.7
    16 -4 -15 9.2 2.4
    -16 4 15 11.9 2.6
    16 4 -15 12.1 2.3
    -16 4 15 10.8 2.4
    14 -4 -15 1 1.7
    14 -4 -15 0.9 1.4
    -14 -4 15 1.5 1.4
    -14 -4 15 0.8 1.6
    14 4 -15 2.8 1.9
    14 4 -15 3 1.7
    -14 4 15 4.5 1.6
    -14 4 15 1.4 1.5
    -12 -4 15 20.6 2.2
    -12 -4 15 31.5 3.3
    12 -4 -15 29.8 2.8
    12 -4 -15 25.4 2.5
    12 4 -15 27.7 2.8
    -12 4 15 24 2.2
    -12 4 15 27.8 2.6
    12 4 -15 29.1 2.6
    -10 -4 15 0.8 1
    10 -4 -15 1.3 1.1
    -10 -4 15 0.3 0.8
    10 -4 -15 1.1 1
    -10 4 15 1.6 1
    10 4 -15 0.4 1.1
    10 4 -15 2.3 1
    -10 4 15 1.2 0.9
    -8 -4 15 8.4 1.1
    8 -4 -15 6.6 1.2
    -8 -4 15 8.5 1
    8 -4 -15 6.8 1.1
    -8 4 15 8.4 1.2
    -8 4 15 7.4 0.9
    8 4 -15 8.2 1.1
    8 4 -15 11.2 1.8
    6 -4 -15 9.6 1.2
    -6 -4 15 11.6 1.4
    -6 -4 15 9.9 1.1
    6 -4 -15 7 0.9
    -6 4 15 9.3 1
    -6 4 15 10 1.2
    6 4 -15 8.6 1.2
    6 4 -15 11.6 1.3
    4 -4 -15 19.3 1.7
    4 -4 -15 18.6 1.5
    -4 -4 15 19.5 1
    -4 -4 15 19.3 1
    -4 4 15 18.8 1.2
    -4 4 15 19.9 1.5
    4 4 -15 21.7 1.4
    4 4 -15 22.1 1.6
    2 -4 -15 12.5 1.5
    2 -4 -15 11.1 1.2
    2 4 -15 13 1.1
    0 -4 -15 18 1.4
    0 -4 -15 19.5 1.3
    0 4 -15 17.4 1.1
    0 4 -15 16.3 1.1
    -2 -4 -15 1.1 0.8
    -4 -4 -15 2.9 0.7
    -4 -4 -15 3 0.8
    -15 -5 15 -1.4 1.8
    15 -5 -15 0.6 2.9
    15 -5 -15 -0.6 1.5
    -15 5 15 -1.6 2.4
    15 5 -15 1.3 1.9
    15 5 -15 1.3 2.1
    -15 5 15 2.1 1.8
    13 -5 -15 0.2 1.4
    -13 -5 15 1.4 1.3
    13 -5 -15 -0.2 1.4
    13 5 -15 3.7 1.5
    13 5 -15 0.8 1.7
    -13 5 15 3.3 1.6
    -13 5 15 -1.3 1.3
    11 -5 -15 0.8 1.1
    11 -5 -15 3 1.3
    -11 -5 15 0.3 1.2
    -11 -5 15 2.4 1
    11 5 -15 -0.6 1.3
    11 5 -15 2 1.2
    -11 5 15 1.4 1.2
    -11 5 15 0.9 1.3
    9 -5 -15 1.9 1.1
    -9 -5 15 2 1.1
    -9 -5 15 1.2 0.8
    9 -5 -15 3 1.2
    -9 5 15 1.8 0.8
    9 5 -15 4.3 1.1
    -9 5 15 2.4 1.2
    9 5 -15 4.1 1.2
    -7 -5 15 2.8 0.8
    7 -5 -15 1.2 0.9
    7 -5 -15 2.4 1
    -7 -5 15 1.9 0.9
    7 5 -15 2.3 0.9
    -7 5 15 1.7 0.8
    7 5 -15 0.8 1
    -7 5 15 2.9 1.1
    5 -5 -15 18.9 1.6
    -5 -5 15 13.9 1.2
    5 -5 -15 17.3 1.9
    -5 -5 15 16.5 1.4
    -5 5 15 16.1 1.3
    5 5 -15 14.6 1.8
    5 5 -15 18.6 1.5
    -5 5 15 15.5 1.7
    3 -5 -15 1.4 0.7
    3 -5 -15 1.2 0.9
    3 5 -15 1 0.7
    -3 5 15 1 0.8
    -3 5 15 0.7 0.6
    1 -5 -15 1.5 0.7
    1 -5 -15 1 0.9
    1 5 -15 2.3 0.7
    1 5 -15 1.8 0.8
    -1 -5 -15 0.8 0.7
    -1 -5 -15 0.2 0.8
    -1 5 -15 -0.3 0.6
    -1 5 -15 1.4 0.7
    -3 -5 -15 1.6 0.8
    -3 -5 -15 3.1 1
    -14 -6 15 7.9 2
    14 -6 -15 7.7 2.1
    14 -6 -15 6.8 2.4
    -14 6 15 13.2 2.3
    14 6 -15 12.8 2.5
    14 6 -15 10.7 2
    12 -6 -15 2.5 1.5
    12 -6 -15 0.5 1.5
    -12 -6 15 2.3 1.6
    -12 6 15 1.9 1.6
    -12 6 15 -0.1 1.4
    12 6 -15 3.7 1.5
    12 6 -15 0.2 1.6
    -10 -6 15 -0.4 1.1
    -10 -6 15 0.4 1
    10 -6 -15 0.2 1.2
    10 -6 -15 0.8 1.3
    10 6 -15 -1.4 1.3
    -10 6 15 0.1 1.1
    10 6 -15 1.4 1
    -8 -6 15 -0.4 1
    8 -6 -15 0.2 1.1
    8 -6 -15 -0.8 0.9
    -8 -6 15 -0.4 0.9
    -8 6 15 0.9 1.2
    -8 6 15 0.4 0.8
    8 6 -15 -2.1 0.9
    8 6 -15 -1.3 1
    6 -6 -15 12 1.5
    -6 -6 15 16.2 1.3
    6 -6 -15 13.1 1.5
    -6 -6 15 12.4 1.6
    -6 6 15 11.9 1.5
    6 6 -15 13.6 1.5
    6 6 -15 12 1.3
    -6 6 15 11.8 1.5
    -4 -6 15 22.2 1.4
    4 -6 -15 19.9 2.1
    -4 -6 15 22.5 1.3
    4 -6 -15 21.8 1.7
    -4 6 15 19.8 1.4
    4 6 -15 22 1.6
    -4 6 15 21 1.9
    2 -6 -15 3.7 0.9
    2 -6 -15 2.1 1.1
    -2 6 15 1.4 0.9
    2 6 -15 3.2 1
    2 6 -15 4.1 0.8
    -2 6 15 3 0.7
    0 -6 -15 19.6 2
    0 -6 -15 14.8 1.5
    0 6 -15 14.4 1.3
    0 6 -15 16.5 1.6
    -2 -6 -15 3.7 1.1
    -2 6 -15 3.3 0.7
    13 -7 -15 29.9 2.9
    13 -7 -15 32.8 3.5
    -13 7 15 26.1 3.4
    13 7 -15 24.1 2.5
    13 7 -15 29.5 3.3
    -11 -7 15 1.6 1.6
    11 -7 -15 2.3 1.8
    11 -7 -15 2.1 1.4
    -11 7 15 2.3 1.7
    11 7 -15 1.3 1.7
    11 7 -15 0.7 1.5
    -9 -7 15 5.7 1.5
    9 -7 -15 6.2 1.6
    9 -7 -15 4.5 1.4
    -9 7 15 5.7 1.6
    9 7 -15 5.6 1.5
    9 7 -15 5.7 1.4
    -9 7 15 2.8 1.3
    7 -7 -15 6.6 1.3
    7 -7 -15 6.2 1.4
    -7 -7 15 4.3 1.3
    -7 7 15 4.4 1.3
    -7 7 15 4 1
    7 7 -15 4 1.1
    -5 -7 15 46.4 2.1
    -5 -7 15 44.7 2
    5 -7 -15 48 2.5
    -5 7 15 43.8 2.6
    5 7 -15 45.8 2.3
    -3 -7 15 2.7 0.7
    3 -7 -15 2.8 1.2
    -3 -7 15 3.4 0.8
    3 -7 -15 2.9 0.9
    3 7 -15 4.4 1.2
    -3 7 15 3.9 1.2
    3 7 -15 3.5 0.9
    1 -7 -15 0.3 0.8
    1 -7 -15 4.1 1.3
    1 7 -15 1.6 1
    -1 7 15 3 0.9
    1 7 -15 1.7 0.8
    -1 -7 -15 6.7 1.4
    -1 -7 -15 7.7 1.1
    -1 7 -15 4.8 0.9
    -1 7 -15 6.8 1.2
    12 -8 -15 3.2 2
    12 -8 -15 4.2 2
    12 8 -15 4.7 2.5
    12 8 -15 1.6 1.8
    10 -8 -15 -0.2 1.7
    10 -8 -15 1 1.5
    -10 -8 15 2.7 1.7
    10 8 -15 -0.1 1.7
    -10 8 15 -1.2 1.6
    10 8 -15 -1.2 1.3
    8 -8 -15 20 2
    8 -8 -15 23.5 3
    -8 -8 15 22.1 2.6
    -8 8 15 18.7 2
    8 8 -15 21.8 2.4
    8 8 -15 22 2.7
    -6 -8 15 5.7 1.3
    6 -8 -15 3.9 1.1
    6 -8 -15 3.9 1.4
    6 8 -15 4.8 1.4
    6 8 -15 4.4 1.2
    -6 8 15 5.8 1.5
    4 -8 -15 25.1 2.7
    -4 -8 15 25.5 2
    4 -8 -15 30 2.3
    4 8 -15 24.2 2
    -4 8 15 28.5 2.4
    4 8 -15 30.4 2.7
    2 -8 -15 26.7 2.1
    2 -8 -15 25.2 2.7
    2 8 -15 27 2.4
    2 8 -15 16.9 1.8
    -2 8 15 22.4 2.2
    0 -8 -15 2.4 1.5
    0 -8 -15 2.5 1.1
    0 8 -15 2.4 1.3
    0 8 -15 2.6 0.9
    0 8 15 3.6 1.1
    11 -9 -15 30.1 3.5
    11 9 -15 29.8 3.4
    9 -9 -15 6 1.6
    9 -9 -15 4.9 2.1
    9 9 -15 2.3 1.5
    7 -9 -15 0 1.7
    7 -9 -15 0.2 1.4
    -7 -9 15 2.5 1.6
    -7 9 15 3.2 2.1
    7 9 -15 0.8 1.3
    7 9 -15 2.9 1.5
    5 -9 -15 27.6 3.1
    -5 -9 15 25 2.5
    5 -9 -15 25.5 2.5
    -5 9 15 18.9 2.5
    5 9 -15 24.5 3
    5 9 -15 23.1 2.3
    -3 -9 15 19.4 2
    3 -9 -15 17.4 2.1
    3 -9 -15 13.7 1.6
    -3 9 15 19.2 2.1
    3 9 -15 15.9 1.9
    3 9 -15 21 2.1
    1 -9 -15 3.7 1.3
    1 9 -15 4.8 1.2
    -1 9 15 6.1 2
    1 9 -15 4.7 1.5
    8 -10 -15 1.8 1.5
    8 10 -15 1.3 1.7
    6 -10 -15 13.2 2
    6 10 -15 12 1.8
    4 -10 -15 0.4 1.3
    4 10 -15 1.1 1.2
    16 0 -16 7.2 2.2
    16 0 -16 4.5 1.8
    -16 0 16 6.6 2.3
    -14 0 16 0.6 1.4
    14 0 -16 0.1 1.2
    14 0 -16 -0.6 2.8
    12 0 -16 130.39 4.3
    12 0 -16 131.99 4.5
    -12 0 16 126.29 4.1
    -12 0 16 123.59 4.3
    -10 0 16 10.5 1.4
    -10 0 16 13.2 1.4
    10 0 -16 13.8 1.6
    10 0 -16 11.8 1.4
    8 0 -16 14.4 1.8
    -8 0 16 12.6 1.3
    8 0 -16 13.2 1.4
    -8 0 16 12.7 1.6
    -6 0 16 4.7 0.8
    6 0 -16 5.3 1
    6 0 -16 5.2 0.8
    -6 0 16 5.8 0.7
    4 0 -16 1.1 0.7
    4 0 -16 1.2 0.6
    2 0 -16 52.29 1.8
    2 0 -16 51.59 1.7
    17 -1 -16 4.7 2.2
    17 1 -16 5.7 2
    -15 -1 16 11 1.9
    15 -1 -16 8.6 2
    15 -1 -16 10.2 1.5
    -15 1 16 11.3 2.6
    -15 1 16 10.7 2
    15 1 -16 9.3 1.9
    15 1 -16 5.9 1.8
    13 -1 -16 57.39 3.2
    -13 -1 16 60.69 3.2
    -13 -1 16 55.49 3.1
    13 -1 -16 62.49 3.5
    13 1 -16 60.59 3.2
    13 1 -16 56.99 3.4
    -13 1 16 59.59 3.4
    -11 -1 16 28.4 2.3
    11 -1 -16 24.5 2.2
    -11 -1 16 23.6 1.8
    11 -1 -16 29.7 2.5
    -11 1 16 28.6 2
    11 1 -16 27.9 2.3
    -11 1 16 28.9 2.4
    11 1 -16 26.5 2.4
    9 -1 -16 20.5 1.7
    -9 -1 16 20.9 1.9
    9 -1 -16 22.2 2.1
    -9 -1 16 25.9 1.7
    9 1 -16 22.8 1.8
    -9 1 16 24.4 1.6
    -9 1 16 25 1.9
    9 1 -16 21.9 2.1
    7 -1 -16 15.5 1.4
    -7 -1 16 16.6 1.2
    -7 -1 16 15.6 1.5
    7 -1 -16 16.5 1.8
    7 1 -16 16.2 1.7
    7 1 -16 19.5 1.4
    -7 1 16 15.9 1.5
    -7 1 16 13.2 1.2
    5 -1 -16 6.5 1
    -5 -1 16 6.9 0.6
    5 -1 -16 6.9 0.8
    -5 -1 16 6.8 0.6
    5 1 -16 8.2 1
    5 1 -16 7 1
    -5 1 16 5.3 0.7
    -5 1 16 5.5 0.6
    3 -1 -16 1.8 0.7
    3 -1 -16 1.8 0.6
    3 1 -16 1.7 0.7
    3 1 -16 1.7 0.5
    1 -1 -16 2.7 0.6
    1 -1 -16 2.8 0.6
    1 1 -16 2.1 0.5
    1 1 -16 2 0.5
    16 -2 -16 5.1 2
    16 -2 -16 5 2.4
    -16 2 16 6.9 3
    16 2 -16 5.3 2.1
    16 2 -16 8.2 2.5
    -14 -2 16 15.4 2.2
    14 -2 -16 16.3 2
    14 -2 -16 17.5 2.3
    -14 2 16 15.7 2.1
    -14 2 16 15.9 2
    14 2 -16 14.5 2
    14 2 -16 17.3 2.6
    -12 -2 16 6.2 1.5
    12 -2 -16 6.3 1.6
    12 -2 -16 7.4 1.5
    -12 -2 16 5.6 1.2
    12 2 -16 7.4 1.6
    12 2 -16 5 1.3
    -12 2 16 8.4 1.3
    -10 -2 16 26.8 2.2
    -10 -2 16 25.5 1.6
    10 -2 -16 20.9 2
    10 -2 -16 22.8 2.2
    10 2 -16 23.1 2.3
    -10 2 16 25.2 1.8
    10 2 -16 24.1 2
    -10 2 16 25.3 2.1
    -8 -2 16 18.7 1.7
    8 -2 -16 17.3 1.9
    8 -2 -16 17.4 1.6
    -8 -2 16 18.3 1.4
    -8 2 16 18.7 1.5
    8 2 -16 18 1.6
    -8 2 16 17.5 1.8
    8 2 -16 17.4 2
    6 -2 -16 0.5 0.9
    6 -2 -16 0.9 0.6
    -6 -2 16 2.5 0.6
    -6 2 16 0.4 0.7
    6 2 -16 1.1 0.9
    -6 2 16 2.6 0.6
    6 2 -16 2.5 0.7
    4 -2 -16 10.1 1.1
    4 -2 -16 9.1 1.1
    4 2 -16 10.7 1.1
    4 2 -16 9.9 1.1
    2 -2 -16 31.1 1.6
    2 -2 -16 31.5 1.5
    2 2 -16 29.5 1.3
    2 2 -16 31.6 1.5
    0 -2 -16 13.1 1.1
    0 -2 -16 15.8 1
    15 -3 -16 5.6 2.2
    15 -3 -16 5.8 2
    -15 -3 16 4.1 1.6
    15 3 -16 6.8 1.9
    15 3 -16 2.9 1.9
    -15 3 16 7.3 2
    13 -3 -16 13.8 1.8
    -13 -3 16 14.1 2.3
    13 -3 -16 16.1 2.1
    -13 -3 16 16.7 2.6
    -13 3 16 14.4 1.8
    13 3 -16 15.4 1.9
    -13 3 16 11.4 1.7
    13 3 -16 10.4 1.8
    -11 -3 16 0.6 1.2
    11 -3 -16 1.2 1
    -11 -3 16 0.8 0.9
    11 -3 -16 0.6 1.2
    11 3 -16 -0.1 1.1
    11 3 -16 -0.3 1.2
    -11 3 16 0.4 1.1
    -11 3 16 0.4 0.8
    9 -3 -16 1.3 1.1
    -9 -3 16 2.6 1.1
    9 -3 -16 1.9 0.9
    -9 3 16 3 0.8
    9 3 -16 1.1 1.1
    -9 3 16 3.1 1.1
    9 3 -16 3.1 1
    -7 -3 16 0.7 0.7
    7 -3 -16 0.3 0.9
    -7 -3 16 1 0.8
    7 -3 -16 0.7 0.7
    -7 3 16 0.4 0.7
    7 3 -16 1.4 0.7
    -7 3 16 1.2 0.9
    7 3 -16 0.5 1
    5 -3 -16 0.8 0.6
    -5 -3 16 1.1 0.5
    5 -3 -16 1.2 0.9
    -5 -3 16 -1 0.5
    -5 3 16 1.4 0.9
    -5 3 16 0.4 0.6
    5 3 -16 0.5 0.6
    5 3 -16 0.6 0.8
    3 -3 -16 4.1 0.7
    3 -3 -16 3.6 0.8
    3 3 -16 3.9 0.7
    3 3 -16 4.7 0.8
    1 -3 -16 15.5 1.2
    1 -3 -16 15.7 1.4
    1 3 -16 17.1 1.2
    1 3 -16 16.7 1
    -1 -3 -16 1.4 0.6
    -1 -3 -16 1.1 0.6
    16 -4 -16 0.4 1.9
    16 4 -16 0 2.1
    14 -4 -16 0.2 1.6
    14 -4 -16 2 1.8
    14 4 -16 3.3 2.2
    14 4 -16 0.6 1.6
    -14 4 16 2.7 1.8
    -12 -4 16 3.8 1.4
    12 -4 -16 3.4 1.5
    12 -4 -16 2.2 1.3
    12 4 -16 3.7 1.5
    -12 4 16 1.7 2
    12 4 -16 2.3 1.6
    -12 4 16 5.6 1.5
    -10 -4 16 0.5 1
    10 -4 -16 -0.4 1.2
    -10 -4 16 -1.1 0.8
    10 -4 -16 1.3 1
    10 4 -16 1.6 1.1
    -10 4 16 3.3 1
    -10 4 16 0.5 1.2
    10 4 -16 -0.6 1.2
    -8 -4 16 4.1 1.1
    -8 -4 16 2.5 0.8
    8 -4 -16 3.3 0.9
    8 -4 -16 2.7 1.1
    8 4 -16 4.1 1.2
    -8 4 16 4.1 0.9
    8 4 -16 4.4 1.1
    -8 4 16 4.5 1.2
    6 -4 -16 4 0.9
    6 -4 -16 3.9 1.1
    -6 -4 16 3.2 0.8
    -6 4 16 5 0.8
    -6 4 16 3.9 0.9
    6 4 -16 4.3 1.1
    6 4 -16 4.2 0.9
    4 -4 -16 1.4 0.9
    4 -4 -16 1.8 0.7
    -4 4 16 2.9 0.7
    -4 4 16 2.9 0.7
    4 4 -16 3.7 0.9
    4 4 -16 4.3 0.8
    2 -4 -16 2.4 0.9
    2 -4 -16 1 0.7
    2 4 -16 2.1 0.6
    2 4 -16 1.8 0.7
    0 -4 -16 0.6 0.8
    0 -4 -16 1 0.7
    0 4 -16 1.3 0.5
    0 4 -16 -0.3 0.7
    -2 -4 -16 0.8 0.7
    15 -5 -16 7.3 1.8
    15 5 -16 13.8 2.4
    -13 -5 16 40 3.5
    13 -5 -16 26.6 2.8
    13 -5 -16 40.5 3.6
    13 5 -16 38.9 3.4
    13 5 -16 36.2 3.6
    11 -5 -16 3.7 1.6
    11 -5 -16 3.4 1.4
    -11 -5 16 4.5 1.4
    11 5 -16 1.4 1.4
    11 5 -16 1.9 1.3
    -11 5 16 3.3 1.4
    -11 5 16 2.8 1.3
    9 -5 -16 6 1.2
    -9 -5 16 7.5 1.2
    9 -5 -16 7.7 1.3
    -9 -5 16 8 1.4
    -9 5 16 7.5 1
    -9 5 16 10.4 1.6
    9 5 -16 10.1 1.4
    9 5 -16 9.9 1.6
    7 -5 -16 3 1
    -7 -5 16 4.5 0.8
    -7 -5 16 2 1
    -7 5 16 2.7 0.9
    7 5 -16 2.7 1.2
    7 5 -16 4.1 1
    -7 5 16 3.9 1.2
    5 -5 -16 11.7 1.4
    -5 -5 16 11.9 1.2
    5 -5 -16 10.1 1.2
    -5 -5 16 9.7 1.2
    -5 5 16 11.2 1.2
    5 5 -16 12.1 1.4
    5 5 -16 13.7 1.4
    -5 5 16 10.3 1.2
    3 -5 -16 17.7 1.9
    3 -5 -16 18.5 1.6
    -3 5 16 20.6 1.4
    -3 5 16 19.4 1.2
    3 5 -16 21.5 1.5
    1 -5 -16 19 1.5
    1 -5 -16 21.6 1.9
    1 5 -16 24.8 1.4
    1 5 -16 24.6 1.6
    -1 -5 -16 7.7 1
    -1 -5 -16 6.8 1.2
    -1 5 -16 9.2 1
    -1 5 -16 6.9 0.8
    14 -6 -16 -2.7 2
    14 6 -16 0.9 1.8
    12 -6 -16 -1 1.7
    12 -6 -16 0 1.3
    -12 -6 16 -1.8 1.5
    12 6 -16 -0.5 1.7
    12 6 -16 1 1.4
    -12 6 16 -1.4 1.6
    10 -6 -16 7.5 1.6
    10 -6 -16 7.5 1.7
    -10 -6 16 6.5 1.5
    10 6 -16 7.4 1.5
    10 6 -16 6.6 1.6
    -10 6 16 8.4 1.7
    8 -6 -16 6.3 1.5
    -8 -6 16 5.8 1.3
    8 -6 -16 1.1 1.1
    -8 6 16 4.6 1.4
    8 6 -16 3.4 1.2
    8 6 -16 4.8 1.6
    6 -6 -16 6 1.4
    6 -6 -16 6.5 1.3
    6 6 -16 4.8 1.1
    -6 6 16 5.7 1.3
    6 6 -16 8.8 1.4
    4 -6 -16 6.1 1
    -4 -6 16 6.4 0.7
    4 -6 -16 6.9 1.4
    -4 -6 16 5.7 0.7
    4 6 -16 6.5 1
    -4 6 16 7.6 1.2
    2 -6 -16 4.6 1
    2 -6 -16 5 1.3
    2 6 -16 4.5 1.1
    -2 6 16 5.8 0.9
    2 6 -16 5 1
    0 -6 -16 3.5 0.9
    0 -6 -16 4.3 1.2
    0 6 -16 5.2 1
    0 6 -16 4.4 0.9
    -2 -6 -16 0.7 0.9
    -2 -6 -16 1.4 1.2
    -2 6 -16 0 0.7
    -2 6 -16 -0.1 0.7
    13 -7 -16 6.7 2
    13 7 -16 5.6 2.1
    11 -7 -16 13.5 2
    11 -7 -16 17.6 2.2
    11 7 -16 16.7 2.3
    11 7 -16 24.4 2.8
    9 -7 -16 5.8 1.6
    -9 -7 16 6.2 1.5
    9 -7 -16 4.8 1.5
    9 7 -16 6.2 1.5
    9 7 -16 6.5 1.6
    -9 7 16 5.7 1.7
    7 -7 -16 -0.6 1.1
    7 -7 -16 -0.4 1.3
    -7 -7 16 0.5 1.1
    -7 7 16 -0.3 1.4
    7 7 -16 0.5 1
    7 7 -16 -1.6 1.3
    -5 -7 16 26 1.9
    5 -7 -16 28.4 2.7
    5 -7 -16 25.7 2.2
    5 7 -16 24.5 1.9
    5 7 -16 24.7 2.4
    -5 7 16 28.3 2.4
    3 -7 -16 0 1.3
    3 -7 -16 0.1 1
    3 7 -16 -0.1 1.2
    -3 7 16 0.7 1.1
    3 7 -16 0 0.8
    1 -7 -16 1.1 1.3
    1 -7 -16 0.6 0.9
    1 7 -16 0.8 0.8
    1 7 -16 0.4 1.1
    -1 7 16 0.1 0.8
    -1 -7 -16 4.5 1.5
    -1 7 -16 0.6 0.9
    12 -8 -16 3.7 2.2
    12 8 -16 5.3 2
    10 -8 -16 1.2 1.5
    10 8 -16 0.4 1.5
    -8 -8 16 0.8 1.6
    8 -8 -16 1.3 1.4
    8 -8 -16 1.8 1.6
    8 8 -16 3.1 1.6
    8 8 -16 3.3 1.3
    6 -8 -16 -0.4 1.5
    -6 -8 16 0.2 1.5
    6 -8 -16 0.5 1.2
    6 8 -16 -0.2 1.1
    6 8 -16 -2 1.4
    -6 8 16 -0.2 1.5
    -4 -8 16 8.2 1.2
    4 -8 -16 8 1.8
    4 -8 -16 8 1.4
    4 8 -16 7.8 1.7
    4 8 -16 6.7 1.2
    -4 8 16 7.8 1.6
    2 -8 -16 6.7 1.3
    2 -8 -16 6.7 1.6
    -2 8 16 8 1.4
    2 8 -16 4 1.1
    2 8 -16 7.2 1.5
    9 -9 -16 2.9 1.8
    9 9 -16 2.7 1.7
    7 -9 -16 4.4 1.5
    7 9 -16 2.2 1.4
    -5 -9 16 9.8 1.8
    5 -9 -16 11.8 1.6
    5 9 -16 7.8 1.4
    -3 -9 16 0.9 1
    3 -9 -16 1.8 1.3
    3 9 -16 1.2 1.9
    3 9 -16 -0.4 1.1
    16 0 -17 -2.8 1.7
    -14 0 17 0.1 1.6
    14 0 -17 1 1.8
    14 0 -17 -2.2 1.4
    12 0 -17 1.5 1.4
    12 0 -17 -0.8 1.1
    -12 0 17 -1.1 1.3
    -10 0 17 1.7 0.9
    10 0 -17 -1.1 0.8
    10 0 -17 1.1 1.2
    -10 0 17 0.2 1.1
    8 0 -17 -0.5 1
    8 0 -17 0.9 0.8
    -8 0 17 0.8 0.6
    -8 0 17 0.2 0.9
    -6 0 17 0.6 0.6
    6 0 -17 0.8 0.9
    -6 0 17 0.5 0.6
    6 0 -17 -0.4 0.6
    4 0 -17 0.6 0.6
    4 0 -17 0.1 0.7
    2 0 -17 0 0.5
    2 0 -17 0.3 0.6
    15 -1 -17 -1.8 2
    15 -1 -17 0.5 1.4
    15 1 -17 -2.2 1.9
    15 1 -17 1.3 1.6
    13 -1 -17 53.89 3.6
    -13 -1 17 61.39 3.4
    13 -1 -17 54.79 3.1
    13 1 -17 54.19 3.5
    13 1 -17 53.99 3.2
    -11 -1 17 -3.1 1.5
    11 -1 -17 0.4 1
    11 -1 -17 1.2 1.3
    -11 -1 17 -1 1.1
    -11 1 17 -1.5 0.9
    11 1 -17 0.2 1
    -11 1 17 -0.8 1.2
    11 1 -17 -0.6 1.1
    -9 -1 17 13 1.5
    -9 -1 17 11.9 1.4
    9 -1 -17 12.8 1.6
    9 -1 -17 12.1 1.7
    9 1 -17 15.5 2
    9 1 -17 12.8 1.6
    -9 1 17 12.6 1.4
    -9 1 17 12.4 1.6
    7 -1 -17 11.3 1.3
    7 -1 -17 14.9 1.9
    -7 -1 17 14.3 1.2
    -7 1 17 13.5 1.5
    7 1 -17 14 1.3
    -7 1 17 12.9 1.3
    7 1 -17 15.6 1.8
    5 -1 -17 8.2 1.1
    5 -1 -17 6.4 0.9
    5 1 -17 5.9 1
    5 1 -17 6.3 0.9
    3 -1 -17 7.2 0.8
    3 -1 -17 7.3 1
    3 1 -17 7.9 1
    3 1 -17 7.6 0.9
    1 -1 -17 17.8 1.1
    1 -1 -17 18.3 1.2
    1 1 -17 15.2 0.9
    1 1 -17 16.2 1.3
    16 -2 -17 -0.1 1.8
    16 2 -17 1.9 2.1
    14 -2 -17 4.9 1.8
    -14 -2 17 4 1.7
    14 -2 -17 7.2 2
    -14 2 17 6.3 1.8
    14 2 -17 7.6 2.2
    14 2 -17 7.6 1.9
    12 -2 -17 8.7 1.8
    12 -2 -17 6.8 1.5
    -12 -2 17 8.9 1.6
    12 2 -17 6.3 1.6
    -12 2 17 8.2 1.7
    12 2 -17 6.5 1.6
    -10 -2 17 4.6 1.4
    -10 -2 17 2.5 1.1
    10 -2 -17 1 1
    10 -2 -17 2.8 1.3
    -10 2 17 3.9 1
    10 2 -17 5 1.4
    -10 2 17 3.4 1.3
    10 2 -17 4.2 1.1
    8 -2 -17 2.3 1.1
    -8 -2 17 4.7 0.7
    8 -2 -17 2.8 0.9
    -8 -2 17 2.1 1
    8 2 -17 4.4 1
    8 2 -17 3.3 1.2
    -8 2 17 2.7 0.8
    -8 2 17 2.9 1.1
    -6 -2 17 5.1 0.7
    6 -2 -17 3.9 0.8
    -6 -2 17 4.6 0.7
    6 -2 -17 5.1 1.1
    -6 2 17 5 0.8
    6 2 -17 5.1 1.1
    -6 2 17 3.4 0.9
    6 2 -17 4 0.8
    4 -2 -17 0.2 0.8
    4 -2 -17 0.1 0.6
    4 2 -17 2.2 0.6
    4 2 -17 1.5 0.8
    2 -2 -17 0.3 0.6
    2 -2 -17 0 0.7
    2 2 -17 0.3 0.6
    2 2 -17 -0.5 0.5
    0 -2 -17 10.3 1
    0 -2 -17 9 1
    15 -3 -17 21.4 2.4
    15 3 -17 17.3 2.3
    -13 -3 17 41.9 3.4
    13 -3 -17 45.4 3.2
    13 -3 -17 38.8 3.5
    13 3 -17 33.8 3.3
    13 3 -17 41.6 3.1
    -11 -3 17 40.2 2.8
    11 -3 -17 39 3
    11 -3 -17 38.4 2.6
    11 3 -17 39.8 3
    -11 3 17 40.7 2.9
    11 3 -17 44.6 2.8
    9 -3 -17 27.7 2.1
    -9 -3 17 32.9 2.3
    9 -3 -17 35.5 2.6
    -9 3 17 38.7 3.2
    9 3 -17 34.9 2.6
    9 3 -17 33.9 2.2
    -9 3 17 29.8 3.1
    7 -3 -17 13.4 1.5
    -7 -3 17 11.3 1.3
    -7 -3 17 12.9 1.5
    7 -3 -17 11.9 1.5
    7 3 -17 16.6 1.5
    7 3 -17 16.6 2.1
    -7 3 17 14.6 1.4
    -7 3 17 13.2 1.3
    5 -3 -17 68.29 2.7
    5 -3 -17 69.69 2.5
    5 3 -17 64.49 2.6
    -5 3 17 65.49 2
    5 3 -17 66.19 2.4
    -5 3 17 71.49 2.1
    3 -3 -17 23.1 1.5
    3 -3 -17 24.2 1.8
    3 3 -17 25 1.4
    3 3 -17 25.4 1.7
    1 -3 -17 25.3 1.6
    1 -3 -17 22 1.4
    1 3 -17 18.7 2
    1 3 -17 23 1.1
    -1 -3 -17 10.5 1.2
    14 -4 -17 -2.8 1.6
    14 -4 -17 -1.7 2.5
    14 4 -17 1.1 1.7
    -12 -4 17 -1 1.5
    12 -4 -17 1.4 1.7
    12 -4 -17 2.3 1.2
    12 4 -17 2.8 1.4
    -12 4 17 3 1.6
    12 4 -17 1.5 1.5
    10 -4 -17 6.4 1.2
    10 -4 -17 7.1 1.6
    10 4 -17 9.4 1.5
    -10 4 17 9.9 1.7
    10 4 -17 10.3 1.6
    8 -4 -17 1.5 1.2
    -8 -4 17 0.7 1
    8 -4 -17 1 1
    -8 4 17 0.5 1.2
    8 4 -17 2.8 1.3
    8 4 -17 1.2 1
    -6 -4 17 5.9 0.8
    -6 -4 17 4.7 0.8
    6 -4 -17 4.4 1
    6 -4 -17 5.1 1.1
    6 4 -17 6.2 1.2
    6 4 -17 3.8 1
    4 -4 -17 0 0.7
    4 -4 -17 0.1 0.9
    4 4 -17 0.8 0.7
    -4 4 17 1.6 0.7
    4 4 -17 0.8 1
    2 -4 -17 1.9 0.8
    2 -4 -17 1.6 0.9
    2 4 -17 2.1 0.8
    2 4 -17 2 0.7
    0 -4 -17 -0.9 0.7
    0 -4 -17 0.3 0.8
    13 -5 -17 7.4 2.6
    13 -5 -17 6 1.8
    13 5 -17 5 2
    11 -5 -17 3.3 1.3
    -11 -5 17 5.6 1.6
    11 -5 -17 6.6 1.8
    -11 5 17 7.7 1.7
    11 5 -17 5 1.4
    11 5 -17 5 1.7
    -9 -5 17 1.4 1.2
    9 -5 -17 1.3 1.2
    9 -5 -17 0.9 1
    9 5 -17 1.5 1.1
    9 5 -17 0.9 1.4
    -9 5 17 2.2 1.4
    7 -5 -17 2.9 1.1
    -7 -5 17 4.8 1
    7 -5 -17 3.1 1.3
    7 5 -17 6.9 1.1
    7 5 -17 5.4 1.3
    -7 5 17 5.9 1.2
    -5 -5 17 1.5 0.6
    5 -5 -17 1.8 0.9
    5 -5 -17 2.6 1.2
    5 5 -17 3 0.9
    -5 5 17 2.9 1
    5 5 -17 2.3 1.2
    3 -5 -17 6.4 1.3
    3 -5 -17 6.5 1
    3 5 -17 6 0.9
    3 5 -17 4.9 1.1
    1 -5 -17 0.8 1.1
    1 -5 -17 1.3 0.8
    1 5 -17 1.3 0.7
    1 5 -17 0.4 0.9
    -1 -5 -17 1.6 1.2
    12 -6 -17 1.1 1.4
    12 6 -17 1.1 1.6
    10 -6 -17 -0.3 1.5
    10 -6 -17 1.2 1.2
    10 6 -17 -2.3 1.2
    -10 6 17 0.6 1.7
    10 6 -17 0.6 1.5
    8 -6 -17 -2.6 1.1
    -8 -6 17 1 1.1
    8 -6 -17 1.4 1.4
    8 6 -17 0.3 1
    8 6 -17 0.1 1.4
    -8 6 17 -1 1.4
    -6 -6 17 0.4 1
    6 -6 -17 -0.1 1.3
    6 -6 -17 0.9 1
    6 6 -17 -0.6 1.3
    6 6 -17 2.5 1
    -6 6 17 -1.7 1.2
    4 -6 -17 1.7 1.3
    4 -6 -17 0.8 0.8
    -4 6 17 0.5 1
    4 6 -17 -0.2 0.9
    4 6 -17 -0.5 1.1
    2 -6 -17 -0.1 1.2
    2 -6 -17 0.2 0.8
    2 6 -17 0.8 1.1
    2 6 -17 -0.6 0.8
    0 -6 -17 0.2 1.2
    0 -6 -17 0.5 0.9
    0 6 -17 1.6 0.8
    0 6 -17 0.7 0.9
    11 -7 -17 1.4 1.7
    11 7 -17 6.4 1.7
    9 -7 -17 1 2
    9 -7 -17 1.7 1.4
    9 7 -17 3.5 1.4
    9 7 -17 1.6 1.8
    7 -7 -17 0.3 2.7
    -7 -7 17 4.3 1.4
    7 -7 -17 4.2 1.4
    7 7 -17 5.8 1.7
    7 7 -17 5.7 1.3
    -7 7 17 6.2 1.8
    -5 -7 17 8.4 1.1
    5 -7 -17 7.7 1.3
    5 -7 -17 6.6 1.7
    5 7 -17 5.9 1.2
    -5 7 17 8.7 1.5
    5 7 -17 7.9 1.5
    3 -7 -17 28.8 2.9
    3 -7 -17 25.5 2.1
    3 7 -17 22.8 2.4
    -3 7 17 24.4 2.1
    3 7 -17 21.9 2
    10 -8 -17 1.8 1.6
    10 8 -17 -2.9 1.7
    8 -8 -17 0.8 1.4
    8 8 -17 -2.6 1.3
    6 -8 -17 10.8 1.6
    -6 -8 17 10.8 1.5
    6 8 -17 12.8 3.1
    6 8 -17 10.7 1.5
    4 -8 -17 1.1 1.2
    -4 -8 17 1.1 0.8
    4 8 -17 0.7 1.1
    4 8 -17 0.3 1.6
    14 0 -18 44.4 3.5
    12 0 -18 19.9 2.1
    12 0 -18 14.3 1.7
    -12 0 18 16.4 1.9
    -10 0 18 1.3 1.2
    10 0 -18 2.2 1
    8 0 -18 12.1 1.5
    -8 0 18 11 1.6
    8 0 -18 13.8 1.5
    6 0 -18 10.9 1.2
    6 0 -18 11.9 1.4
    4 0 -18 28 1.5
    4 0 -18 29.8 1.8
    2 0 -18 8.2 0.8
    2 0 -18 9.2 1.1
    15 -1 -18 32.2 3.3
    15 1 -18 30.7 3.5
    13 -1 -18 73.69 3.6
    13 -1 -18 76.69 4.2
    13 1 -18 70.79 3.6
    13 1 -18 69.59 4.1
    11 -1 -18 30.7 2.3
    11 -1 -18 29.9 2.9
    11 1 -18 24.1 2.7
    -11 1 18 30.7 2.7
    11 1 -18 30 2.3
    9 -1 -18 7.3 1.2
    -9 -1 18 7.8 1.2
    9 -1 -18 6 1.4
    9 1 -18 7.4 1.4
    9 1 -18 5.5 1
    -9 1 18 8 1.3
    7 -1 -18 3.1 0.9
    -7 -1 18 2.3 0.8
    7 -1 -18 2.3 1.1
    -7 -1 18 2.6 0.9
    7 1 -18 2.2 1.2
    7 1 -18 2.1 0.8
    -7 1 18 2.5 0.9
    5 -1 -18 5.1 0.8
    5 -1 -18 4.2 1.1
    5 1 -18 6 1.1
    5 1 -18 4.4 0.8
    3 -1 -18 2.4 0.9
    3 -1 -18 2.9 0.7
    3 1 -18 4.6 0.9
    3 1 -18 2.6 0.7
    1 -1 -18 1.3 0.6
    1 -1 -18 1.7 0.7
    14 -2 -18 2.3 1.7
    14 2 -18 3.8 1.9
    -12 -2 18 2.2 1.6
    12 -2 -18 -0.4 1.6
    12 -2 -18 -2.5 1.2
    -12 2 18 0 1.4
    12 2 -18 -1.2 1.6
    12 2 -18 -1.3 1.3
    -10 -2 18 1.7 1.3
    10 -2 -18 2.9 1.4
    10 -2 -18 2.2 1.1
    -10 2 18 3.7 1.4
    10 2 -18 4.1 1.5
    10 2 -18 3.2 1.1
    8 -2 -18 1 1.2
    -8 -2 18 -0.8 0.9
    8 -2 -18 -0.8 0.7
    8 2 -18 1.1 0.9
    -8 2 18 0.8 1.1
    8 2 -18 1 1.3
    6 -2 -18 11.8 1.4
    6 -2 -18 15.5 2
    -6 2 18 13.8 1.3
    6 2 -18 15.3 1.4
    6 2 -18 13.1 1.5
    -6 2 18 13.3 1.4
    4 -2 -18 -1.8 0.7
    4 -2 -18 0 1
    4 2 -18 0.6 0.9
    4 2 -18 -0.7 0.7
    2 -2 -18 2.6 0.7
    2 -2 -18 3.5 0.9
    2 2 -18 0.7 1
    2 2 -18 2.7 0.6
    13 -3 -18 0.9 1.4
    13 3 -18 -0.2 1.4
    11 -3 -18 -1.9 1.1
    -11 -3 18 1.1 1.8
    11 -3 -18 1 1.5
    11 3 -18 2.2 1.2
    -11 3 18 1.3 1.5
    11 3 -18 -2 1.5
    -9 -3 18 1.4 1.1
    9 -3 -18 2.4 1.4
    9 -3 -18 4.8 1.1
    -9 3 18 2.5 1.4
    9 3 -18 4.9 1.5
    9 3 -18 4.3 1.2
    7 -3 -18 -0.8 0.8
    7 -3 -18 -0.8 1.2
    -7 -3 18 0.9 0.8
    7 3 -18 -0.3 1.1
    -7 3 18 0.6 1
    7 3 -18 0.6 0.8
    5 -3 -18 -0.4 0.8
    5 -3 -18 -0.8 1.1
    5 3 -18 0.7 0.7
    5 3 -18 0.1 1
    3 -3 -18 5.7 1.2
    3 -3 -18 7.8 1
    3 3 -18 9.2 1.1
    3 3 -18 7 0.8
    1 -3 -18 1.7 0.7
    14 -4 -18 15.6 2.4
    14 4 -18 15 2.3
    12 -4 -18 2.1 1.4
    12 -4 -18 1.1 2.5
    12 4 -18 -1.8 1.9
    12 4 -18 2.1 1.4
    10 -4 -18 -0.1 1.1
    -10 -4 18 0.5 1.4
    10 -4 -18 3.3 1.6
    -10 4 18 -0.5 1.9
    10 4 -18 1.7 1.9
    10 4 -18 1.9 1.2
    8 -4 -18 11.3 1.5
    -8 -4 18 13 1.4
    8 -4 -18 13.1 1.8
    8 4 -18 10.8 1.6
    8 4 -18 13 1.4
    -8 4 18 12.8 1.6
    6 -4 -18 17.4 1.7
    6 -4 -18 14.6 1.5
    6 4 -18 19.5 1.7
    -6 4 18 15.5 1.9
    6 4 -18 18.1 2.2
    4 -4 -18 1.5 1.1
    4 -4 -18 1 0.9
    4 4 -18 2.7 0.8
    4 4 -18 0.6 1.1
    2 -4 -18 0 0.8
    2 -4 -18 1.1 1
    2 4 -18 0.8 0.7
    13 -5 -18 31 3.3
    13 5 -18 28.4 3.5
    11 -5 -18 1.9 1.4
    11 5 -18 0.1 1.5
    -9 -5 18 3.3 1.4
    9 -5 -18 3.4 1.5
    9 -5 -18 6 1.4
    9 5 -18 4.8 1.4
    -9 5 18 5.4 1.7
    9 5 -18 4.3 1.6
    -7 -5 18 9.9 1.2
    7 -5 -18 7.6 1.5
    7 -5 -18 8.8 1.4
    7 5 -18 10.8 1.6
    7 5 -18 12.2 1.4
    -7 5 18 10.7 1.6
    5 -5 -18 39.2 2.4
    5 -5 -18 38.7 2.6
    -5 5 18 37.9 2
    5 5 -18 36 2.6
    5 5 -18 38.8 2.1
    3 -5 -18 15.5 1.7
    3 -5 -18 9.1 1.4
    3 5 -18 9.2 1.1
    3 5 -18 10.2 1.3
    10 -6 -18 13.2 1.9
    10 6 -18 14.3 1.8
    -8 -6 18 2.2 1.4
    8 -6 -18 3.6 1.4
    8 -6 -18 -0.3 1.5
    8 6 -18 2.5 1.7
    8 6 -18 1.1 1.2
    -6 -6 18 9.8 1.1
    6 -6 -18 11.9 1.9
    6 -6 -18 8.6 1.4
    6 6 -18 10.1 1.8
    -6 6 18 9.9 1.6
    6 6 -18 14.7 1.9
    4 -6 -18 3.3 1.1
    4 -6 -18 2.6 1.4
    4 6 -18 3.5 1
    -4 6 18 0.2 1.1
    4 6 -18 5.2 1.4
    9 -7 -18 6.2 1.7
    9 7 -18 6.9 1.5
    7 -7 -18 -0.3 1.4
    -7 -7 18 -0.9 1.3
    7 7 -18 2.2 1.2
    5 7 -18 7.4 1.3
    12 0 -19 0 1.3
    -10 0 19 -0.1 1.2
    10 0 -19 -1.8 1
    10 0 -19 1.1 1.5
    -8 0 19 -0.8 1
    8 0 -19 0.8 1.3
    8 0 -19 -0.9 0.9
    6 0 -19 1 0.8
    6 0 -19 1.4 1.1
    4 0 -19 -0.3 1
    4 0 -19 -1.7 0.7
    2 0 -19 0.1 0.7
    2 0 -19 -0.3 0.7
    13 -1 -19 8.5 1.9
    13 1 -19 10.3 1.8
    11 -1 -19 9.3 1.5
    -11 -1 19 10.1 2.5
    11 -1 -19 11.5 2
    11 1 -19 9.2 1.4
    9 -1 -19 -0.9 0.9
    9 -1 -19 1.5 1.5
    -9 -1 19 0 1.1
    9 1 -19 0.9 1.5
    -9 1 19 0.7 1.3
    9 1 -19 -0.8 1
    7 -1 -19 2.3 0.9
    7 -1 -19 2.5 1.3
    -7 -1 19 3 0.8
    -7 1 19 3.7 0.9
    7 1 -19 3.8 1.3
    7 1 -19 3.8 1
    5 -1 -19 1 1.1
    5 -1 -19 -1.1 0.7
    5 1 -19 -0.6 0.7
    5 1 -19 0.5 1
    3 -1 -19 0.8 0.9
    3 -1 -19 -0.5 0.7
    3 1 -19 -0.4 0.6
    12 -2 -19 -0.8 1.3
    12 2 -19 -0.3 1.3
    -10 -2 19 10.9 1.7
    10 -2 -19 13.4 1.9
    10 -2 -19 9.9 1.4
    10 2 -19 11.1 1.9
    10 2 -19 11.3 1.4
    -10 2 19 9.8 1.7
    8 -2 -19 58.09 3.2
    8 -2 -19 52.59 2.6
    -8 -2 19 55.59 2.4
    8 2 -19 59.19 3.1
    8 2 -19 60.19 2.5
    -8 2 19 56.59 2.7
    6 -2 -19 11 1.2
    6 -2 -19 14.5 1.6
    6 2 -19 14.4 1.6
    6 2 -19 20.6 2.2
    4 -2 -19 6.2 1.2
    4 -2 -19 7.1 1
    4 2 -19 6.4 0.9
    4 2 -19 6.5 1.2
    2 -2 -19 3.6 0.9
    2 -2 -19 3.5 0.8
    2 2 -19 2.4 0.7
    13 3 -19 2.1 1.7
    11 -3 -19 -1.3 1.2
    11 3 -19 4.6 1.4
    9 -3 -19 0.4 1.5
    9 -3 -19 -1.7 0.9
    -9 -3 19 -1.1 1.2
    -9 3 19 -1.4 2.4
    9 3 -19 -0.3 1
    9 3 -19 0 1.5
    7 -3 -19 0 1.4
    7 -3 -19 -0.3 0.9
    -7 -3 19 -0.1 0.8
    7 3 -19 0.5 0.8
    7 3 -19 0.4 1.3
    -7 3 19 -0.4 1.1
    5 -3 -19 9.3 1.4
    5 -3 -19 7.2 1.2
    5 3 -19 12.7 1.5
    5 3 -19 9.2 1.4
    3 -3 -19 0.8 1.1
    3 -3 -19 1.4 0.8
    3 3 -19 2.4 0.8
    12 -4 -19 -3.1 1.2
    12 4 -19 2.2 1.5
    10 -4 -19 3 1.3
    10 4 -19 3.4 1.3
    -8 -4 19 -0.4 1.1
    8 -4 -19 -0.1 1.1
    8 -4 -19 -1.3 1.5
    8 4 -19 1.6 1
    8 4 -19 -1.9 1.5
    -8 4 19 1.3 1.4
    6 -4 -19 40.2 2.8
    6 -4 -19 30.8 2.2
    -6 4 19 32.8 2
    6 4 -19 36.6 2.7
    6 4 -19 29.4 2
    4 -4 -19 10.4 1.2
    4 -4 -19 11.2 1.6
    4 4 -19 13.6 1.5
    4 4 -19 10.2 1.4
    9 -5 -19 -0.1 1.3
    9 5 -19 0.4 1.2
    7 -5 -19 7.2 1.4
    -7 -5 19 5 1.1
    7 5 -19 5.7 1.3
    -7 5 19 2.7 1.5
    7 5 -19 5.6 1.7
    5 -5 -19 2.6 1.1
    5 -5 -19 1.8 1.4
    5 5 -19 -1.2 1.3
    5 5 -19 3.8 1.1
    10 0 -20 57.59 3
    8 0 -20 19.2 2
    -8 0 20 26.5 2
    8 0 -20 28.7 2.8
    6 0 -20 15.1 1.7
    6 0 -20 9.5 1.2
    11 -1 -20 -1.9 1.2
    11 1 -20 -0.4 1.3
    9 -1 -20 2.8 1.1
    -9 -1 20 0.8 1.2
    9 -1 -20 1.8 2.8
    9 1 -20 -0.2 1.9
    -9 1 20 2.9 1.4
    9 1 -20 2 1
    7 -1 -20 2.4 1.5
    7 -1 -20 4.3 1
    7 1 -20 2.4 1.5
    7 1 -20 1.9 1
    5 -1 -20 2.6 1.3
    5 -1 -20 3.6 0.9
    5 1 -20 2.7 0.9
    5 1 -20 3 1.2
    10 -2 -20 5.8 1.5
    10 2 -20 11.6 1.5
    8 -2 -20 17.9 2.3
    8 -2 -20 13.3 1.4
    8 2 -20 18.1 1.9
    -8 2 20 19.6 2.2
    8 2 -20 18.2 2
    6 -2 -20 21.2 1.9
    6 -2 -20 22.6 1.9
    6 2 -20 26 2.5
    6 2 -20 24.3 1.8
_refine_special_details     ?
_reflns_number_total     2857
_reflns_number_gt     2437
_reflns_threshold_expression     'I > 2\s(I)'
_refine_ls_structure_factor_coef     Fsqd
_refine_ls_matrix_type     full
_refine_ls_R_factor_all     0.0440
_refine_ls_R_factor_gt     0.0368
_refine_ls_wR_factor_gt     0.1007
_refine_ls_wR_factor_ref     0.1059
_refine_ls_goodness_of_fit_ref     1.036
_refine_ls_restrained_S_all     1.036
_refine_ls_number_reflns     2857
_refine_ls_number_parameters     190
_refine_ls_number_restraints     0
_refine_ls_hydrogen_treatment     constr
_refine_ls_weighting_scheme     calc
_refine_ls_weighting_details
              'w=1/[\s^2^(Fo^2^)+(0.0573P)^2^+1.5124P] where P=(Fo^2^+2Fc^2^)/3'
_atom_sites_solution_hydrogens     geom
_atom_sites_solution_primary     direct
_atom_sites_solution_secondary     ?
_refine_ls_shift/su_max     0.000
_refine_ls_shift/su_mean     0.000
_refine_diff_density_max     0.229
_refine_diff_density_min     -0.331
_refine_ls_extinction_method     none
_refine_ls_extinction_coef     .
loop_
    _atom_type_symbol
    _atom_type_description
    _atom_type_scat_dispersion_real
    _atom_type_scat_dispersion_imag
    _atom_type_scat_source
    'C' 'C' 0.0033 0.0016
                         'International Tables Vol C Tables 4.2.6.8 and 6.1.1.4'
    'H' 'H' 0.0000 0.0000
                         'International Tables Vol C Tables 4.2.6.8 and 6.1.1.4'
    'N' 'N' 0.0061 0.0033
                         'International Tables Vol C Tables 4.2.6.8 and 6.1.1.4'
    'O' 'O' 0.0106 0.0060
                         'International Tables Vol C Tables 4.2.6.8 and 6.1.1.4'
    'S' 'S' 0.1246 0.1234
                         'International Tables Vol C Tables 4.2.6.8 and 6.1.1.4'
_computing_data_collection
;
APEX CCD (Bruker, 2013)
;
_computing_cell_refinement
;
SAINT (Bruker, 2013)
;
_computing_data_reduction
;
SAINT (Bruker, 2013)
;
_computing_structure_solution
;
SHELXT (Sheldrick, 2015a)
;
_computing_structure_refinement
;
SHELXL2014 (Sheldrick, 2015b)
;
_computing_molecular_graphics
;
<i>OLEX2</i> (Dolomanov <i>et al.</i>,  2009) and Mercury (Macrae <i>et
al.</i>, 2008)
;
_computing_publication_material
;
<i>OLEX2</i> (Dolomanov <i>et al.</i>,  2009)
;
loop_
    _atom_site_type_symbol
    _atom_site_label
    _atom_site_fract_x
    _atom_site_fract_y
    _atom_site_fract_z
    _atom_site_U_iso_or_equiv
    _atom_site_adp_type
    _atom_site_calc_flag
    _atom_site_occupancy
    _atom_site_disorder_assembly
    _atom_site_disorder_group
    S S1 0.24891(3) 0.59066(4) 0.67336(3) 0.04868(15) Uani d 1 . .
    O O1 0.35036(8) 0.59425(9) 0.75828(7) 0.0458(3) Uani d 1 . .
    O O2 0.21860(9) 0.69851(11) 0.64561(10) 0.0632(4) Uani d 1 . .
    O O3 0.19426(9) 0.52398(12) 0.70474(10) 0.0675(4) Uani d 1 . .
    N N1 0.43181(10) 0.25203(12) 0.48853(10) 0.0535(4) Uani d 1 . .
    C C6 0.27383(10) 0.52632(13) 0.58976(11) 0.0424(4) Uani d 1 . .
    C C7 0.25296(12) 0.58335(13) 0.51133(12) 0.0483(4) Uani d 1 . .
    H H7 0.2260 0.6519 0.5041 0.058 Uiso calc 1 . .
    C C8 0.27244(12) 0.53779(15) 0.44241(12) 0.0526(4) Uani d 1 . .
    H H8 0.2545 0.5739 0.3876 0.063 Uiso calc 1 . .
    C C9 0.31748(12) 0.44083(14) 0.45540(11) 0.0473(4) Uani d 1 . .
    H H9 0.3316 0.4125 0.4096 0.057 Uiso calc 1 . .
    C C10 0.34350(10) 0.38180(12) 0.53666(10) 0.0400(3) Uani d 1 . .
    C C11 0.39393(11) 0.28115(13) 0.55059(11) 0.0458(4) Uani d 1 . .
    C C12 0.40220(13) 0.21854(14) 0.62272(14) 0.0586(5) Uani d 1 . .
    H H12 0.4305 0.1507 0.6302 0.070 Uiso calc 1 . .
    C C13 0.36883(15) 0.25495(16) 0.68541(14) 0.0644(5) Uani d 1 . .
    H H13 0.3740 0.2096 0.7328 0.077 Uiso calc 1 . .
    C C14 0.32938(13) 0.35391(15) 0.67920(12) 0.0532(4) Uani d 1 . .
    H H14 0.3114 0.3778 0.7238 0.064 Uiso calc 1 . .
    C C15 0.31559(10) 0.42115(12) 0.60409(10) 0.0405(3) Uani d 1 . .
[truncated: 18,642 more chars]
