# Supplementary material for: 5-Methyl-1,3-phenyl­ene bis­[5-(di­methyl­amino)­naphthalene-1-sulfonate]: crystal structure and DFT calculations
Source: Acta Crystallogr E Crystallogr Commun. 2019 Jun 28;75(Pt 7):1079–83. doi: 10.1107/S2056989019009058 (PMC6659316; doi:10.1107/S2056989019009058)
Supplement: Supplementary file 2 [file e-75-01079-Isup2.hkl]

data_I
_computing_structure_refinement   'XL (Sheldrick, 2008)'
_shelx_refln_list_code            4
loop_
  _space_group_symop_id
  _space_group_symop_operation_xyz
  1  x,y,z
  2  -x,y,-z+1/2
  3  -x,-y,-z
  4  x,-y,z-1/2
  5  x+1/2,y+1/2,z
  6  -x+1/2,y+1/2,-z+1/2
  7  -x+1/2,-y+1/2,-z
  8  x+1/2,-y+1/2,z-1/2

_space_group_crystal_system       monoclinic
_space_group_IT_number            15
_space_group_name_H-M_alt         'C 1 2/c 1'
_space_group_name_Hall            '-C 2yc'
_symmetry_space_group_name_H-M    'C 1 2/c 1'
_symmetry_space_group_name_Hall   '-C 2yc'
_symmetry_Int_Tables_number       15
_cell_length_a                    15.5072(6)
_cell_length_b                    12.3504(5)
_cell_length_c                    16.3017(5)
_cell_angle_alpha                 90
_cell_angle_beta                  114.8680(10)
_cell_angle_gamma                 90
_cell_volume                      2832.62(18)
loop_
  _refln_index_h
  _refln_index_k
  _refln_index_l
  _refln_F_squared_calc
  _refln_F_squared_meas
  _refln_F_squared_sigma
  _refln_observed_status
 -19   1   5      416.61      420.34     27.51 o
 -19   1   6      322.52      344.00     32.10 o
 -19   1   7        3.16       -0.26     13.75 o
 -19   1   8       95.70       98.68     12.30 o
 -19   1   9        0.09        0.38      9.44 o
 -19   1  10      186.45      169.13      9.46 o
 -19   1  11      109.50      102.28      9.43 o
 -19   3   8       48.88       66.15     19.47 o
 -19   3   9      460.74      549.72     34.60 o
 -18   0   2      456.55      422.05     33.68 o
 -18   0   4       38.21       56.44     12.85 o
 -18   0   6      126.52      155.73     13.19 o
 -18   0   8      697.51      723.33     24.10 o
 -18   0  10       33.80       37.02      9.73 o
 -18   0  12      301.00      279.01     15.33 o
 -18   0  14       16.20        6.93     11.41 o
 -18   2   2        0.10       -7.47     11.37 o
 -18   2   3      215.78      224.56     24.21 o
 -18   2   4        1.84        7.76     10.40 o
 -18   2   5       73.87       78.40     10.24 o
 -18   2   6      276.84      305.48     14.82 o
 -18   2   7      690.03      674.14     15.30 o
 -18   2   8      276.02      307.01     20.09 o
 -18   2   9       17.83       22.78      7.18 o
 -18   2  10      123.74      145.56      9.07 o
 -18   2  11       13.38       27.60      7.74 o
 -18   2  12        8.29        6.43      7.74 o
 -18   2  13      148.68      166.48      9.96 o
 -18   2  14       38.22       64.20      9.19 o
 -18   4   3       12.13       48.41     20.00 o
 -18   4   4       48.68       74.85     22.10 o
 -18   4   5      145.02      172.52     17.07 o
 -18   4   6       31.13       51.99     11.39 o
 -18   4   7      590.90      637.61     21.04 o
 -18   4   8       55.28       63.91      8.60 o
 -18   4   9       12.22       32.23      7.78 o
 -18   4  10        3.84       15.17      8.37 o
 -18   4  11        1.05        8.63      8.63 o
 -18   4  12      146.47      155.20     10.03 o
 -17   1   1       39.00       31.72      8.09 o
 -17   1   2       21.82       25.39      6.68 o
 -17   1   3        2.89        4.58      6.52 o
 -17   1   4      382.65      379.23     12.06 o
 -17   1   5      247.85      204.89     11.57 o
 -17   1   6       52.78       34.10      5.67 o
 -17   1   7       10.84        7.89      5.14 o
 -17   1   8      152.24      160.50      7.41 o
 -17   1   9       34.27       31.67      5.58 o
 -17   1  10      698.60      711.93     14.12 o
 -17   1  11      224.45      218.93     10.24 o
 -17   1  12      301.81      335.36     12.74 o
 -17   1  13       59.70       64.03      7.31 o
 -17   1  14        1.66        7.11      7.17 o
 -17   1  15        0.52        5.82      7.84 o
 -17   1  16       25.15       54.98     15.58 o
 -17   3   1       31.62       41.31     21.58 o
 -17   3   2       11.06       10.84      8.02 o
 -17   3   3      334.40      373.42     22.97 o
 -17   3   4       41.30       45.21      8.13 o
 -17   3   5     1941.41     1978.52     22.13 o
 -17   3   6      361.41      399.92     12.26 o
 -17   3   7      382.26      397.67     16.01 o
 -17   3   8       45.51       53.10      7.11 o
 -17   3   9      202.65      205.43     12.28 o
 -17   3  10       56.52       66.18      6.99 o
 -17   3  11      504.15      509.69     14.34 o
 -17   3  12        1.54       10.44      6.93 o
 -17   3  13        1.89        0.96      7.10 o
 -17   3  14       45.38       31.12      9.50 o
 -17   3  15       44.97       59.24     12.06 o
 -17   5   1       64.20       77.28     14.21 o
 -17   5   2      317.79      363.54     43.15 o
 -17   5   3       87.86      119.74     15.63 o
 -17   5   4      132.19      139.14     11.95 o
 -17   5   5        3.62       -1.46      7.63 o
 -17   5   6        2.00        0.56      7.03 o
 -17   5   7        1.96        0.60      6.46 o
 -17   5   8      114.12      133.08      8.36 o
 -17   5   9       58.86       72.46      8.84 o
 -17   5  10      631.82      672.45     17.35 o
 -17   5  11        0.51        6.81      7.47 o
 -17   5  12       29.49       36.17      8.08 o
 -17   5  13        1.49        6.94      8.19 o
 -17   5  14      241.69      222.69     12.11 o
 -17   7   5        1.82       20.00     22.10 o
 -17   7   6        2.50       17.26     14.66 o
 -17   7   7       85.41       67.76     14.28 o
 -17   7   8        1.49        0.16      9.04 o
 -17   7   9      337.38      391.25     14.58 o
 -17   7  10       40.53       27.67      8.85 o
 -16   0   2      107.96       97.57      7.75 o
 -16   0   4       83.05       84.39     10.39 o
 -16   0   6     1349.44     1324.30     24.91 o
 -16   0   8      810.02      783.00     18.55 o
 -16   0  10      491.18      526.10     20.78 o
 -16   0  12      763.34      735.33     26.89 o
 -16   0  14      287.02      227.58     20.65 o
 -16   0  16       67.89       63.31     12.54 o
 -16   2   1      273.67      296.02     11.11 o
 -16   2   2       78.31       90.26      5.53 o
 -16   2   3       12.89        1.34      4.67 o
 -16   2   4      508.85      504.95     12.78 o
 -16   2   5       18.53       27.90      6.05 o
 -16   2   6      168.93      169.28      7.78 o
 -16   2   7     2790.06     2878.66     27.21 o
 -16   2   8      508.54      530.78     11.89 o
 -16   2   9      241.67      241.73      9.95 o
 -16   2  10        2.85        5.14      5.52 o
 -16   2  11       14.48       23.76      5.87 o
 -16   2  12        3.51       -4.29      5.61 o
 -16   2  13       78.46       82.65      6.88 o
 -16   2  14        0.02       -0.66      6.11 o
 -16   2  15      101.93       87.41      7.88 o
 -16   2  16       40.63       63.45     10.96 o
 -16   2  17        0.33        8.66     14.38 o
 -16   4   1      148.40      163.60     10.11 o
 -16   4   2       92.44       88.60      8.55 o
 -16   4   3       47.92       56.54      8.55 o
 -16   4   4      646.55      624.40     12.52 o
 -16   4   5      403.85      441.66     11.47 o
 -16   4   6        4.68       18.45      5.75 o
 -16   4   7     1382.36     1400.55     18.53 o
 -16   4   8       26.75       15.80      5.67 o
 -16   4   9        1.50       -3.15      5.59 o
 -16   4  10       63.43       64.41      6.60 o
 -16   4  11       96.44      104.27      7.07 o
 -16   4  12      243.74      268.44     11.38 o
 -16   4  13       15.94       10.65      7.02 o
 -16   4  14       66.07       93.13      8.75 o
 -16   4  15      118.11      115.50     10.38 o
 -16   4  16       23.26        2.21     14.83 o
 -16   6   1       92.32       75.63     12.59 o
 -16   6   2       17.67       15.33      8.42 o
 -16   6   3       27.80       34.89      9.35 o
 -16   6   4        1.31        8.53      7.34 o
 -16   6   5      147.45      141.27      7.82 o
 -16   6   6      642.12      688.46     17.25 o
 -16   6   7       68.78       54.68      7.10 o
 -16   6   8      189.98      191.37      8.82 o
 -16   6   9       57.21       68.58      7.22 o
 -16   6  10      414.78      405.33     14.67 o
 -16   6  11        5.64        9.32      7.05 o
 -16   6  12      284.00      324.05     12.84 o
 -16   6  13       82.07       77.12      8.85 o
 -16   6  14       87.42      135.57     12.87 o
 -16   8   3        2.96      -17.19     13.15 o
 -16   8   4       14.02       24.82     19.47 o
 -16   8   5      166.56      169.54     27.31 o
 -16   8   6      107.50      119.45     11.47 o
 -16   8   7      202.00      190.15     11.09 o
 -16   8   8        0.04      -10.73      7.59 o
 -16   8   9      101.45       79.93      8.58 o
 -16   8  10        3.10       -3.37      8.45 o
 -16   8  11      131.48      140.88     10.26 o
 -15   1   1      461.04      462.32      9.25 o
 -15   1   2      323.56      320.88      8.35 o
 -15   1   3       90.14       83.00      4.93 o
 -15   1   4     1233.29     1171.69     23.08 o
 -15   1   5        1.08        0.76      4.15 o
 -15   1   6      208.58      204.68      8.12 o
 -15   1   7        1.14        5.01      4.16 o
 -15   1   8      438.33      459.47     10.80 o
 -15   1   9     1179.41     1153.47     16.19 o
 -15   1  10      693.60      661.33     12.09 o
 -15   1  11      323.60      333.79     10.02 o
 -15   1  12      550.49      578.12     12.79 o
 -15   1  13      123.83      123.47      6.76 o
 -15   1  14       49.81       43.41      6.26 o
 -15   1  15        0.52        4.36      5.51 o
 -15   1  16      107.27      102.81      7.53 o
 -15   1  17        1.15       -3.95      8.81 o
 -15   1  18      261.48      331.66     25.27 o
 -15   3   1      132.62      115.19      5.57 o
 -15   3   2        0.28       -6.73      3.99 o
 -15   3   3      279.68      281.82      9.48 o
 -15   3   4       25.53       27.88      5.47 o
 -15   3   5     1610.87     1624.60     19.31 o
 -15   3   6       14.80       23.87      4.47 o
 -15   3   7       17.74       20.70      4.76 o
 -15   3   8        4.24       -2.38      4.95 o
 -15   3   9      396.91      416.36     10.57 o
 -15   3  10       10.01        8.86      5.32 o
 -15   3  11      586.86      594.53     12.31 o
 -15   3  12       10.55       11.05      5.62 o
 -15   3  13        8.60       11.12      6.66 o
 -15   3  14      227.32      202.25     10.58 o
 -15   3  15        0.38        0.49      5.70 o
 -15   3  16       51.58       57.46      8.19 o
 -15   3  17      206.79      205.03     21.58 o
 -15   5   1       13.79       18.53      5.69 o
 -15   5   2      284.23      288.87      9.41 o
 -15   5   3      245.50      242.72     10.01 o
 -15   5   4      484.30      486.19     11.99 o
 -15   5   5      247.34      257.54      9.87 o
 -15   5   6      293.46      283.90     10.28 o
 -15   5   7      170.41      182.20      9.99 o
 -15   5   8        5.78        8.64      5.02 o
 -15   5   9      133.40      144.84      7.56 o
 -15   5  10      483.50      508.08     12.45 o
 -15   5  11      304.67      341.67     11.84 o
 -15   5  12      321.03      323.68     12.05 o
 -15   5  13      262.15      249.18     11.55 o
 -15   5  14      419.12      439.92     20.53 o
 -15   5  15        9.22        2.47      7.72 o
 -15   5  16      107.43      112.09     34.21 o
 -15   7   1      207.38      197.52     16.71 o
 -15   7   2       87.90       92.81      8.13 o
 -15   7   3      132.61      132.93      7.94 o
 -15   7   4      314.76      305.71     10.96 o
 -15   7   5      117.93      120.22      7.12 o
 -15   7   6      136.56       88.48     10.19 o
 -15   7   7       65.05       49.05      6.30 o
 -15   7   8       28.09       15.07      5.93 o
 -15   7   9      225.38      230.28     10.76 o
 -15   7  10        3.56       -3.28      6.31 o
 -15   7  11        6.63       -1.85      6.57 o
 -15   7  12       50.48       63.28      7.46 o
 -15   7  13       27.92       29.13      8.19 o
 -15   7  14       50.44       36.53      9.97 o
 -15   9   2        1.69       44.20     22.10 o
 -15   9   3       65.75       84.67     15.68 o
 -15   9   4      142.71      174.60     16.48 o
 -15   9   5      262.18      252.26     17.44 o
 -15   9   6       43.57       24.89     10.43 o
 -15   9   7       15.61       17.96      8.89 o
 -15   9   8       52.55       47.04      8.17 o
 -15   9   9       24.67       34.19      8.30 o
 -15   9  10       19.34       32.83     10.74 o
 -15   9  11      171.18      208.49     10.95 o
 -14   0   2      587.93      575.83     23.98 o
 -14   0   4     1505.28     1563.89     23.76 o
 -14   0   6     6036.44     6133.76     66.83 o
 -14   0   8     4713.86     4694.26     53.68 o
 -14   0  10     1675.81     1659.56     25.39 o
 -14   0  12        5.91       12.04      6.56 o
 -14   0  14      235.07      274.44     15.95 o
 -14   0  16        0.28        1.64      9.12 o
 -14   0  18      517.98      467.30     36.84 o
 -14   2   1       21.14       27.22      3.53 o
 -14   2   2        7.47        6.73      3.63 o
 -14   2   3        2.91        8.19      3.37 o
 -14   2   4       21.41       28.46      4.39 o
 -14   2   5      199.53      207.69      7.57 o
 -14   2   6     1650.67     1622.19     17.25 o
 -14   2   7     2839.07     2791.13     25.26 o
 -14   2   8       20.70       22.64      4.13 o
 -14   2   9      907.44      876.37     12.83 o
 -14   2  10        1.03        2.44      4.30 o
 -14   2  11       40.13       39.00      4.87 o
 -14   2  12      481.16      470.17     11.64 o
 -14   2  13       24.32       31.39      5.04 o
 -14   2  14       93.70       94.26      6.08 o
 -14   2  15      170.53      203.79      9.60 o
 -14   2  16      171.87      168.70      8.54 o
 -14   2  17       67.47       66.31      8.08 o
 -14   2  18       48.89       31.66     13.33 o
 -14   4   1      123.88      147.57      6.07 o
 -14   4   2       12.70       17.00      4.04 o
 -14   4   3      133.74      122.59      6.41 o
 -14   4   4       39.70       37.79      5.31 o
 -14   4   5      133.03      131.40      8.95 o
 -14   4   6     1881.58     1892.81     19.58 o
 -14   4   7     4542.53     4610.40     37.81 o
 -14   4   8       28.33       27.96      5.27 o
 -14   4   9       12.13       12.70      4.47 o
 -14   4  10      289.38      279.02      9.65 o
 -14   4  11      101.96      121.49      6.52 o
 -14   4  12      660.13      657.57     12.50 o
 -14   4  13      105.32      126.59      6.67 o
 -14   4  14       86.73       99.36      6.48 o
 -14   4  15       15.77       20.40      5.87 o
 -14   4  16       25.98       17.24      8.31 o
 -14   4  17        0.16      -11.63     11.15 o
 -14   4  18      152.17      160.96     17.48 o
 -14   6   1      220.48      210.61      8.25 o
 -14   6   2       93.86       83.37      6.76 o
 -14   6   3      390.64      354.26      9.85 o
 -14   6   4       87.21       84.01      5.30 o
 -14   6   5      118.78      100.51      5.92 o
 -14   6   6      357.73      355.21     10.23 o
 -14   6   7       34.80       18.74      5.07 o
 -14   6   8       91.61       92.11      6.56 o
 -14   6   9        9.33        4.52      5.11 o
 -14   6  10       76.39       62.80      6.07 o
 -14   6  11        6.62        1.18      5.47 o
 -14   6  12        3.95       10.33      5.78 o
 -14   6  13       96.13       99.95      7.25 o
 -14   6  14      225.29      253.13     10.22 o
 -14   6  15      101.36      108.21     11.22 o
 -14   6  16        0.32       -8.48     18.94 o
 -14   8   1      423.96      402.02     13.70 o
 -14   8   2        1.22        7.57      7.22 o
 -14   8   3       42.30       33.82      6.19 o
 -14   8   4        0.05       -3.07      5.93 o
 -14   8   5      354.94      331.77     11.91 o
 -14   8   6       10.04        4.17      5.72 o
 -14   8   7      107.52      109.04      7.10 o
 -14   8   8       21.68       19.74      6.12 o
 -14   8   9      127.07      114.08      7.72 o
 -14   8  10        2.68        7.35      6.36 o
 -14   8  11       78.14       79.63      7.72 o
 -14   8  12       14.04        3.76      6.73 o
 -14   8  13      672.27      775.77     18.17 o
 -14   8  14       74.84       95.93     13.74 o
 -14  10   2       10.64        4.93     16.31 o
 -14  10   3       20.60       46.34     14.83 o
 -14  10   4       16.19       23.64     12.70 o
 -14  10   5       37.11       36.38      9.34 o
 -14  10   6       97.85      105.76      9.10 o
 -14  10   7       72.90       91.13      8.82 o
 -14  10   8       21.97       22.39      8.59 o
 -14  10   9       31.84       32.37      9.32 o
 -14  10  10       11.88        7.05      9.62 o
 -13   1   1      882.82      895.08     11.00 o
 -13   1   2     1136.49     1125.80     14.73 o
 -13   1   3      789.50      778.67     10.60 o
 -13   1   4     3877.73     3913.57     31.72 o
 -13   1   5     5883.51     5937.86     46.24 o
 -13   1   6      736.39      712.33     10.46 o
 -13   1   7      775.91      754.18     10.93 o
 -13   1   8      396.20      391.70      8.50 o
 -13   1   9      322.47      323.33      8.09 o
 -13   1  10      956.91      934.61     13.29 o
 -13   1  11      289.49      274.23      8.03 o
 -13   1  12      160.02      162.07      6.86 o
 -13   1  13     1211.67     1093.04     14.27 o
 -13   1  14      134.04      103.32      6.15 o
 -13   1  15      324.55      334.89     14.56 o
 -13   1  16      624.71      621.26     13.04 o
 -13   1  17      633.29      587.00     15.74 o
 -13   1  18      705.57      764.98     20.24 o
 -13   1  19       88.84      100.34     13.75 o
 -13   3   1      616.40      586.64     13.72 o
 -13   3   2        4.36        9.09      3.45 o
 -13   3   3     2886.08     2847.03     26.48 o
 -13   3   4      468.49      453.94      9.42 o
 -13   3   5      151.88      130.67      8.74 o
 -13   3   6      138.17      134.35      5.84 o
 -13   3   7      509.35      459.77      9.24 o
 -13   3   8      469.68      474.83      9.43 o
 -13   3   9     1045.87     1021.69     13.39 o
 -13   3  10        2.45        6.37      3.79 o
 -13   3  11       57.60       69.60      4.83 o
 -13   3  12        0.32        5.88      4.62 o
 -13   3  13      304.69      315.47      9.42 o
 -13   3  14      326.50      335.97     11.51 o
 -13   3  15       26.19       30.81      5.45 o
 -13   3  16      159.93      147.24      7.24 o
 -13   3  17      373.06      429.29     16.33 o
 -13   3  18        8.59        3.68     10.42 o
 -13   3  19       74.92       22.10     17.89 o
 -13   5   1      135.84      114.05      8.68 o
 -13   5   2     2202.32     2082.99     33.68 o
 -13   5   3      250.96      287.17      8.06 o
 -13   5   4     3406.07     3272.35     28.93 o
 -13   5   5      865.65      867.78     12.26 o
 -13   5   6       36.03       12.50      3.91 o
 -13   5   7       35.60       29.83      4.26 o
 -13   5   8       26.50       10.91      4.09 o
 -13   5   9      237.94      235.66      8.72 o
 -13   5  10      266.58      251.88      9.64 o
 -13   5  11     1401.19     1360.86     17.84 o
 -13   5  12       81.11      101.50      6.07 o
 -13   5  13      143.04      127.82      8.65 o
 -13   5  14      521.37      541.39     12.06 o
 -13   5  15       18.25       11.02      6.11 o
 -13   5  16      371.77      382.56     21.31 o
 -13   5  17       71.59       63.42     12.52 o
 -13   5  18      244.75      313.99     25.27 o
 -13   7   1      224.04      210.04      8.31 o
 -13   7   2      135.88      138.83      7.97 o
 -13   7   3      688.26      654.83     12.54 o
 -13   7   4        7.58        4.42      4.61 o
 -13   7   5      661.84      568.11     11.33 o
 -13   7   6       41.38       40.59      5.20 o
 -13   7   7        6.64        5.91      4.46 o
 -13   7   8       18.12       18.65      4.94 o
 -13   7   9       46.54       50.80      5.38 o
 -13   7  10      237.34      232.78      9.42 o
 -13   7  11       11.57        5.69      7.81 o
 -13   7  12       74.00       75.30      7.62 o
 -13   7  13       25.07       22.57      5.83 o
 -13   7  14        9.91        9.32      6.38 o
 -13   7  15      288.81      297.73     14.43 o
 -13   7  16       41.09       65.19     15.24 o
 -13   9   1        3.41       -7.40      6.57 o
 -13   9   2        1.65        0.13      5.76 o
 -13   9   3       46.38       54.99      6.09 o
 -13   9   4        2.07        5.01      5.55 o
 -13   9   5      584.54      579.12     13.25 o
 -13   9   6      169.07      174.41      9.20 o
 -13   9   7        2.35       -1.01      5.85 o
 -13   9   8       94.82       93.86      6.87 o
 -13   9   9       40.75       53.71      6.92 o
 -13   9  10       54.84       66.00      7.22 o
 -13   9  11      232.41      262.19     16.50 o
 -13   9  12        6.96       14.68      7.21 o
 -13   9  13        9.33       10.33      8.54 o
 -13   9  14       77.64       85.57     17.48 o
 -13  11   2      273.80      367.32     42.10 o
 -13  11   3        2.69       23.59     17.37 o
 -13  11   4      313.33      390.46     28.11 o
 -13  11   5       34.62       41.71      9.80 o
 -13  11   6       34.97       31.22      8.62 o
 -13  11   7        0.03       -2.61      7.85 o
 -13  11   8        2.84       -9.51      8.20 o
 -13  11   9      226.94      239.96     10.61 o
 -12   0   2     2307.14     2321.87    102.61 o
 -12   0   4      862.42      881.13     15.26 o
 -12   0   6     1513.84     1532.53     21.83 o
 -12   0   8        3.81       20.49      5.07 o
 -12   0  10     1575.39     1558.69     22.89 o
 -12   0  12     5065.17     5271.29     59.52 o
 -12   0  14     3809.05     3843.46    125.71 o
 -12   0  16     1210.59     1347.38     22.59 o
 -12   0  18      180.17      176.67     14.85 o
 -12   2   1      534.16      483.22      8.30 o
 -12   2   2      530.53      544.51      8.84 o
 -12   2   3      210.15      223.36      7.66 o
 -12   2   4      187.57      167.59      5.89 o
 -12   2   5       52.72       58.30      3.90 o
 -12   2   6     1894.08     1921.21     24.69 o
 -12   2   7     1763.92     1659.40     16.46 o
 -12   2   8      265.56      254.21      8.09 o
 -12   2   9       56.86       77.95      4.96 o
 -12   2  10       61.68       55.75      4.04 o
 -12   2  11      683.94      652.85     10.27 o
 -12   2  12       79.94       82.57      5.00 o
 -12   2  13     2050.44     2097.48     20.88 o
 -12   2  14      115.92       93.45      6.26 o
 -12   2  15      160.22      199.39      7.98 o
 -12   2  16       63.41       71.02      5.59 o
 -12   2  17       69.97       80.46      6.98 o
 -12   2  18        0.12       -6.80      6.11 o
 -12   2  19        1.30       -5.79      9.67 o
 -12   4   1        3.60        6.21      2.91 o
 -12   4   2      830.41      811.67     14.87 o
 -12   4   3        4.33        6.37      2.90 o
 -12   4   4      431.38      444.18      8.41 o
 -12   4   5      336.60      356.43      7.91 o
 -12   4   6      573.22      605.88     12.66 o
 -12   4   7      939.50      977.58     13.24 o
 -12   4   8        1.88       -0.73      3.60 o
 -12   4   9      162.13      165.27      6.99 o
 -12   4  10       80.45       82.57      4.95 o
 -12   4  11      862.83      837.62     12.04 o
 -12   4  12       69.36       80.57      4.88 o
 -12   4  13      825.61      826.26     12.50 o
 -12   4  14     1138.54     1062.21     20.50 o
 -12   4  15      269.15      280.82     11.21 o
 -12   4  16       24.93       35.45      6.00 o
 -12   4  17       12.71       17.86      6.26 o
 -12   4  18        6.51       11.14      8.72 o
 -12   4  19        0.52       -7.84     27.89 o
 -12   6   1     1288.43     1156.45     13.60 o
 -12   6   2      390.06      364.10      8.55 o
 -12   6   3       17.18        7.41      3.86 o
 -12   6   4        4.03       -3.50      3.30 o
 -12   6   5        1.03       -1.93      3.40 o
 -12   6   6      813.99      818.05     11.89 o
 -12   6   7     1971.37     1876.43     19.11 o
 -12   6   8      133.42      143.82      8.25 o
 -12   6   9        2.35        7.36      4.30 o
 -12   6  10      119.92      111.12      5.54 o
 -12   6  11      678.99      675.58     11.99 o
 -12   6  12      151.52      163.56      6.75 o
 -12   6  13       23.45       19.36      5.11 o
 -12   6  14      345.39      399.99     11.82 o
 -12   6  15       24.57       16.39      6.06 o
 -12   6  16        0.13       -5.97      6.49 o
 -12   6  17       10.29       11.58     11.09 o
 -12   8   1      964.04      867.07     14.12 o
 -12   8   2       72.23       84.29      6.69 o
 -12   8   3      421.41      426.57     10.36 o
 -12   8   4       32.17       32.15      5.16 o
 -12   8   5      381.04      415.17     11.39 o
 -12   8   6      118.75       96.17      7.14 o
 -12   8   7      422.25      421.09     11.09 o
 -12   8   8        0.60       -1.68      4.74 o
 -12   8   9      205.38      194.34      7.63 o
 -12   8  10      227.99      199.91      9.30 o
 -12   8  11       94.10      107.84      6.68 o
 -12   8  12        4.91       -0.51      5.62 o
 -12   8  13      319.75      356.82     12.34 o
 -12   8  14        0.63       -0.52      7.05 o
 -12   8  15       34.92       34.82     10.69 o
 -12   8  16       43.24       47.76     15.58 o
 -12  10   1      116.03      151.39     13.86 o
 -12  10   2       48.20       44.52      8.14 o
 -12  10   3        1.33       -0.15      5.69 o
 -12  10   4        0.43       -1.48      5.45 o
 -12  10   5       62.20       75.72      6.98 o
 -12  10   6      354.16      446.93     12.86 o
 -12  10   7        8.98       11.99      6.03 o
 -12  10   8       85.71       89.43      7.23 o
 -12  10   9       27.97       10.84      7.20 o
 -12  10  10       23.74       24.84      7.55 o
 -12  10  11        6.01       -1.19      8.16 o
 -12  10  12      102.66       86.63      9.22 o
 -12  10  13      390.94      399.80     25.42 o
 -12  12   4       12.38        0.04     10.95 o
 -12  12   5        0.04       -3.12      9.88 o
 -12  12   6       40.77       57.55     13.41 o
 -12  12   7       16.63       13.63     11.83 o
 -11   1   1      289.54      271.33      6.09 o
 -11   1   2     1539.29     1456.52     14.00 o
 -11   1   3       53.27       52.80      3.24 o
 -11   1   4      928.94      848.39     10.09 o
 -11   1   5      148.85      161.63      5.20 o
 -11   1   6     1273.71     1140.99     12.32 o
 -11   1   7      226.56      246.71      6.58 o
 -11   1   8     3790.52     4036.53     36.95 o
 -11   1   9     2568.15     2508.32     23.47 o
 -11   1  10     1601.17     1569.57     20.47 o
 -11   1  11     1181.50     1182.38     14.42 o
 -11   1  12      701.44      742.02     10.60 o
 -11   1  13      279.33      292.66      7.76 o
 -11   1  14        3.34        4.08      3.49 o
 -11   1  15        1.36       -2.51      3.41 o
 -11   1  16      298.95      285.67      8.19 o
 -11   1  17        0.12       -6.33      4.09 o
 -11   1  18      255.38      309.75     11.98 o
 -11   1  19      120.84      103.53      9.01 o
 -11   1  20        8.83      -12.42      9.28 o
 -11   3   1     2164.99     2049.58     19.54 o
 -11   3   2      172.39      184.79      5.41 o
 -11   3   3     1543.78     1546.23     16.70 o
 -11   3   4      184.59      192.24      5.89 o
 -11   3   5      481.56      398.01      7.56 o
 -11   3   6      728.39      693.43     10.17 o
 -11   3   7      615.08      628.46     11.67 o
 -11   3   8      157.65      135.88      5.32 o
 -11   3   9      985.70      983.28     12.11 o
 -11   3  10       15.55       16.27      3.45 o
 -11   3  11     3197.34     3112.87     30.86 o
 -11   3  12      847.25      902.80     12.20 o
 -11   3  13     1203.85     1051.33     13.16 o
 -11   3  14       47.66       55.98      4.84 o
 -11   3  15        0.35        2.76      4.02 o
 -11   3  16        0.92        4.95      3.83 o
 -11   3  17      431.40      426.69     12.20 o
 -11   3  18        3.29        2.25      7.12 o
 -11   3  19        0.20       16.39     31.05 o
 -11   5   1      293.19      292.97      8.19 o
 -11   5   2     1791.94     1861.17     20.82 o
 -11   5   3      140.78      115.77      5.89 o
 -11   5   4     1482.75     1522.59     15.78 o
 -11   5   5        0.24        0.08      3.05 o
 -11   5   6      168.20      168.49      7.03 o
 -11   5   7      633.53      570.71     11.01 o
 -11   5   8     1080.93     1016.06     12.81 o
 -11   5   9      740.45      667.88     11.13 o
 -11   5  10       14.52       10.43      3.54 o
 -11   5  11      291.17      290.34      8.74 o
 -11   5  12      274.96      254.60      8.27 o
 -11   5  13       40.04       36.63      4.57 o
 -11   5  14       19.11       15.32      4.47 o
 -11   5  15       10.85       13.71      4.41 o
 -11   5  16       37.22       31.46      5.54 o
 -11   5  17       70.60       58.73      6.67 o
 -11   5  18        0.64       10.85     10.77 o
 -11   7   1       47.56       41.77      4.39 o
 -11   7   2      552.15      554.19     10.36 o
 -11   7   3     1012.41      981.05     13.86 o
 -11   7   4     1965.25     1947.09     19.62 o
 -11   7   5      826.04      781.99     11.57 o
 -11   7   6       18.05       16.73      3.59 o
 -11   7   7       13.25       12.57      3.95 o
 -11   7   8      125.68      129.10      9.90 o
 -11   7   9        4.67       -1.00      3.81 o
 -11   7  10      181.10      171.28      6.85 o
 -11   7  11      162.70      150.65      6.41 o
 -11   7  12        0.07       -8.39      4.72 o
 -11   7  13       26.07       13.71      5.11 o
 -11   7  14       57.49       56.25      6.04 o
 -11   7  15       23.68       17.91      6.87 o
 -11   7  16      168.04      188.79     18.95 o
 -11   7  17       23.37       44.02     26.31 o
 -11   9   1      353.10      320.17      9.49 o
 -11   9   2       13.65       12.86      4.90 o
 -11   9   3      136.95      135.80      8.40 o
 -11   9   4       24.29       33.32      4.71 o
 -11   9   5     1185.78     1109.24     15.19 o
 -11   9   6       33.84       34.34      5.52 o
 -11   9   7       15.05        8.17      5.33 o
 -11   9   8       37.97       41.30      5.35 o
 -11   9   9       50.85       70.40      6.16 o
 -11   9  10       55.31       66.12      6.29 o
 -11   9  11      368.04      375.11     11.78 o
 -11   9  12       84.83       70.11      6.33 o
 -11   9  13       18.91       26.84      6.95 o
 -11   9  14       79.86       83.33      9.73 o
 -11   9  15      266.14      315.18     25.67 o
 -11  11   1        8.64       14.42      6.85 o
 -11  11   2       46.30       48.95      6.77 o
 -11  11   3        2.02        6.25      5.52 o
 -11  11   4      250.18      284.03     11.43 o
 -11  11   5       71.13      107.05      7.63 o
 -11  11   6        9.01       11.88      6.43 o
 -11  11   7        0.67        2.20      6.54 o
 -11  11   8      196.00      222.13      9.16 o
 -11  11   9        8.87        9.48      6.95 o
 -11  11  10       78.33       92.63      8.43 o
 -11  11  11        1.14      -18.63      8.39 o
 -11  11  12       46.09       57.06     14.12 o
 -10   0   2      503.28      537.51     10.25 o
 -10   0   4      806.87      830.82     13.28 o
 -10   0   6    11736.80    12147.20    139.76 o
 -10   0   8     2084.19     1917.46     34.98 o
 -10   0  10        1.18        9.40      3.80 o
 -10   0  12     4325.00     4163.54     46.57 o
 -10   0  14      585.19      665.41     13.75 o
 -10   0  16      101.58      130.12      7.59 o
 -10   0  18       29.16       18.85      8.09 o
 -10   0  20      514.67      606.12     31.57 o
 -10   2   1      231.88      206.19      5.62 o
 -10   2   2      347.71      316.75      6.30 o
 -10   2   3     2238.63     2168.62     19.95 o
 -10   2   4      592.13      558.04      7.76 o
 -10   2   5      712.72      685.30      8.74 o
 -10   2   6       73.86      104.83      5.86 o
 -10   2   7      365.44      298.58      6.33 o
 -10   2   8       28.38       37.90      4.24 o
 -10   2   9      216.50      228.18      6.42 o
 -10   2  10      768.76      782.69     10.05 o
 -10   2  11     2413.90     2291.58     20.68 o
 -10   2  12      187.19      199.81      6.59 o
 -10   2  13     2454.02     2329.77     22.44 o
 -10   2  14       57.60       53.33      4.25 o
 -10   2  15       44.49       57.77      4.04 o
 -10   2  16      238.46      257.30      7.39 o
 -10   2  17       42.34       36.06      4.35 o
 -10   2  18       23.77       30.71      5.46 o
 -10   2  19      108.35      116.17      6.99 o
 -10   2  20      100.39      101.74     30.52 o
 -10   4   1       51.57       34.36      2.74 o
 -10   4   2     1767.75     1794.23     17.61 o
 -10   4   3       44.21       40.60      3.01 o
 -10   4   4      294.07      225.52      8.38 o
 -10   4   5      220.56      211.48      5.94 o
 -10   4   6        9.28        7.17      2.48 o
 -10   4   7      549.58      479.81      8.35 o
 -10   4   8      247.38      275.49      7.09 o
 -10   4   9      116.78      138.95      5.61 o
 -10   4  10       24.20       17.99      3.54 o
 -10   4  11       48.48       52.60      4.04 o
 -10   4  12      529.22      531.94      9.15 o
 -10   4  13     2140.53     2172.40     21.87 o
 -10   4  14      603.18      602.06     13.08 o
 -10   4  15        6.40       11.65      3.62 o
 -10   4  16       11.60        6.91      4.28 o
 -10   4  17       90.42       90.90      7.85 o
 -10   4  18       10.85       11.57      6.10 o
 -10   4  19       37.17       33.68      9.67 o
 -10   6   1      551.55      526.15      9.78 o
 -10   6   2      676.39      658.43      9.43 o
 -10   6   3       10.47        0.35      2.80 o
 -10   6   4       55.94       23.94      3.51 o
 -10   6   5     1283.84     1231.19     20.66 o
 -10   6   6     4085.33     4103.19     33.07 o
 -10   6   7      509.74      525.54      8.97 o
 -10   6   8      168.59      160.02      6.67 o
 -10   6   9       58.13       53.60      4.47 o
 -10   6  10        1.97        0.52      3.51 o
 -10   6  11       11.29       10.23      3.98 o
 -10   6  12      994.47      973.38     15.22 o
 -10   6  13        7.82        7.76      4.11 o
 -10   6  14      171.54      177.52      6.97 o
 -10   6  15        0.27        2.10      4.48 o
 -10   6  16       65.77       77.15      6.85 o
 -10   6  17        0.30       -1.07      6.50 o
 -10   6  18      137.95      145.26     13.75 o
 -10   8   1     2469.54     2502.33     22.92 o
 -10   8   2      455.36      375.39      8.84 o
 -10   8   3      267.19      240.73      7.74 o
 -10   8   4       16.73       11.99      4.12 o
 -10   8   5       10.33       11.23      3.81 o
 -10   8   6      111.25      137.30      6.41 o
 -10   8   7      912.41      943.88     14.24 o
 -10   8   8       90.33       78.85      5.35 o
 -10   8   9      339.28      282.36      8.94 o
 -10   8  10       46.04       39.60      4.63 o
 -10   8  11       55.14       57.25      5.36 o
 -10   8  12        8.70       10.02      4.99 o
 -10   8  13      562.30      622.47     13.39 o
 -10   8  14        0.00       -2.49      5.86 o
 -10   8  15        1.33        1.12      6.70 o
 -10   8  16        0.22        8.42     11.16 o
 -10   8  17        0.78       -5.04     24.73 o
 -10  10   1      425.55      418.85     11.00 o
 -10  10   2      484.37      545.04     11.48 o
 -10  10   3       34.12       52.73      5.57 o
 -10  10   4       26.89       23.18      5.06 o
 -10  10   5       19.54       14.28      4.86 o
 -10  10   6       58.08       76.09      6.06 o
 -10  10   7        3.75        3.28      4.94 o
 -10  10   8      147.36      143.43      7.88 o
 -10  10   9       47.71       47.78      6.22 o
 -10  10  10      213.39      227.07      9.01 o
 -10  10  11      101.69       88.28      7.59 o
 -10  10  12       82.57       98.31      7.82 o
 -10  10  13      216.38      210.64     11.27 o
 -10  10  14      183.25      166.00     24.73 o
 -10  12   1       13.57       20.45      8.69 o
 -10  12   2       36.90       37.18      7.22 o
 -10  12   3       44.48       37.16      7.01 o
 -10  12   4       28.43       24.54      6.82 o
 -10  12   5       13.28       20.74      6.84 o
 -10  12   6      338.70      409.95     13.92 o
 -10  12   7       88.83       88.34      7.96 o
 -10  12   8        3.24        0.96      7.09 o
 -10  12   9       32.29       43.63      8.07 o
 -10  12  10        4.35        7.30      9.15 o
 -10  12  11       36.38       54.04     23.16 o
  -9   1   1      250.55      230.24      5.12 o
  -9   1   2      170.21      200.61      4.36 o
  -9   1   3      437.24      324.12      5.73 o
  -9   1   4       10.30       19.39      2.07 o
  -9   1   5      137.73       70.40      4.61 o
  -9   1   6      141.56      162.07      4.71 o
  -9   1   7      729.06      765.29      8.93 o
  -9   1   8     7134.31     7438.74     53.96 o
  -9   1   9     1180.60     1141.88     11.81 o
  -9   1  10     3518.80     3231.26     79.71 o
  -9   1  11      975.23      905.88     10.50 o
  -9   1  12      165.37      189.18      6.17 o
  -9   1  13      257.16      218.28      6.19 o
  -9   1  14       91.01       82.40      4.92 o
  -9   1  15       31.34       37.49      3.30 o
  -9   1  16      238.51      244.43      6.80 o
  -9   1  17      109.89      134.72      5.85 o
  -9   1  18       45.79       73.97      5.26 o
  -9   1  19       21.44        0.70      4.94 o
  -9   1  20        1.74       18.97      5.68 o
  -9   3   1     3828.20     4070.53     47.88 o
  -9   3   2       89.43      122.82      4.41 o
  -9   3   3     1382.82     1268.16     12.41 o
  -9   3   4     2021.72     1927.55     16.88 o
  -9   3   5      104.76       92.74      5.22 o
  -9   3   6       30.22       14.18      4.00 o
  -9   3   7      163.61      150.69      5.26 o
  -9   3   8      121.41      103.64      4.64 o
  -9   3   9     1918.17     1811.54     16.70 o
  -9   3  10      115.76      132.16      5.61 o
  -9   3  11     3891.68     3795.27     32.45 o
  -9   3  12      412.69      433.22      8.27 o
  -9   3  13        5.66       10.61      3.08 o
  -9   3  14      230.76      214.05      6.58 o
  -9   3  15      358.29      309.92      7.30 o
  -9   3  16       22.84       24.89      3.95 o
  -9   3  17      309.53      349.31     11.91 o
  -9   3  18       44.19       37.08      6.04 o
  -9   3  19        0.27       -7.67      5.27 o
  -9   5   1      818.35      801.46      9.57 o
  -9   5   2     3328.96     3246.65     26.33 o
  -9   5   3      122.00      140.91      5.62 o
  -9   5   4      469.89      427.57      7.90 o
  -9   5   5      311.23      339.34      6.80 o
  -9   5   6      162.95      116.36      5.55 o
  -9   5   7      359.53      343.97      7.86 o
  -9   5   8      430.03      406.41      8.06 o
  -9   5   9      214.56      194.57     11.10 o
  -9   5  10      831.36      821.90     11.48 o
  -9   5  11        0.02       -4.45      2.85 o
  -9   5  12      156.79      158.62      6.64 o
  -9   5  13       36.48       19.57      3.45 o
  -9   5  14       43.14       35.41      3.80 o
  -9   5  15       39.15       26.94      3.80 o
  -9   5  16      103.38       87.43      5.13 o
  -9   5  17       25.66       14.15      5.11 o
  -9   5  18       37.54       48.82      6.39 o
  -9   5  19        0.28        1.68      9.28 o
  -9   7   1        0.09       -1.12      2.69 o
  -9   7   2      677.76      611.33      9.42 o
  -9   7   3      201.62      205.85      6.45 o
  -9   7   4     2831.81     2730.99     23.86 o
  -9   7   5      295.25      308.11     11.09 o
  -9   7   6      195.29      141.36      5.73 o
  -9   7   7      850.00      851.46     12.53 o
  -9   7   8     1549.39     1602.84     16.87 o
  -9   7   9        9.10        4.98      3.69 o
  -9   7  10      125.77      114.16      6.51 o
  -9   7  11      365.12      358.70      9.34 o
  -9   7  12      105.73      136.98      7.18 o
  -9   7  13      222.62      216.59      9.62 o
  -9   7  14        8.89        3.63      4.31 o
  -9   7  15       49.78       54.79      5.81 o
  -9   7  16       57.39       62.25      6.71 o
  -9   7  17       29.28       21.62      8.38 o
  -9   7  18       46.18       69.59     11.84 o
  -9   9   1      308.43      334.66      8.88 o
  -9   9   2      507.37      501.96      9.79 o
  -9   9   3      893.09      921.55     12.69 o
  -9   9   4      436.01      485.05      9.90 o
  -9   9   5     1810.79     1833.51     26.74 o
  -9   9   6       17.65       20.07      4.16 o
  -9   9   7        4.92        0.82      4.38 o
  -9   9   8      132.62      114.44      6.67 o
  -9   9   9        8.15        6.01      4.62 o
  -9   9  10        1.41        1.26      4.70 o
  -9   9  11      814.34      812.44     14.19 o
  -9   9  12        0.11       -6.77      4.82 o
  -9   9  13       65.42       51.00      6.49 o
  -9   9  14       40.05       63.76      8.64 o
  -9   9  15       62.38       46.79     10.31 o
  -9   9  16       27.97       29.44     13.01 o
  -9  11   1      239.51      214.87      8.57 o
  -9  11   2       60.32       83.86      5.73 o
  -9  11   3       34.14       35.25      5.41 o
  -9  11   4      292.62      322.77     10.77 o
  -9  11   5       14.15       18.52      5.39 o
  -9  11   6        0.89        5.11      5.45 o
  -9  11   7       12.50       26.93      5.88 o
  -9  11   8       96.94       97.37      6.67 o
  -9  11   9       70.73       86.79      8.85 o
  -9  11  10      570.28      617.32     16.30 o
  -9  11  11       42.09       45.65      8.22 o
  -9  11  12       43.62       51.67      9.86 o
  -9  11  13       71.35       53.66     15.26 o
  -9  13   1       97.09      131.24     12.25 o
  -9  13   2        4.77        4.14      8.57 o
  -9  13   3      125.42      129.70     13.65 o
  -9  13   4      202.47      195.21      9.29 o
  -9  13   5      174.65      197.58     10.21 o
  -9  13   6        1.40       -1.33      7.84 o
  -9  13   7       30.60       23.35      8.31 o
  -9  13   8       17.25        6.40      9.19 o
  -9  13   9        0.42       -3.04     13.57 o
  -8   0   2     2136.88     2017.98     26.93 o
  -8   0   4      931.79      826.12     14.17 o
  -8   0   6     1029.33      891.28     16.70 o
  -8   0   8     5550.07     6203.52     64.07 o
  -8   0  10      112.85      112.60      6.03 o
  -8   0  12     2395.63     2310.72     27.88 o
  -8   0  14       43.79       57.62      4.71 o
  -8   0  16       93.73      138.21      7.84 o
  -8   0  18      160.76      131.15      9.30 o
  -8   0  20      262.36      260.08     28.00 o
  -8   2   1     1613.88     1363.94     14.86 o
  -8   2   2       56.28       54.54      2.80 o
  -8   2   3      116.51      148.84      4.24 o
  -8   2   4       13.04       30.95      2.32 o
  -8   2   5     2541.79     2698.83     23.07 o
  -8   2   6      112.92      131.63      4.38 o
  -8   2   7     6898.29     6802.34     49.30 o
  -8   2   8     1356.72     1507.78     13.86 o
  -8   2   9      240.96      219.09      5.18 o
  -8   2  10      719.81      713.36      9.43 o
  -8   2  11       25.96       26.83      2.65 o
  -8   2  12     3037.67     3000.77     26.14 o
  -8   2  13     4229.00     4145.01     32.27 o
  -8   2  14      243.50      220.25      5.89 o
  -8   2  15      173.49      124.78      5.98 o
  -8   2  16      191.07      189.53      6.16 o
  -8   2  17       40.67       36.86      3.48 o
  -8   2  18        1.10        2.60      4.09 o
  -8   2  19      609.80      599.76     11.62 o
  -8   2  20      163.31      178.68     10.07 o
  -8   4   1       25.69       35.41      2.47 o
  -8   4   2     1170.19     1243.32     12.84 o
  -8   4   3      803.21      861.54      9.39 o
  -8   4   4      222.26      266.22      7.05 o
  -8   4   5      559.96      477.59      7.18 o
  -8   4   6     2098.58     2159.49     18.86 o
  -8   4   7       35.08       53.34      3.28 o
  -8   4   8        1.73        0.57      2.15 o
  -8   4   9       36.84       47.05      3.55 o
  -8   4  10       99.90       87.31      4.22 o
  -8   4  11       24.97       25.35      3.16 o
  -8   4  12       31.36       19.62      3.09 o
  -8   4  13      792.83      712.78      9.49 o
  -8   4  14        9.52        4.92      2.81 o
  -8   4  15       70.30       84.85      4.16 o
  -8   4  16       41.51       39.13      3.74 o
  -8   4  17       11.71       13.01      4.72 o
  -8   4  18      133.01      130.68      6.58 o
  -8   4  19        1.76       -0.13      5.23 o
  -8   6   1      620.85      577.84      8.73 o
  -8   6   2     2883.91     2936.01     26.03 o
  -8   6   3       16.60       12.12      2.74 o
  -8   6   4      387.66      390.12      6.96 o
  -8   6   5       96.77       81.24      4.38 o
  -8   6   6     2775.65     2698.87     22.98 o
  -8   6   7     1122.12     1182.97     14.89 o
  -8   6   8     1589.02     1431.83     14.65 o
  -8   6   9       90.52       77.85      6.07 o
  -8   6  10       40.45       36.19      3.52 o
  -8   6  11      242.32      219.45      7.07 o
  -8   6  12       68.80       59.80      4.08 o
  -8   6  13        0.05        2.86      3.60 o
  -8   6  14      499.42      533.54      9.36 o
  -8   6  15        2.01       -4.97      3.55 o
  -8   6  16       45.67       46.20      6.45 o
  -8   6  17        0.98       -1.69      5.27 o
  -8   6  18       27.15       18.94      6.65 o
  -8   8   1     4203.23     4086.50     35.23 o
  -8   8   2       44.73       55.15      3.81 o
  -8   8   3      950.98      913.20     12.52 o
  -8   8   4     1568.82     1556.74     16.14 o
  -8   8   5      213.73      251.33      8.58 o
  -8   8   6      838.61      752.52     13.03 o
  -8   8   7       51.25       50.62      4.43 o
  -8   8   8      639.54      682.21     11.56 o
  -8   8   9      336.04      322.24      8.41 o
  -8   8  10       66.51       69.85      4.82 o
  -8   8  11      199.88      233.91      8.53 o
  -8   8  12      793.19      756.90     15.88 o
  -8   8  13      756.53      756.50     12.07 o
  -8   8  14        6.88        3.94      4.93 o
  -8   8  15      184.45      221.22     10.18 o
  -8   8  16       35.21       22.03      6.98 o
  -8   8  17        1.09      -10.13     17.89 o
  -8  10   1      469.29      392.68      9.47 o
  -8  10   2       76.71       94.28      5.42 o
  -8  10   3       11.51       13.65      3.92 o
  -8  10   4      294.67      227.11      9.17 o
  -8  10   5      252.53      256.65      9.07 o
  -8  10   6      649.68      704.40     11.90 o
  -8  10   7      426.11      433.97     10.89 o
  -8  10   8        6.93        4.18      4.09 o
  -8  10   9      178.55      180.63      8.29 o
  -8  10  10      200.34      233.23      9.11 o
  -8  10  11      184.05      187.85     13.35 o
  -8  10  12      372.40      381.80     12.40 o
  -8  10  13        5.91       -0.06      6.50 o
  -8  10  14      213.65      250.06     17.93 o
  -8  10  15        1.90       16.48     11.84 o
  -8  12   1        2.75        8.59      5.63 o
  -8  12   2      167.76      183.51     12.69 o
  -8  12   3      131.87      116.72     11.04 o
  -8  12   4       34.30       30.25      5.77 o
  -8  12   5       83.52       62.05      6.62 o
  -8  12   6      720.86      768.63     14.91 o
  -8  12   7      292.64      323.51     11.83 o
  -8  12   8       20.59       21.81      6.48 o
  -8  12   9       10.75        7.90      6.56 o
  -8  12  10       22.60       24.61      7.53 o
  -8  12  11       25.44       30.36      9.56 o
  -8  12  12       16.05       11.82     24.21 o
  -8  14   2      107.09      106.26     18.42 o
  -8  14   3       53.24       48.71     10.85 o
  -8  14   4       92.61       88.23      9.56 o
  -8  14   5        5.40        8.53      9.39 o
  -7   1   1      573.94      511.34      6.30 o
  -7   1   2      470.65      514.99      5.95 o
  -7   1   3     1651.54     1667.86     14.18 o
  -7   1   4      428.08      624.13      7.56 o
  -7   1   5     6949.46     7005.18     49.86 o
  -7   1   6     2508.40     2513.08     21.48 o
  -7   1   7     3295.91     3633.48     27.62 o
  -7   1   8     5628.16     5789.69     42.09 o
  -7   1   9     1098.64      958.22      9.86 o
  -7   1  10     1398.82     1307.13     14.32 o
  -7   1  11     2225.37     2212.71     18.51 o
  -7   1  12        4.58        6.82      2.10 o
  -7   1  13      740.23      710.69      8.69 o
  -7   1  14      347.31      314.20      6.39 o
  -7   1  15      775.10      738.32      9.03 o
  -7   1  16      171.35      170.44      5.29 o
  -7   1  17      139.97      144.01      5.63 o
  -7   1  18       18.87       25.90      3.64 o
  -7   1  19       23.67       33.88      4.22 o
  -7   1  20       18.86       31.47      6.19 o
  -7   3   1     4731.52     4852.42     36.11 o
  -7   3   2     3160.68     3640.45     50.86 o
  -7   3   3     2059.09     2381.54     19.16 o
  -7   3   4     2694.29     2882.18     26.85 o
  -7   3   5      478.75      643.83      7.66 o
  -7   3   6     2027.72     2161.78     18.00 o
  -7   3   7     1660.28     1699.81     14.88 o
  -7   3   8       44.45       58.53      2.73 o
  -7   3   9     2861.28     2900.18     23.25 o
  -7   3  10       14.61       17.46      2.75 o
  -7   3  11     2286.33     2241.76     20.34 o
  -7   3  12       95.91       83.16      4.23 o
  -7   3  13     1547.59     1653.64     15.29 o
  -7   3  14        0.00        3.98      2.73 o
  -7   3  15      121.91      111.88      4.51 o
  -7   3  16        3.52        8.25      2.90 o
  -7   3  17      138.67      144.86      6.28 o
  -7   3  18        1.18        0.87      3.92 o
  -7   3  19        0.76        0.19      4.20 o
  -7   5   1        8.35       14.81      2.77 o
  -7   5   2      717.26      650.00      8.07 o
  -7   5   3      619.70      679.06      8.18 o
  -7   5   4      752.66      698.32      8.70 o
  -7   5   5     1809.93     1848.25     18.98 o
  -7   5   6     1179.91     1284.18     12.70 o
  -7   5   7       93.29       74.81      5.32 o
  -7   5   8      790.63      776.40      9.99 o
  -7   5   9      103.36       90.15      3.98 o
  -7   5  10     2165.40     2075.81     19.76 o
  -7   5  11      120.70      101.91      4.16 o
  -7   5  12      774.02      833.98     10.89 o
  -7   5  13      280.88      231.41      6.33 o
  -7   5  14      122.21      126.79      6.04 o
  -7   5  15       21.37       21.22      3.39 o
  -7   5  16       33.85       36.80      3.93 o
  -7   5  17       35.27       54.80      5.81 o
  -7   5  18       83.60      107.33      6.14 o
  -7   5  19       56.24       57.50      6.38 o
  -7   7   1     1057.51     1011.46     12.10 o
  -7   7   2        3.19        2.28      2.63 o
  -7   7   3      211.84      194.02      5.56 o
  -7   7   4      588.28      589.23      9.87 o
  -7   7   5     1876.86     1789.20     16.88 o
  -7   7   6     1079.36     1034.10     12.16 o
  -7   7   7     2645.34     2608.93     22.83 o
  -7   7   8     4553.92     4568.46     38.36 o
  -7   7   9      120.38       90.22      5.30 o
  -7   7  10     1540.48     1492.91     15.44 o
  -7   7  11     1017.23      982.22     13.00 o
  -7   7  12      568.44      607.56      9.80 o
  -7   7  13        8.40       14.07      3.66 o
  -7   7  14        3.60        3.81      3.59 o
  -7   7  15       62.72       52.30      5.19 o
  -7   7  16        7.43       -2.79      5.05 o
  -7   7  17       54.74       50.80      6.98 o
  -7   7  18        5.33        4.21      9.43 o
  -7   9   1      812.61      785.99     12.53 o
  -7   9   2      224.74      223.97      7.67 o
  -7   9   3      691.62      630.74     10.08 o
  -7   9   4       94.06       72.32      8.86 o
  -7   9   5       26.13       15.34      5.32 o
  -7   9   6      486.93      481.97     10.78 o
  -7   9   7      350.69      388.25      8.79 o
  -7   9   8      584.62      614.24     11.25 o
  -7   9   9     1025.95     1080.69     14.23 o
  -7   9  10     1499.15     1538.86     17.17 o
  -7   9  11      660.20      677.82     12.32 o
  -7   9  12        9.29       14.10      5.61 o
  -7   9  13      915.92      900.27     13.41 o
  -7   9  14       59.91       49.16      6.39 o
  -7   9  15       13.77       15.84      6.64 o
  -7   9  16       16.07       34.33     11.58 o
  -7  11   1      672.86      608.11     11.46 o
  -7  11   2      214.60      245.48      9.02 o
  -7  11   3      179.12      143.69      9.15 o
  -7  11   4      455.66      481.96     11.37 o
  -7  11   5        1.43        5.48      4.47 o
  -7  11   6        0.08       -2.60      4.36 o
  -7  11   7        1.39        6.30      4.78 o
  -7  11   8      357.19      395.12     11.73 o
  -7  11   9      170.93      168.80      7.29 o
  -7  11  10      417.23      436.62     14.59 o
  -7  11  11       35.22       38.82      6.79 o
  -7  11  12      228.36      271.75     13.56 o
  -7  11  13       27.76       28.34     11.13 o
  -7  11  14       46.40       13.14     20.00 o
  -7  13   1       24.61       22.49      6.33 o
  -7  13   2       22.99       18.92      6.64 o
  -7  13   3        0.34       11.52      7.16 o
  -7  13   4        0.22       -0.08      6.20 o
  -7  13   5      116.45      121.67     10.20 o
  -7  13   6       60.03       67.50      7.87 o
  -7  13   7        9.15       16.17      6.90 o
  -7  13   8       21.04       18.86      8.65 o
  -7  13   9       99.25      126.82      9.91 o
  -7  13  10        0.41       -7.71     12.50 o
  -6   0   2     3652.94     3418.09     35.78 o
  -6   0   4     2746.20     2687.74     29.15 o
  -6   0   6        3.56       14.17      4.46 o
  -6   0   8     5257.57     5577.34     57.60 o
  -6   0  10      418.89      412.15      8.02 o
  -6   0  12     2456.27     2220.40     29.76 o
  -6   0  14      939.97      811.64     12.85 o
  -6   0  16       47.06       56.01      4.24 o
  -6   0  18      133.96      119.41      9.59 o
  -6   0  20      118.14      126.03     29.47 o
  -6   2   1     4819.43     4648.00     33.58 o
  -6   2   2     6991.73     7411.19     55.69 o
  -6   2   3     3594.53     3443.37     25.68 o
  -6   2   4     1880.49     1939.72     15.63 o
  -6   2   5    11439.80    11517.20     85.39 o
  -6   2   6      366.46      290.84      6.20 o
  -6   2   7     4565.52     4652.47     34.19 o
  -6   2   8     2373.89     2529.49     20.05 o
  -6   2   9      515.86      382.31      6.29 o
  -6   2  10     1146.44     1056.83     11.27 o
  -6   2  11       27.90       25.03      2.36 o
  -6   2  12     1038.17     1014.90     10.90 o
  -6   2  13     1535.10     1593.60     15.21 o
  -6   2  14      408.44      412.39      6.68 o
  -6   2  15      155.40      165.65      4.84 o
  -6   2  16       24.07       18.06      3.94 o
  -6   2  17       60.18       48.31      3.08 o
  -6   2  18      159.27      144.91      6.27 o
  -6   2  19      150.61      152.00     14.74 o
  -6   2  20      228.16      246.12     10.41 o
  -6   4   1       46.09       67.07      3.05 o
  -6   4   2       20.98       23.64      2.73 o
  -6   4   3     4007.41     4563.61     36.26 o
  -6   4   4     5851.56     6645.33     50.97 o
  -6   4   5      302.26      304.41      5.65 o
  -6   4   6     7597.23     8230.84     62.62 o
  -6   4   7      703.43      669.59      7.86 o
  -6   4   8     2405.33     2417.75     19.86 o
  -6   4   9     1015.16     1012.08     17.06 o
  -6   4  10      537.04      535.36      7.65 o
  -6   4  11      434.76      440.24      6.64 o
  -6   4  12        9.99        4.22      2.25 o
  -6   4  13       60.56       53.32      3.11 o
  -6   4  14       65.52       70.86      3.63 o
  -6   4  15      135.75      100.96      4.28 o
  -6   4  16       55.49       43.66      3.61 o
  -6   4  17       74.37       54.04      4.08 o
  -6   4  18      173.52      179.45      8.27 o
  -6   4  19      360.67      351.55     18.10 o
  -6   6   1       25.94       28.39      2.82 o
  -6   6   2       61.46       91.47      3.83 o
  -6   6   3      740.51      780.42     10.38 o
  -6   6   4        9.80        6.70      2.57 o
  -6   6   5       52.96       62.52      4.62 o
  -6   6   6     9858.41    10660.20     75.58 o
  -6   6   7     1120.18     1182.18     12.23 o
  -6   6   8     1468.57     1412.37     13.81 o
  -6   6   9      344.31      327.69      6.91 o
  -6   6  10     1315.81     1398.37     13.98 o
  -6   6  11       15.72        7.73      2.83 o
  -6   6  12      254.89      229.28      6.15 o
  -6   6  13        2.25        4.18      2.89 o
  -6   6  14       40.46       28.92      3.73 o
  -6   6  15      151.11      138.41      5.40 o
  -6   6  16       72.91       68.05      6.05 o
  -6   6  17       13.82        3.61      4.86 o
  -6   6  18      125.88      112.14      7.46 o
  -6   8   1      514.42      522.54      8.45 o
  -6   8   2       27.92       16.81      2.80 o
  -6   8   3     1578.76     1547.80     15.39 o
  -6   8   4      661.13      681.63     11.10 o
  -6   8   5     7131.72     7508.53     55.49 o
  -6   8   6     1089.93     1103.98     13.94 o
  -6   8   7     5733.14     5759.72     44.05 o
  -6   8   8     1289.17     1281.44     14.58 o
  -6   8   9      334.71      312.17      8.86 o
  -6   8  10       38.08       39.61      4.45 o
  -6   8  11     1026.20     1028.93     16.01 o
  -6   8  12       14.63        8.08      4.31 o
  -6   8  13        2.51        3.38      3.89 o
  -6   8  14        1.90        1.83      3.79 o
  -6   8  15       43.36       50.24      5.56 o
  -6   8  16        0.59       -3.45      5.74 o
  -6   8  17      134.88      115.19      8.95 o
  -6  10   1     1354.81     1255.63     14.83 o
  -6  10   2       65.55       67.08      4.77 o
  -6  10   3       33.90       36.27      3.94 o
  -6  10   4      813.98      867.68     12.13 o
  -6  10   5       83.20       81.58      4.97 o
  -6  10   6     3385.64     3581.04     30.60 o
  -6  10   7       14.43       42.07      4.41 o
  -6  10   8     1196.05     1208.44     15.06 o
  -6  10   9      165.43      157.26      9.02 o
  -6  10  10       58.07       47.95      4.96 o
  -6  10  11       95.39       97.86      6.07 o
  -6  10  12       22.31       18.24      5.03 o
  -6  10  13       65.62       55.79      7.07 o
  -6  10  14        3.51        2.47      8.40 o
  -6  10  15      100.22      132.25     14.08 o
  -6  12   1       10.04        3.93      4.89 o
  -6  12   2       53.50       39.41      5.40 o
  -6  12   3       76.21      102.06      9.39 o
  -6  12   4      586.22      574.85     12.27 o
  -6  12   5      102.63       81.82      6.15 o
  -6  12   6      620.01      667.05     13.15 o
  -6  12   7      290.21      317.86     11.35 o
  -6  12   8       26.98       42.77      6.08 o
  -6  12   9        9.87       11.04      5.67 o
  -6  12  10       77.49       83.57      7.67 o
  -6  12  11       29.69       30.60      9.18 o
  -6  12  12        4.74        8.16     14.21 o
  -6  14   1       18.70        6.01      7.50 o
  -6  14   2        5.00        7.27      7.06 o
  -6  14   3      122.51      127.52      8.48 o
  -6  14   4        5.83       11.35      7.55 o
  -6  14   5      129.59      151.00     11.89 o
  -6  14   6        3.19        7.98      7.61 o
  -6  14   7      216.28      210.79     16.44 o
  -5   1   1     2780.23     2845.86     20.88 o
  -5   1   2     3108.40     3617.41     28.43 o
  -5   1   3     4326.40     4371.67     36.09 o
  -5   1   4      462.11      415.39      5.42 o
  -5   1   5     4963.80     5032.17     38.53 o
  -5   1   6     1139.15     1210.26     10.85 o
  -5   1   7        4.55        7.42      1.88 o
  -5   1   8      470.56      370.75      8.12 o
  -5   1   9     4500.49     4790.21     34.65 o
  -5   1  10      615.94      576.67      6.55 o
  -5   1  11      466.72      457.29      6.23 o
  -5   1  12       12.46       14.95      2.02 o
  -5   1  13      599.87      621.03      7.27 o
  -5   1  14     2198.43     2125.29     17.31 o
  -5   1  15      721.09      697.68      7.78 o
  -5   1  16       62.12       69.16      2.72 o
  -5   1  17       62.81       70.50      5.08 o
  -5   1  18       34.90       52.11      4.82 o
  -5   1  19        1.50       -2.25      4.86 o
  -5   1  20       18.83       32.20      5.43 o
  -5   3   1     9933.75    10270.10     71.89 o
  -5   3   2     1240.29     1199.85     11.14 o
  -5   3   3     2540.84     2449.03     27.88 o
  -5   3   4     1545.31     1489.68     16.00 o
  -5   3   5     7510.07     7591.46     57.45 o
  -5   3   6     2587.69     2908.56     23.92 o
  -5   3   7      210.97      136.24      3.98 o
  -5   3   8      117.66      119.86      3.71 o
  -5   3   9      490.26      540.10      6.50 o
  -5   3  10     1999.71     2055.97     16.97 o
  -5   3  11        0.21        3.34      1.95 o
  -5   3  12       25.73       22.16      2.71 o
  -5   3  13      275.21      230.50      4.80 o
  -5   3  14       18.48       27.28      2.60 o
  -5   3  15      453.76      408.88      6.42 o
  -5   3  16        4.35        5.63      2.33 o
  -5   3  17      693.91      713.24     10.43 o
  -5   3  18        0.03       -0.29      4.52 o
  -5   3  19       77.04      102.19      9.75 o
  -5   5   1     2397.95     2568.97     47.28 o
  -5   5   2     2760.64     2456.93     23.03 o
  -5   5   3       20.83       13.89      1.83 o
  -5   5   4     4133.60     4192.30     33.70 o
  -5   5   5      171.59      221.28      4.93 o
  -5   5   6     1640.25     1628.09     15.46 o
  -5   5   7       30.50       14.18      2.19 o
  -5   5   8     1066.63     1107.85     13.15 o
  -5   5   9       54.52       47.54      3.07 o
  -5   5  10      177.97      170.72      4.60 o
  -5   5  11       56.44       42.94      2.82 o
  -5   5  12      370.91      399.89      6.59 o
  -5   5  13        0.17       -0.88      2.43 o
  -5   5  14      330.95      265.34      6.70 o
  -5   5  15      173.18      172.95      5.58 o
  -5   5  16      119.76      119.29      4.71 o
  -5   5  17       13.47       23.93      3.81 o
  -5   5  18      393.54      402.16     10.82 o
  -5   5  19       13.77       20.52      8.81 o
  -5   7   1      128.08      125.71      4.72 o
  -5   7   2     1609.99     1512.77     15.40 o
  -5   7   3     3642.77     3945.48     31.35 o
  -5   7   4     2873.49     2873.18     25.34 o
  -5   7   5       56.94       39.69      3.60 o
  -5   7   6     1682.30     1514.57     16.83 o
  -5   7   7      149.67      128.09      5.33 o
  -5   7   8        2.36        1.64      2.40 o
  -5   7   9     1032.65     1014.32     12.31 o
  -5   7  10      543.99      508.61      8.47 o
  -5   7  11        7.68       10.62      3.23 o
  -5   7  12       11.52       12.33      3.17 o
  -5   7  13      707.95      653.66     10.52 o
  -5   7  14      266.95      229.23      7.10 o
  -5   7  15      520.34      481.55     10.67 o
  -5   7  16      231.74      274.72      9.43 o
  -5   7  17       73.79       80.85      5.75 o
  -5   7  18       79.63       77.88     13.68 o
  -5   9   1     1815.83     1843.54     20.48 o
  -5   9   2     2254.38     2363.28     22.67 o
  -5   9   3     1061.60     1071.81     12.65 o
  -5   9   4      953.85      992.35     12.18 o
  -5   9   5     4633.31     4624.70     36.60 o
  -5   9   6       67.60       66.14      4.97 o
  -5   9   7     1310.60     1340.93     14.74 o
  -5   9   8      997.59      977.58     13.28 o
  -5   9   9      333.30      344.99      8.29 o
  -5   9  10       64.83       54.89      4.80 o
  -5   9  11       65.54       67.68      4.53 o
  -5   9  12      414.41      414.64      9.63 o
  -5   9  13      129.39      120.22      7.46 o
  -5   9  14      227.46      239.23     10.57 o
  -5   9  15      215.86      253.83     11.19 o
  -5   9  16      137.92      104.28     10.19 o
  -5  11   1      176.03      161.60      6.76 o
  -5  11   2      201.36      179.06      8.83 o
  -5  11   3      264.28      228.77      8.55 o
  -5  11   4     1244.55     1389.73     16.42 o
  -5  11   5        0.17        7.31      4.13 o
  -5  11   6      354.51      357.73      9.76 o
  -5  11   7      282.44      271.94      9.29 o
  -5  11   8      197.30      178.70      7.31 o
  -5  11   9        4.06       -8.90      5.01 o
  -5  11  10      428.26      445.72     12.25 o
  -5  11  11       98.95       86.79      7.40 o
  -5  11  12        7.14        6.28      6.46 o
  -5  11  13      282.28      279.72     15.60 o
  -5  11  14        5.79       17.93     11.84 o
  -5  13   1       29.79       43.46      6.38 o
  -5  13   2      102.89      113.98      7.96 o
  -5  13   3      408.92      456.14     12.67 o
  -5  13   4      175.17      157.51      9.43 o
  -5  13   5        1.84        7.42      5.61 o
  -5  13   6       86.23       98.50      7.03 o
  -5  13   7        5.49        1.92      6.13 o
  -5  13   8        5.27        6.15      7.00 o
  -5  13   9       52.56       39.89      9.09 o
  -5  13  10        0.90      -11.61     12.10 o
  -4   0   2      375.63      412.42      7.29 o
  -4   0   4      937.12      826.14     14.88 o
  -4   0   6     9460.72     8954.51    125.28 o
  -4   0   8       68.71       58.25      3.27 o
  -4   0  10      248.23      252.66      5.51 o
  -4   0  12    11281.70    11328.40    110.37 o
  -4   0  14     1671.48     1649.96     18.96 o
  -4   0  16        0.80       12.14      4.79 o
  -4   0  18      321.38      302.75     12.13 o
  -4   2   1    34237.50    35251.90    342.81 o
  -4   2   2       32.58       15.15      1.28 o
  -4   2   3     1327.27     1537.09     19.54 o
  -4   2   4      784.48      865.01     12.08 o
  -4   2   5     1258.83     1101.82      9.53 o
  -4   2   6    14394.30    16265.70    118.66 o
  -4   2   7    20436.20    21755.40    158.20 o
  -4   2   8     3271.87     3850.19     30.38 o
  -4   2   9      111.41       87.16      2.99 o
  -4   2  10        1.14        7.77      1.63 o
  -4   2  11        2.84        6.91      1.60 o
  -4   2  12       41.50       25.04      2.19 o
  -4   2  13      350.24      328.27      4.85 o
  -4   2  14      254.31      267.02      5.38 o
  -4   2  15      120.89      147.59      4.75 o
  -4   2  16      105.01      105.07      5.79 o
  -4   2  17       11.88       11.49      5.17 o
  -4   2  18        0.00       -6.15      4.71 o
  -4   2  19       73.67       69.37      5.53 o
  -4   4   1      191.62      165.38      3.58 o
  -4   4   2     2790.63     3082.55     24.95 o
  -4   4   3       85.46      124.00      3.34 o
  -4   4   4      109.00       90.74      3.68 o
  -4   4   5     1822.97     1720.85     14.49 o
  -4   4   6    13935.20    14690.50    101.03 o
  -4   4   7      641.20      776.66      8.57 o
  -4   4   8       16.17        3.75      1.55 o
  -4   4   9      231.25      215.13      4.48 o
  -4   4  10      187.03      178.99      4.34 o
  -4   4  11       11.76       11.03      2.02 o
  -4   4  12      503.52      454.27      6.18 o
  -4   4  13      396.27      397.06      5.99 o
  -4   4  14      721.19      759.43      8.32 o
  -4   4  15      192.13      208.39      4.79 o
  -4   4  16       34.55       31.67      3.94 o
  -4   4  17        2.42        7.14      3.64 o
  -4   4  18       16.62       16.55      4.99 o
  -4   4  19       88.70      119.50      7.37 o
  -4   6   1      346.88      453.11      6.70 o
  -4   6   2       91.89       76.69      3.51 o
  -4   6   3     1585.70     1489.30     13.97 o
  -4   6   4     1207.26     1153.38     12.14 o
  -4   6   5       27.62       35.35      3.03 o
  -4   6   6     2297.77     2245.88     18.79 o
  -4   6   7      110.07      100.40      4.18 o
  -4   6   8     1497.96     1451.23     19.77 o
  -4   6   9       27.29       23.22      2.48 o
  -4   6  10      190.70      180.37      4.90 o
  -4   6  11       94.97       96.61      4.34 o
  -4   6  12      754.29      616.46      9.71 o
  -4   6  13       51.70       41.92      3.10 o
  -4   6  14      110.23      152.76      5.34 o
  -4   6  15      244.88      226.37      6.23 o
  -4   6  16       50.04       67.08      3.90 o
  -4   6  17        3.34        4.45      4.61 o
  -4   6  18       27.32       31.51      6.53 o
  -4   8   1     2001.01     2022.39     19.32 o
  -4   8   2      598.09      583.71      9.39 o
  -4   8   3       36.61       22.84      2.84 o
  -4   8   4       27.53       18.49      2.60 o
  -4   8   5     1690.12     1682.07     16.09 o
  -4   8   6        3.62        4.94      2.64 o
  -4   8   7     2815.93     2880.93     24.28 o
  -4   8   8      776.86      722.73     10.48 o
  -4   8   9      278.99      245.96      6.50 o
  -4   8  10      136.67      122.14      7.18 o
  -4   8  11      512.09      499.55      8.66 o
  -4   8  12       23.36       34.54      3.96 o
  -4   8  13      249.50      266.32      7.23 o
  -4   8  14       75.99       75.94      4.96 o
  -4   8  15      297.46      286.08     11.06 o
  -4   8  16       75.58       81.38      6.13 o
  -4   8  17        1.54        9.06      5.65 o
  -4  10   1       50.20       53.72      3.95 o
  -4  10   2      989.16      922.31     12.09 o
  -4  10   3       64.39       81.24      4.87 o
  -4  10   4        7.46        3.17      3.57 o
  -4  10   5     2542.49     2583.15     23.49 o
  -4  10   6     1839.21     1983.30     19.49 o
  -4  10   7      110.94      108.36      5.27 o
  -4  10   8      244.73      246.19      8.05 o
  -4  10   9      100.65      107.92      5.69 o
  -4  10  10        0.92       -2.81      3.89 o
  -4  10  11       16.23       11.93      4.06 o
  -4  10  12      257.43      238.37      9.83 o
  -4  10  13       44.02       55.24      7.36 o
  -4  10  14      259.03      269.36     14.53 o
  -4  10  15       18.54        8.04      9.28 o
  -4  12   1       18.56       35.05      4.89 o
  -4  12   2      320.03      294.51     11.64 o
  -4  12   3       45.06       63.10      6.00 o
  -4  12   4       46.58       41.88      5.25 o
  -4  12   5       34.08       36.13      5.18 o
  -4  12   6      198.93      179.81      9.03 o
  -4  12   7       11.83       17.56      5.19 o
  -4  12   8       12.35       11.13      5.75 o
  -4  12   9       16.83       13.84      6.00 o
  -4  12  10       24.64        8.85      6.35 o
  -4  12  11       41.54       39.20      9.19 o
  -4  12  12       15.18       -1.47     30.52 o
  -4  14   1       23.76       32.77      6.90 o
  -4  14   2        2.04        6.78      6.80 o
  -4  14   3       83.99       84.51      7.63 o
  -4  14   4        4.68       10.78      6.83 o
  -4  14   5       18.50       22.09      6.99 o
  -4  14   6       45.89       57.16      9.28 o
  -4  14   7       51.72       52.39      9.18 o
  -4  14   8        6.26        4.68     12.29 o
  -3   1   1     6990.59     7361.84     53.66 o
  -3   1   2     3952.93     3755.14     67.31 o
  -3   1   3     4671.76     4299.97     48.24 o
  -3   1   4    23134.90    23294.60    172.34 o
  -3   1   5     8284.79     8300.00     65.81 o
  -3   1   6     3435.33     3549.28     27.47 o
  -3   1   7      185.04      172.12      2.82 o
  -3   1   8       33.92       61.26      2.32 o
  -3   1   9      485.43      491.43      5.15 o
  -3   1  10        5.66       12.52      1.44 o
  -3   1  11        2.07        1.54      1.18 o
  -3   1  12      612.83      590.05      5.87 o
  -3   1  13       65.84       82.28      3.11 o
  -3   1  14     3108.87     3099.17     33.41 o
  -3   1  15       11.07        6.08      2.86 o
  -3   1  16       14.15       18.37      3.19 o
  -3   1  17       80.36       78.72      4.81 o
  -3   1  18       29.52       33.85      4.76 o
  -3   1  19        3.33       -1.23      4.28 o
  -3   3   1     1139.17     1054.97      9.55 o
  -3   3   2     9359.26     9827.44     88.35 o
  -3   3   3     1583.97     1159.99     13.67 o
  -3   3   4     3577.31     3535.05     27.50 o
  -3   3   5     5161.29     5023.04     44.38 o
  -3   3   6     2098.65     2226.81     19.83 o
  -3   3   7       25.63       11.50      1.42 o
  -3   3   8     4177.69     4513.53     34.78 o
  -3   3   9      240.82      224.74      3.79 o
  -3   3  10       61.70       38.81      2.02 o
  -3   3  11      454.03      459.10      5.53 o
  -3   3  12       55.44       58.35      2.26 o
  -3   3  13       41.36       38.20      2.25 o
  -3   3  14       69.62       66.04      3.27 o
  -3   3  15      304.38      282.77      7.87 o
  -3   3  16       40.13       43.15      3.92 o
  -3   3  17      226.88      257.24      8.30 o
  -3   3  18       73.13       79.86      6.53 o
  -3   3  19       11.11       16.91      5.29 o
  -3   5   1     3874.86     4337.16     32.62 o
  -3   5   2       77.56       46.05      4.25 o
  -3   5   3       23.04       27.57      2.09 o
  -3   5   4     2908.40     2719.13     64.19 o
  -3   5   5     2421.29     2456.73     20.85 o
  -3   5   6     1808.16     1854.71     16.53 o
  -3   5   7      159.64      185.55      4.19 o
  -3   5   8       32.50       23.03      2.31 o
  -3   5   9      240.22      236.96      4.65 o
  -3   5  10     1710.57     1742.10     15.01 o
  -3   5  11       86.46       89.14      3.97 o
  -3   5  12      333.28      316.19      5.43 o
  -3   5  13      104.47       81.89      4.03 o
  -3   5  14      149.99      114.19      4.13 o
  -3   5  15       19.75       10.97      3.39 o
  -3   5  16      186.14      208.29      6.91 o
  -3   5  17       48.53       63.30      5.51 o
  -3   5  18       79.12      114.35     13.26 o
  -3   7   1     3203.07     3247.65     25.89 o
  -3   7   2     2614.62     2666.01     25.13 o
  -3   7   3     1802.30     1713.84     16.36 o
  -3   7   4     2734.30     2712.58     22.14 o
  -3   7   5     4198.26     4353.24     35.46 o
  -3   7   6      367.79      359.74      6.27 o
  -3   7   7      177.77      180.84      5.40 o
  -3   7   8      501.10      500.03      7.28 o
  -3   7   9        0.79        0.47      2.29 o
  -3   7  10        0.28       -3.45      2.26 o
  -3   7  11       57.59       78.41      4.38 o
  -3   7  12      579.66      577.66      8.27 o
  -3   7  13        5.06        2.83      2.90 o
  -3   7  14      230.42      204.66      6.04 o
  -3   7  15       39.44       34.89      3.69 o
  -3   7  16        0.09        1.44      4.87 o
  -3   7  17      277.68      257.42     10.55 o
  -3   9   1      124.66      144.04      5.67 o
  -3   9   2       89.66       91.59      5.77 o
  -3   9   3     4608.55     4650.87     36.23 o
  -3   9   4      666.22      656.33     12.24 o
  -3   9   5      897.27      889.55     11.35 o
  -3   9   6      232.67      228.66      7.31 o
  -3   9   7     2083.86     2192.52     20.08 o
  -3   9   8      111.81      112.89      8.36 o
  -3   9   9      608.43      590.11      9.38 o
  -3   9  10       34.53       21.99      3.93 o
  -3   9  11       18.02       17.44      3.58 o
  -3   9  12        2.35       -2.02      3.52 o
  -3   9  13        1.11        4.72      4.66 o
  -3   9  14        1.12        2.43      4.91 o
  -3   9  15      167.13      186.28      9.88 o
  -3   9  16        3.55        8.38      6.41 o
  -3  11   1      174.04      173.63     14.49 o
  -3  11   2     1517.24     1512.04     16.60 o
  -3  11   3      444.17      430.68     10.58 o
  -3  11   4        1.35        3.06      4.34 o
  -3  11   5      927.30      898.74     12.74 o
  -3  11   6     1511.90     1548.26     17.29 o
  -3  11   7      463.13      460.55     11.45 o
  -3  11   8       70.52       70.27      6.39 o
  -3  11   9      198.05      185.53      7.25 o
  -3  11  10      201.80      210.28      8.04 o
  -3  11  11      122.81      134.28      8.30 o
  -3  11  12        0.01      -10.59      5.83 o
  -3  11  13      138.46      159.50     12.91 o
  -3  13   1       77.97       93.00      8.35 o
  -3  13   2      103.98       79.63      6.38 o
  -3  13   3      103.02      133.73      7.12 o
  -3  13   4       15.86       16.81      5.57 o
  -3  13   5      225.21      244.96      9.77 o
  -3  13   6        1.11        2.01      5.96 o
  -3  13   7       23.04       20.52      6.00 o
  -3  13   8       15.44       16.76      7.37 o
  -3  13   9       24.02       22.82      8.41 o
  -3  13  10       53.71       60.19     12.26 o
  -3  15   1       94.36       87.87      8.97 o
  -3  15   2       65.20       78.99      9.94 o
  -3  15   3       92.63      123.29     12.00 o
  -3  15   4        1.86       -0.61     11.92 o
  -2   0   2     3648.29     3443.15    172.32 o
  -2   0   4    45320.80    45549.00    506.52 o
  -2   0   6     2743.22     2701.77     31.80 o
  -2   0   8    17833.40    18228.80    174.71 o
  -2   0  10      216.51      206.34      3.90 o
  -2   0  12      651.75      627.72     12.65 o
  -2   0  14      993.39      988.75     18.61 o
  -2   0  16      628.00      546.47     13.01 o
  -2   0  18      107.34       90.22      6.81 o
  -2   2   1    26280.10    25507.00    204.41 o
  -2   2   2       33.07       51.64      2.11 o
  -2   2   3     3546.95     3384.80     27.93 o
  -2   2   4    12130.30    13474.30    106.17 o
  -2   2   5      579.46      465.30      4.99 o
  -2   2   6     5030.93     5494.88     39.31 o
  -2   2   7     1120.80     1019.43      8.97 o
  -2   2   8      178.98      191.08      3.05 o
  -2   2   9      293.06      281.15      3.54 o
  -2   2  10      867.01      913.44      8.45 o
  -2   2  11     1159.72     1142.95     11.13 o
  -2   2  12      556.96      538.03      6.46 o
  -2   2  13       91.65       88.50      4.69 o
  -2   2  14      124.70      122.61      6.26 o
  -2   2  15      175.72      190.89      5.99 o
  -2   2  16      323.50      324.53      7.69 o
  -2   2  17        0.07        0.00      3.09 o
  -2   2  18       26.93       26.81      4.57 o
  -2   2  19       36.68       33.32      4.79 o
  -2   4   1     6770.66     6382.85     44.75 o
  -2   4   2      805.78      754.05      7.61 o
  -2   4   3     1620.66     1683.52     18.56 o
  -2   4   4       21.19        7.97      1.33 o
  -2   4   5      158.32      164.90      3.71 o
  -2   4   6     6805.59     7807.36     58.25 o
  -2   4   7     2071.39     2221.90     17.43 o
  -2   4   8       39.60       79.78      2.70 o
  -2   4   9       13.27       20.40      1.97 o
  -2   4  10        5.38       19.44      1.75 o
  -2   4  11        2.99        2.15      1.65 o
  -2   4  12      763.29      726.28      7.20 o
  -2   4  13      531.67      541.23      9.85 o
  -2   4  14      325.73      309.89      5.82 o
  -2   4  15      107.40      129.18      7.51 o
  -2   4  16        9.21       19.14      3.70 o
  -2   4  17       11.26       20.12      4.16 o
  -2   4  18       12.31        6.42      4.91 o
  -2   6   1     2999.05     3426.04     27.90 o
  -2   6   2      808.41      843.25     10.29 o
  -2   6   3      117.60      111.44      3.57 o
  -2   6   4        0.78        3.91      2.10 o
  -2   6   5      784.00      800.94      9.03 o
  -2   6   6     1380.53     1252.94     12.44 o
  -2   6   7      397.01      409.97      7.01 o
  -2   6   8      148.80      113.38      3.87 o
  -2   6   9        0.13        0.88      1.82 o
  -2   6  10        3.65        2.28      2.07 o
  -2   6  11       17.37       21.48      2.43 o
  -2   6  12      763.88      788.93      9.36 o
  -2   6  13        0.02       -0.51      2.26 o
  -2   6  14     1007.49     1015.91     12.45 o
  -2   6  15       45.61       32.81      3.74 o
  -2   6  16       32.87       53.54      4.88 o
  -2   6  17        0.48        0.36      4.88 o
  -2   8   1     3055.35     2953.57     26.27 o
  -2   8   2       25.26       31.76      2.99 o
  -2   8   3      185.97      163.92      5.49 o
  -2   8   4        7.34        0.83      2.22 o
  -2   8   5     1038.25     1073.29     12.38 o
  -2   8   6       11.08        7.44      2.48 o
  -2   8   7      966.78      962.05     11.70 o
  -2   8   8      171.09      178.26      5.45 o
  -2   8   9       21.06       14.42      2.75 o
  -2   8  10       33.30       25.92      3.46 o
  -2   8  11     1208.09     1165.64     12.56 o
  -2   8  12        3.49        6.93      3.00 o
  -2   8  13      175.73      187.10      6.84 o
  -2   8  14       54.68       46.98      4.27 o
  -2   8  15      236.72      248.27     16.85 o
  -2   8  16       58.40       69.28      6.33 o
  -2  10   1       81.25       59.06      3.95 o
  -2  10   2      400.41      388.22      8.72 o
  -2  10   3      211.88      185.23      8.40 o
  -2  10   4     1070.46      976.20     13.18 o
  -2  10   5      667.46      727.15     10.65 o
  -2  10   6     1017.57     1018.44     12.85 o
  -2  10   7     1382.38     1440.27     15.99 o
  -2  10   8      306.65      296.17     12.92 o
  -2  10   9      321.64      311.04      8.03 o
  -2  10  10      110.21      108.94      5.30 o
  -2  10  11        2.82        6.60      4.06 o
  -2  10  12      385.52      397.95     11.41 o
  -2  10  13       60.58       67.01      6.44 o
  -2  10  14       28.09       33.85      7.77 o
  -2  12   1      207.44      201.67      8.12 o
  -2  12   2       49.53       52.90      5.69 o
  -2  12   3        8.14       23.30      4.54 o
  -2  12   4      364.72      349.52      9.94 o
  -2  12   5      382.32      395.39     10.27 o
  -2  12   6       96.29       97.29      6.06 o
  -2  12   7       95.04      100.58      6.99 o
  -2  12   8      110.88      128.11      7.51 o
  -2  12   9        0.32       -5.54      5.45 o
  -2  12  10        1.32      -15.09      6.27 o
  -2  12  11       49.61       51.71      9.24 o
  -2  12  12       76.39       74.46     20.00 o
  -2  14   1       21.13       27.72      6.70 o
  -2  14   2       48.47       62.29      7.08 o
  -2  14   3        6.77       10.27      6.34 o
  -2  14   4       59.87       54.73      7.13 o
  -2  14   5        1.56       10.47      7.44 o
  -2  14   6        3.84       15.34      7.67 o
  -2  14   7       63.90       86.08     12.06 o
  -2  14   8       25.55       16.78     28.94 o
  -1   1   2    24184.50    22613.50    644.59 o
  -1   1   3    43532.20    44612.80    323.49 o
  -1   1   4    25819.20    26509.60    181.17 o
  -1   1   5    15328.30    15642.90    114.44 o
  -1   1   6     3058.66     3182.34     22.32 o
  -1   1   7      346.46      387.88      3.60 o
  -1   1   8        0.57        0.84      0.94 o
  -1   1   9     1006.20     1119.03     12.76 o
  -1   1  10      126.82      114.61      4.83 o
  -1   1  11       60.68       70.20      5.77 o
  -1   1  12     1579.35     1546.85     17.10 o
  -1   1  13     2763.88     2734.22     28.68 o
  -1   1  14     1537.90     1449.16     35.97 o
  -1   1  15       32.02       53.88      3.00 o
  -1   1  16       27.56       25.14      2.86 o
  -1   1  17      201.87      176.44      7.14 o
  -1   1  18       18.63       15.63      4.79 o
  -1   3   1    18739.50    18318.10    154.45 o
  -1   3   2     4985.71     5235.70     39.04 o
  -1   3   3     6272.51     6019.43     54.11 o
  -1   3   4     1990.36     1845.26     22.19 o
  -1   3   5    11371.60    11227.10     76.61 o
  -1   3   6      271.75      328.05      4.52 o
  -1   3   7       12.12       10.37      1.17 o
  -1   3   8     7563.10     8497.67     58.46 o
  -1   3   9      675.54      695.09      6.30 o
  -1   3  10       89.00       63.72      2.72 o
  -1   3  11     1218.41     1135.98     11.05 o
  -1   3  12      240.89      234.97      6.30 o
  -1   3  13        1.08        1.42      2.46 o
  -1   3  14        1.32        4.15      2.92 o
  -1   3  15       37.49       48.59      4.26 o
  -1   3  16      184.66      172.17      6.18 o
  -1   3  17      254.17      240.05     11.55 o
  -1   3  18        8.83       17.89      7.37 o
  -1   5   1      185.60      184.82      3.85 o
  -1   5   2    13651.60    14879.40    117.66 o
  -1   5   3     1560.66     1566.29     14.36 o
  -1   5   4      319.12      270.37      4.86 o
  -1   5   5     1511.09     1470.57     14.07 o
  -1   5   6     2642.08     2867.46     23.46 o
  -1   5   7      185.03      151.66      3.74 o
  -1   5   8       65.09       59.09      2.73 o
  -1   5   9       28.37       36.91      2.25 o
  -1   5  10       72.28       70.60      2.68 o
  -1   5  11      244.98      229.44      4.20 o
  -1   5  12      814.57      765.60     18.04 o
  -1   5  13       40.20       28.40      2.77 o
  -1   5  14      505.74      436.46      6.85 o
  -1   5  15       31.70       17.89      4.01 o
  -1   5  16      229.74      240.92     13.37 o
  -1   5  17        2.07       10.42      4.42 o
  -1   7   1     1602.79     2102.82     20.81 o
  -1   7   2      514.97      597.98      7.96 o
  -1   7   3      774.66      778.39     10.92 o
  -1   7   4     1359.18     1319.05     12.50 o
  -1   7   5      224.25      223.67      5.51 o
  -1   7   6      636.55      693.70     11.15 o
  -1   7   7      265.94      233.36      5.36 o
  -1   7   8      892.11      879.58      9.66 o
  -1   7   9      245.54      234.48      5.28 o
  -1   7  10      594.00      619.72      8.02 o
  -1   7  11       99.26       97.26      4.04 o
  -1   7  12      235.76      222.83      5.53 o
  -1   7  13        5.83        3.58      2.44 o
  -1   7  14        0.14        7.24      4.75 o
  -1   7  15       19.63       21.11      5.79 o
  -1   7  16       11.66        5.97      4.38 o
  -1   9   1      771.35      721.29     10.28 o
  -1   9   2      566.34      564.51      9.20 o
  -1   9   3     1892.11     1874.59     18.75 o
  -1   9   4        1.46        4.72      2.77 o
  -1   9   5     2583.65     2533.50     21.95 o
  -1   9   6     1323.79     1272.17     14.48 o
  -1   9   7     2557.93     2580.33     22.36 o
  -1   9   8     1113.78     1099.05     12.68 o
  -1   9   9     1137.33     1164.59     13.15 o
  -1   9  10       12.30        7.46      3.42 o
  -1   9  11      160.67      178.31      6.40 o
  -1   9  12        3.03        3.17      3.41 o
  -1   9  13        8.97       13.93      4.65 o
  -1   9  14        4.83        5.71      5.41 o
  -1   9  15       50.20       49.65      7.48 o
  -1  11   1       15.18       30.39      4.18 o
  -1  11   2      951.36      923.84     19.41 o
  -1  11   3      442.86      477.69      9.62 o
  -1  11   4      408.76      396.41      9.05 o
  -1  11   5      688.63      654.51     11.53 o
  -1  11   6        0.01       -1.85      3.82 o
  -1  11   7       18.02       14.61      4.06 o
  -1  11   8       39.70       40.55      5.00 o
  -1  11   9      408.21      382.53     10.00 o
  -1  11  10      143.19      157.17      7.14 o
  -1  11  11       25.81       33.19      7.11 o
  -1  11  12       17.99       19.47      8.47 o
  -1  11  13        6.89        7.77      9.59 o
  -1  13   1      764.34      712.14     14.31 o
  -1  13   2      145.79      114.19      9.15 o
  -1  13   3       67.70       69.69      5.90 o
  -1  13   4       12.61       14.48      5.03 o
  -1  13   5      216.25      244.55      9.73 o
  -1  13   6       99.43       82.58      7.91 o
  -1  13   7       80.46       77.40      7.19 o
  -1  13   8        0.46       -7.45      6.82 o
  -1  13   9        1.17        5.93     10.40 o
  -1  13  10       55.62       51.00     12.88 o
  -1  15   1       20.34       33.95      8.68 o
  -1  15   2        0.87       18.61      8.74 o
  -1  15   3       15.11       22.22      9.08 o
  -1  15   4       55.96       49.87     10.50 o
   0   0   6     1314.54      948.72     14.14 o
   0   0   8     1928.28     2185.96     31.26 o
   0   0  10     1489.24     1594.42     23.82 o
   0   0  12     3265.60     3146.74     61.04 o
   0   0  14     2782.16     2770.99     40.17 o
   0   2   0      689.10      732.83     19.20 o
   0   2   1    22159.50    20356.30    394.52 o
   0   2   2      458.82      405.44      4.30 o
   0   2   3     7236.70     7109.55     56.07 o
   0   2   4      651.50      637.98      5.73 o
   0   2   5     1459.24     1400.55     11.26 o
   0   2   6     3155.85     3587.21     24.93 o
   0   2   7       11.21       29.34      1.46 o
   0   2   8     5045.49     5300.15     42.25 o
   0   2   9      727.00      774.99      9.43 o
   0   2  10      452.02      421.83      6.25 o
   0   2  11     1579.57     1552.66     17.10 o
   0   2  12       14.51       11.92      2.21 o
   0   2  13      924.78      894.75     12.92 o
   0   2  14       45.84       45.94      3.40 o
   0   2  15       32.48       34.76      4.47 o
   0   2  16      159.71      154.74     14.21 o
   0   2  17      110.77      102.03      7.44 o
   0   4   0     1075.43      999.00     12.10 o
   0   4   1     5702.43     5392.70     38.00 o
   0   4   2      174.28      112.98      2.60 o
   0   4   3     5426.79     5415.41     62.89 o
   0   4   4     1879.36     1924.86     16.02 o
   0   4   5     2518.52     2763.53     20.51 o
   0   4   6     1449.87     1279.98     10.76 o
   0   4   7     4061.14     4471.24     34.09 o
   0   4   8      265.90      286.69      4.00 o
   0   4   9      367.73      349.13      5.26 o
   0   4  10      350.23      345.58      5.32 o
   0   4  11      296.19      291.46      5.13 o
   0   4  12      931.63      917.81      9.51 o
   0   4  13      751.97      756.80     11.12 o
   0   4  14      830.12      840.27     12.18 o
   0   4  15      149.47      186.37      6.34 o
   0   4  16        0.27        7.50      3.39 o
   0   4  17        1.60       -3.58      6.31 o
   0   6   0    16034.30    17932.00    200.53 o
   0   6   1       12.78       12.08      1.69 o
   0   6   2       95.65       33.31      2.36 o
   0   6   3     3509.29     3871.42     33.65 o
   0   6   4      313.69      325.04      5.33 o
   0   6   5     2254.47     2325.79     18.69 o
   0   6   6      772.11      757.38      8.74 o
   0   6   7      740.54      756.30      8.74 o
   0   6   8        5.19        3.36      1.64 o
   0   6   9       39.88       41.48      2.40 o
   0   6  10       49.26       50.83      2.51 o
   0   6  11     1361.77     1356.96     15.32 o
   0   6  12      249.70      283.33      6.26 o
   0   6  13       26.83       27.02      2.98 o
   0   6  14      742.31      729.95     15.12 o
   0   6  15      207.72      168.13     10.48 o
   0   6  16       35.55       46.29      5.16 o
   0   6  17        9.72        8.56      4.84 o
   0   8   0        0.48        6.84      3.39 o
   0   8   1     2090.02     2037.89     20.88 o
   0   8   2        1.60        1.17      2.15 o
   0   8   3      150.97      152.29      5.11 o
   0   8   4      750.06      740.62      9.06 o
   0   8   5     1733.75     1701.82     18.11 o
   0   8   6       78.70       56.39      3.11 o
   0   8   7     1120.63     1135.88     12.65 o
   0   8   8       11.85        9.97      2.53 o
   0   8   9      209.22      199.53      5.86 o
   0   8  10       69.05       67.44      3.42 o
   0   8  11      301.40      274.05      9.37 o
   0   8  12       14.36        4.03      2.87 o
   0   8  13      216.50      225.34      7.56 o
   0   8  14        0.37        2.06      4.44 o
   0   8  15       21.95       28.82      5.31 o
   0  10   0      192.77      193.09      9.33 o
   0  10   1      177.28      162.37      6.87 o
   0  10   2      363.69      330.59      8.53 o
   0  10   3       91.50       76.68      7.15 o
   0  10   4      667.74      579.75     11.28 o
   0  10   5      558.66      527.05      9.04 o
   0  10   6       61.22       58.84      4.45 o
   0  10   7     1646.75     1624.94     26.09 o
   0  10   8        3.17       12.03      3.53 o
   0  10   9      138.34      128.86      5.46 o
   0  10  10       35.06       32.90      4.03 o
   0  10  11      136.72      139.28      8.60 o
   0  10  12       19.57       16.19      5.41 o
   0  10  13        8.12        3.37      5.41 o
   0  10  14        2.09        5.15      6.14 o
   0  12   0      517.50      445.47     14.33 o
   0  12   1      898.89      913.45     14.15 o
   0  12   2      553.03      504.54     11.40 o
   0  12   3       86.88       81.03      5.26 o
   0  12   4      199.59      188.09      8.85 o
   0  12   5       17.36       10.31      4.45 o
   0  12   6      181.73      207.15      8.45 o
   0  12   7       11.19        5.96      4.83 o
   0  12   8      101.38       94.42      6.80 o
   0  12   9       37.44       37.07      7.09 o
   0  12  10       88.58       95.93      8.76 o
   0  12  11       27.13       31.78     14.21 o
   0  14   0        0.99        1.21      8.56 o
   0  14   1      243.53      274.44     10.93 o
   0  14   2        9.63        5.34      6.75 o
   0  14   3       58.80       68.36      7.34 o
   0  14   4       72.90       64.76      7.30 o
   0  14   5        8.36       14.06      7.24 o
   0  14   6        0.31        3.55      9.48 o
   0  14   7       28.82       16.70     11.52 o
   1   1   2    30704.00    31397.90    212.34 o
   1   1   3     5058.94     6029.48     51.77 o
   1   1   4     8231.53     8468.95     72.58 o
   1   1   5    12557.70    13947.50    190.51 o
   1   1   6      419.96      523.58      8.93 o
   1   1   7     9147.76    10566.90    143.26 o
   1   1   8      352.34      272.59      5.95 o
   1   1   9     5073.67     5126.47     70.70 o
   1   1  10     2439.25     2477.36     35.72 o
   1   1  11     1162.40     1106.59     17.12 o
   1   1  12     2631.01     2637.05     37.96 o
   1   1  13      155.62      146.96     15.79 o
   1   3   0     2080.52     2111.53     22.50 o
   1   3   1       17.50       22.17      1.94 o
   1   3   2      695.09      603.63      6.45 o
   1   3   3     1825.52     1436.48     12.70 o
   1   3   4     3996.48     4322.54     32.45 o
   1   3   5     4268.04     4489.31     33.47 o
   1   3   6      488.03      513.49      4.82 o
   1   3   7      600.30      710.08      7.44 o
   1   3   8     3002.48     3227.34     26.63 o
   1   3   9     1758.52     1796.04     15.66 o
   1   3  10      100.96       93.56      3.63 o
   1   3  11     3671.63     3830.69     38.79 o
   1   3  12       29.92       34.94      2.48 o
   1   3  13      108.23      113.04      4.25 o
   1   3  14      128.13      135.60      7.79 o
   1   3  15      218.62      238.44      9.67 o
   1   3  16       15.97       13.16      4.47 o
   1   3  17      119.34      110.51     12.63 o
   1   5   0     2687.04     2953.64     23.87 o
   1   5   1      738.22      774.57      8.87 o
   1   5   2     3593.11     4233.96     33.07 o
   1   5   3      393.98      401.93      5.45 o
   1   5   4      159.24      118.62      3.47 o
   1   5   5      185.16      203.26      3.57 o
   1   5   6      928.38      980.06      9.05 o
   1   5   7      367.08      410.84      6.19 o
   1   5   8     3904.99     4203.47     30.59 o
   1   5   9      374.73      378.03      4.93 o
   1   5  10     1633.57     1663.04     16.01 o
   1   5  11      289.24      278.10      5.43 o
   1   5  12      988.51      978.83     10.46 o
   1   5  13        0.04       -3.40      2.94 o
   1   5  14       60.50       67.29      4.24 o
   1   5  15        7.25        5.27      3.63 o
   1   5  16       80.05       81.34      5.10 o
   1   5  17       15.48       16.84     12.63 o
   1   7   0       28.42       27.21      2.45 o
   1   7   1     1734.67     1922.05     16.62 o
   1   7   2     4527.14     4938.65     39.95 o
   1   7   3        3.66       12.34      1.98 o
   1   7   4      112.69      101.41      4.06 o
   1   7   5       75.84       80.35      5.07 o
   1   7   6       58.10       45.24      2.76 o
   1   7   7     1302.94     1266.55     12.93 o
   1   7   8        0.08       -0.47      2.05 o
   1   7   9      622.64      597.56      8.03 o
   1   7  10       79.61       68.61      3.26 o
   1   7  11      302.33      313.90      5.43 o
   1   7  12        0.41       -1.34      3.29 o
   1   7  13        4.96        5.26      3.45 o
   1   7  14       75.73       82.96      4.45 o
   1   7  15       71.01       68.24      5.82 o
   1   7  16       16.37       21.71     20.52 o
   1   9   0        2.50        0.66      2.62 o
   1   9   1      142.25      128.12      5.18 o
   1   9   2      374.48      355.86      6.92 o
   1   9   3      166.44      176.29      7.22 o
   1   9   4      417.35      381.49      7.17 o
   1   9   5     2818.95     2842.92     27.85 o
   1   9   6      389.23      404.98      7.53 o
   1   9   7     1001.09      955.22     12.01 o
   1   9   8       65.68       66.10      3.82 o
   1   9   9      240.08      227.57      6.48 o
   1   9  10       76.34       65.28      3.85 o
   1   9  11      418.78      425.74     12.16 o
   1   9  12       64.33       81.97      5.29 o
   1   9  13       15.34       14.13      5.45 o
   1   9  14       33.26       31.39      5.85 o
   1  11   0      250.14      263.53      9.06 o
   1  11   1      653.99      571.08     10.06 o
   1  11   2      451.17      421.89      9.01 o
   1  11   3      368.32      316.81      8.95 o
   1  11   4        1.83        0.75      3.88 o
   1  11   5      182.09      175.41      7.10 o
   1  11   6       18.07       17.89      3.89 o
   1  11   7       13.65        9.39      3.94 o
   1  11   8     1385.59     1409.72     17.10 o
   1  11   9      182.00      204.78      9.51 o
   1  11  10       14.09       19.69      5.54 o
   1  11  11       35.31       46.31      6.97 o
   1  11  12      166.12      181.37     10.99 o
   1  13   0        8.31        8.11      5.12 o
   1  13   1       93.70       91.10      6.56 o
   1  13   2        1.91        5.90      5.42 o
   1  13   3       50.40       63.85      7.47 o
   1  13   4       13.22        6.86      5.31 o
   1  13   5        6.06       -7.01      5.29 o
   1  13   6        6.05        5.22      6.25 o
   1  13   7       18.42       15.15      6.78 o
   1  13   8       16.58       17.81     11.09 o
   1  13   9      306.52      290.50     22.93 o
   1  15   0       17.56       15.71      7.68 o
   1  15   1       76.61       56.62      8.28 o
   1  15   2       20.55       46.40      9.68 o
   1  15   3       43.33       39.42     10.80 o
   2   0   2    13318.70    12867.90    143.00 o
   2   0   4    33283.80    35992.40    684.01 o
   2   2   0    68310.50    68670.30    498.12 o
   2   2   1      747.04      514.42      5.36 o
   2   2   2    19921.60    20252.90    148.88 o
   2   2   3      225.72      255.85      2.82 o
   2   2   4     1857.76     1903.86     13.81 o
   2   2   5     4668.58     4793.86     38.09 o
   2   2   6     1622.12     1701.47     14.17 o
   2   2   7     6793.44     6918.31     66.83 o
   2   2   8      105.78       75.04      2.48 o
   2   2   9       74.97      103.07      6.84 o
   2   2  10      136.74      137.26      9.47 o
   2   2  11        1.77        1.58      2.23 o
   2   2  12       67.06       68.22      5.21 o
   2   2  13      656.50      631.38     16.84 o
   2   2  14      746.11      735.58     17.89 o
   2   4   0      996.10      798.92      8.06 o
   2   4   1      785.23      684.06      6.70 o
   2   4   2      259.33      247.28      4.78 o
   2   4   3      807.05      796.85      7.84 o
   2   4   4       16.93        7.12      1.28 o
   2   4   5       10.56       13.55      1.30 o
   2   4   6     1219.18     1198.87      9.93 o
   2   4   7     2829.26     2899.05     21.24 o
   2   4   8      345.09      277.65      5.15 o
   2   4   9     1980.89     1989.50     17.74 o
   2   4  10       70.03       63.65      2.56 o
   2   4  11       53.67       46.59      3.19 o
   2   4  12        3.05        5.89      2.92 o
   2   4  13      741.98      749.12     10.37 o
   2   4  14      291.08      284.17     15.79 o
   2   4  15       22.20       11.58      8.42 o
   2   4  16        8.73        8.42      7.37 o
   2   6   0     4932.48     4928.32     41.68 o
   2   6   1     2026.75     2375.44     21.48 o
   2   6   2      343.15      462.42      6.94 o
   2   6   3      717.10      680.60      8.05 o
   2   6   4      129.85      124.21      3.78 o
   2   6   5        0.05        3.78      1.87 o
   2   6   6     2325.41     2372.40     18.87 o
   2   6   7      120.56      104.38      3.50 o
   2   6   8        7.04        4.09      1.69 o
   2   6   9      152.54      157.65      3.84 o
   2   6  10       25.49       29.63      3.39 o
   2   6  11        0.79       -2.09      2.46 o
   2   6  12      117.26      127.42      5.89 o
   2   6  13        5.09        1.54      3.11 o
   2   6  14       79.81       80.25      4.97 o
   2   6  15       37.24       36.05      6.22 o
   2   6  16        4.20        3.95      4.29 o
   2   8   0     1075.88     1243.73     13.68 o
   2   8   1      272.19      246.44      5.58 o
   2   8   2     1638.75     1726.58     15.94 o
   2   8   3     1131.89     1181.02     12.14 o
   2   8   4       90.39       71.40      4.98 o
   2   8   5      251.92      246.92      5.58 o
   2   8   6     1054.48      998.07     11.62 o
   2   8   7     2408.99     2430.24     21.91 o
   2   8   8      393.35      369.58      7.16 o
   2   8   9       58.32       58.85      3.33 o
   2   8  10       49.08       64.18      3.48 o
   2   8  11      254.08      255.84      7.11 o
   2   8  12        0.79       -5.32      6.53 o
   2   8  13       54.33       47.62      4.87 o
   2   8  14       62.73       79.96      6.11 o
   2  10   0     1986.65     1897.81     18.32 o
   2  10   1       63.81       50.84      3.90 o
   2  10   2      248.48      254.31      7.54 o
   2  10   3       29.47       26.07      3.59 o
   2  10   4      614.32      612.91     11.13 o
   2  10   5      212.02      215.38      7.33 o
   2  10   6      288.70      285.62      7.39 o
   2  10   7      254.06      267.43      7.86 o
   2  10   8       19.87       16.50      4.87 o
   2  10   9       35.30       29.23      3.77 o
   2  10  10      119.15      113.23      6.21 o
   2  10  11       71.52       79.42      6.24 o
   2  10  12      163.12      194.85      8.50 o
   2  10  13       27.91       30.52     13.16 o
   2  12   0       48.35       46.85      4.94 o
   2  12   1      466.79      507.83     11.30 o
   2  12   2       39.69       48.98      5.06 o
   2  12   3       18.35       13.63      5.54 o
   2  12   4        0.98        6.84      5.49 o
   2  12   5      332.59      330.63     11.33 o
   2  12   6      506.38      497.31     12.29 o
   2  12   7       40.72       32.84      6.21 o
   2  12   8        5.05        0.29      6.34 o
   2  12   9      148.92      147.25     10.31 o
   2  12  10      326.91      397.84     29.47 o
   2  14   0        0.27       -4.05      6.22 o
   2  14   1       84.91       84.46      9.62 o
   2  14   2       60.97       38.52      6.74 o
   2  14   3        9.39        3.57      6.85 o
   2  14   4       14.29        9.11      8.70 o
   2  14   5       20.39        9.18     10.26 o
   2  14   6       36.68       28.94     13.40 o
   3   1   0    22611.50    23069.80    183.25 o
   3   1   1   100754.00   101108.00   1430.70 o
   3   1   2    22840.70    23690.70    173.10 o
   3   1   3      332.74      299.69      2.90 o
   3   1   4     6394.04     6327.08     49.70 o
   3   1   5     3184.17     3236.46     31.83 o
   3   1   6     2519.07     2910.32     28.68 o
   3   1   7     4923.02     5167.21     70.70 o
   3   1   8        0.24        1.05      1.49 o
   3   1   9        0.08        6.22      1.75 o
   3   3   0      395.57      407.85      4.82 o
   3   3   1       29.73       23.32      1.46 o
   3   3   2      678.44      757.53      8.00 o
   3   3   3      564.21      450.34      4.99 o
   3   3   4      123.41      142.86      2.59 o
   3   3   5     1306.84     1180.13      9.88 o
   3   3   6      466.46      445.66      6.58 o
   3   3   7       29.21       36.60      1.95 o
   3   3   8       14.68       13.99      1.97 o
   3   3   9     1713.82     1697.17     21.04 o
   3   3  10        3.75        5.02      2.06 o
   3   3  11     1761.71     1735.90     27.54 o
   3   3  12      271.08      287.42      8.93 o
   3   3  13      114.17      120.84      7.04 o
   3   3  14      115.88      113.42      7.04 o
   3   3  15       85.51       86.91      6.70 o
   3   5   0    12020.60    13222.10     91.03 o
   3   5   1     7076.02     7728.68     54.33 o
   3   5   2      138.73      119.03      3.28 o
   3   5   3      662.10      647.15      7.93 o
   3   5   4       70.99       63.79      2.56 o
   3   5   5       75.03       62.22      2.63 o
   3   5   6     1978.12     2009.55     16.92 o
   3   5   7      447.70      446.06      5.40 o
   3   5   8     1680.72     1739.34     15.06 o
   3   5   9      436.28      439.21      6.43 o
   3   5  10      609.59      560.44      7.90 o
   3   5  11      248.04      239.20      7.51 o
   3   5  12        9.26        6.09      3.32 o
   3   5  13       25.28       21.49      5.32 o
   3   5  14        2.89       11.30      5.54 o
   3   5  15       21.51       23.98      7.89 o
   3   7   0       69.28       82.80      4.28 o
   3   7   1       17.88       22.31      2.13 o
   3   7   2      857.02      874.38     10.10 o
   3   7   3     1053.57     1037.96     17.79 o
   3   7   4      378.09      359.70      6.22 o
   3   7   5     2287.88     2210.58     19.88 o
   3   7   6     2062.95     2098.15     17.71 o
   3   7   7     1740.76     1689.67     15.10 o
   3   7   8      397.25      393.30      6.25 o
   3   7   9      134.65      137.05      4.20 o
   3   7  10       25.99       28.36      3.11 o
   3   7  11      535.22      533.94     10.52 o
   3   7  12       43.00       50.09      3.92 o
   3   7  13       12.20        2.10      4.30 o
   3   7  14       19.48       21.19      6.23 o
   3   9   0        3.77        1.92      2.57 o
   3   9   1      470.56      522.95      8.22 o
   3   9   2     1085.02     1002.52     11.77 o
   3   9   3      299.18      283.05      7.01 o
   3   9   4        2.69        0.53      2.69 o
   3   9   5        4.07        1.57      2.97 o
   3   9   6        4.57        4.54      3.17 o
   3   9   7       21.75       19.19      3.04 o
   3   9   8       75.13       79.04      4.23 o
   3   9   9      250.67      234.08      7.16 o
   3   9  10       15.64       14.25      3.53 o
   3   9  11        9.80        9.75      4.20 o
   3   9  12        1.63       -4.81      4.80 o
   3   9  13        0.13        1.85      5.22 o
   3  11   0      241.61      200.60      7.74 o
   3  11   1       29.68       28.38      4.77 o
   3  11   2       76.95       70.27      4.76 o
   3  11   3       20.74       15.10      4.06 o
   3  11   4      366.25      360.46      9.99 o
   3  11   5      154.35      153.18     11.33 o
   3  11   6       45.36       54.07      4.91 o
   3  11   7       15.95       12.04      4.34 o
   3  11   8      515.07      512.86     13.95 o
   3  11   9        2.73        3.68      5.26 o
   3  11  10       66.14       84.12     11.25 o
   3  11  11       26.45       42.49     13.74 o
   3  13   0       44.76       35.20      5.51 o
   3  13   1       34.53       27.10      5.68 o
   3  13   2        0.01       -2.67      5.28 o
   3  13   3      127.26      134.43      8.76 o
   3  13   4       75.97       80.34      6.63 o
   3  13   5      147.79      180.56     12.71 o
   3  13   6       34.27       32.90      8.09 o
   3  13   7       10.53       -1.54     11.09 o
   3  13   8       15.21       -0.77     12.13 o
   3  15   0        4.28        7.47      9.16 o
   3  15   1       83.42       88.35     11.42 o
   4   0   0    20423.30    20216.60    228.26 o
   4   0   2     3938.75     4377.96     49.83 o
   4   0   4     1705.37     1921.27     27.90 o
   4   0   6     6900.53     6892.23     93.77 o
   4   2   0    24222.00    25538.70    252.96 o
   4   2   1     3800.34     4681.61     41.33 o
   4   2   2     1084.86     1036.48      9.08 o
   4   2   3     3401.08     3777.96     28.53 o
   4   2   4      473.77      491.92      4.60 o
   4   2   5     6954.89     7373.06     58.43 o
   4   2   6     3598.56     3855.98     34.25 o
   4   2   7     4756.58     5037.57     49.46 o
   4   2   8      806.80      821.48      9.72 o
   4   2   9      304.76      270.64      7.44 o
   4   2  10       33.34       28.14      2.98 o
   4   2  11        0.38        2.63      4.74 o
   4   2  12       38.21       46.69      4.21 o
   4   4   0     3350.97     3441.70     25.79 o
   4   4   1      426.79      391.82      5.22 o
   4   4   2     2212.91     2231.02     18.41 o
   4   4   3      486.08      441.30      5.60 o
   4   4   4       58.60       47.52      2.01 o
   4   4   5     1434.91     1418.04     11.66 o
   4   4   6     1274.58     1172.10      9.81 o
   4   4   7     1556.92     1591.46     14.92 o
   4   4   8      205.19      212.32      4.19 o
   4   4   9      335.85      325.43      6.50 o
   4   4  10        4.71       -0.92      2.69 o
   4   4  11       56.91       54.15      3.80 o
   4   4  12      108.73      107.06      7.04 o
   4   4  13     1156.86     1158.77     21.58 o
   4   4  14       17.94       22.73      6.31 o
   4   4  15       38.15       30.99      5.54 o
   4   6   0       88.68      148.76      3.99 o
   4   6   1       47.65       68.60      5.64 o
   4   6   2      665.27      669.29      8.12 o
   4   6   3     1037.58     1020.66     10.73 o
   4   6   4      316.78      298.06      4.95 o
   4   6   5       86.81       75.20      3.15 o
   4   6   6     2254.21     2308.91     19.98 o
   4   6   7      423.29      446.23      7.36 o
   4   6   8      210.51      191.46      4.04 o
   4   6   9      106.92      104.84      4.38 o
   4   6  10       34.56       33.55      3.26 o
   4   6  11       45.06       53.22      3.09 o
   4   6  12       20.46       22.29      4.86 o
   4   6  13        0.58       -1.70      5.01 o
   4   6  14      116.61      128.40     13.52 o
   4   8   0     2700.73     2795.03     23.35 o
   4   8   1      846.70      806.97      9.81 o
   4   8   2      162.96      149.63      4.93 o
   4   8   3       50.52       41.24      3.65 o
   4   8   4      577.69      546.34      8.05 o
   4   8   5      738.55      745.44      9.23 o
   4   8   6     1249.10     1255.78     12.75 o
   4   8   7     1700.47     1648.18     16.35 o
   4   8   8      501.34      499.73      7.97 o
   4   8   9        9.58        9.47      3.38 o
   4   8  10        5.62        1.55      2.67 o
   4   8  11       81.34       78.70      5.30 o
   4   8  12       17.00       27.30      4.59 o
   4   8  13       14.97       17.63      4.97 o
   4  10   0      747.62      747.47     10.83 o
   4  10   1       62.36       50.61      3.98 o
   4  10   2      130.43      160.64      6.51 o
   4  10   3        2.82        7.89      3.44 o
   4  10   4      660.72      597.90     10.62 o
   4  10   5       55.73       50.99      4.34 o
   4  10   6      755.40      747.43     16.56 o
   4  10   7      294.99      278.79      8.16 o
   4  10   8       40.97       42.94      4.12 o
   4  10   9        0.59       -1.89      5.14 o
   4  10  10        8.15        5.06      4.99 o
   4  10  11        0.18        0.14      6.54 o
   4  12   0      282.17      238.79      9.82 o
   4  12   1      268.26      288.27      9.56 o
   4  12   2       41.88       52.52      5.06 o
   4  12   3       55.02       43.94      5.69 o
   4  12   4        0.07        3.39      4.95 o
   4  12   5      206.81      184.29      8.80 o
   4  12   6      317.34      356.07     12.51 o
   4  12   7       14.22       29.90      6.64 o
   4  12   8        8.31       22.34      9.86 o
   4  12   9       16.02        0.30     23.68 o
   4  14   0       73.18      107.31      7.64 o
   4  14   1      305.92      371.79     25.21 o
   4  14   2        4.15       -1.35      7.32 o
   4  14   3       32.06       30.02      9.23 o
   4  14   4       82.69      116.67     15.08 o
   5   1   0     1623.42     1733.79     15.47 o
   5   1   1     7757.96     8269.48     56.93 o
   5   1   2    15347.10    16184.90    209.57 o
   5   1   3    11330.20    11625.20     79.07 o
   5   1   4     3993.32     4269.25     29.86 o
   5   1   5       21.54       20.24      1.81 o
   5   1   6      114.96      130.75      3.53 o
   5   1   7      192.96      210.71      4.06 o
   5   1   8      172.47      156.86      3.63 o
   5   1   9      671.23      659.33     11.91 o
   5   1  10      196.31      179.97      7.37 o
   5   3   0      163.68      167.31      3.51 o
   5   3   1    13929.00    15006.40    110.14 o
   5   3   2      633.32      669.72      6.60 o
   5   3   3      618.45      741.04      7.49 o
   5   3   4       12.62       11.50      1.63 o
   5   3   5      703.94      673.64      6.27 o
   5   3   6      379.30      362.60      5.04 o
   5   3   7      281.06      325.96      4.53 o
   5   3   8       70.14       61.78      3.39 o
   5   3   9     1190.61     1157.59     13.76 o
   5   3  10      631.09      665.51     16.56 o
   5   3  11      678.17      688.41     14.14 o
   5   3  12      122.37      110.67      7.44 o
   5   3  13       37.62       37.59      5.26 o
   5   5   0     2334.86     2749.91     30.93 o
   5   5   1      210.75      209.27      4.49 o
   5   5   2       11.84        8.39      1.55 o
   5   5   3      458.95      495.02      6.12 o
   5   5   4     1487.68     1455.62     12.64 o
   5   5   5       33.93       35.06      2.25 o
   5   5   6      445.87      414.39      5.88 o
   5   5   7      327.33      326.29      4.58 o
   5   5   8       97.03       98.55      4.11 o
   5   5   9       82.65       93.07      4.37 o
   5   5  10      866.29      837.68     12.28 o
   5   5  11      125.83      121.19      5.98 o
   5   5  12       15.79       17.49      3.27 o
   5   5  13        0.01       -0.28      5.54 o
   5   5  14        0.06        7.80      6.29 o
   5   7   0      411.89      433.12      6.78 o
   5   7   1      182.94      200.02      5.18 o
   5   7   2      594.83      628.63      8.56 o
   5   7   3     1241.92     1181.22     12.65 o
   5   7   4      541.75      497.65      7.09 o
   5   7   5     1621.13     1635.86     14.87 o
   5   7   6        4.90        6.24      2.42 o
   5   7   7       71.82       72.97      3.42 o
   5   7   8     1476.82     1569.22     15.31 o
   5   7   9      101.10      103.42      4.53 o
   5   7  10       52.03       53.75      3.74 o
   5   7  11       81.89       88.75      6.64 o
   5   7  12        4.75        9.83      5.17 o
   5   7  13        6.78        0.75      7.51 o
   5   9   0        0.11        2.88      2.80 o
   5   9   1      486.62      465.06      8.39 o
   5   9   2      432.45      422.46      7.93 o
   5   9   3      220.94      220.37      6.27 o
   5   9   4      280.30      267.73      6.73 o
   5   9   5       37.48       41.40      3.46 o
   5   9   6      524.34      513.56      8.75 o
   5   9   7      300.60      305.75      9.15 o
   5   9   8      367.34      365.77      7.48 o
   5   9   9        8.04        2.30      3.50 o
   5   9  10      138.11      143.17      6.76 o
   5   9  11      150.31      156.57      7.76 o
   5   9  12       31.80       45.22      6.53 o
   5  11   0        1.36        3.77      4.11 o
   5  11   1       81.22       80.47      5.72 o
   5  11   2      931.81      911.54     17.09 o
   5  11   3       17.82       17.12      4.59 o
   5  11   4      124.45      118.53      6.91 o
   5  11   5       93.01       61.36      4.85 o
   5  11   6      179.35      199.26      8.82 o
   5  11   7      201.98      203.06      9.64 o
   5  11   8      155.05      180.54      8.46 o
   5  11   9        2.91        3.30      6.95 o
   5  13   0       13.42       13.20      5.61 o
   5  13   1       71.01       72.70      6.34 o
   5  13   2       37.92       49.57      6.24 o
   5  13   3       35.80       20.47      6.48 o
   5  13   4       55.99       53.67      8.42 o
   5  13   5       91.24      117.24     20.49 o
   5  13   6      168.17      146.06     14.66 o
   6   0   0     3139.96     3018.27     36.46 o
   6   0   2     6538.99     7097.24     80.41 o
   6   0   4     2510.79     2507.68     29.96 o
   6   0   6     7141.49     7654.02    105.68 o
   6   0   8      723.26      771.06     13.40 o
   6   2   0     3767.66     4197.58     41.50 o
   6   2   1     8832.33     9124.71     63.16 o
   6   2   2      676.80      672.68      7.58 o
   6   2   3     3403.83     3616.03     27.95 o
   6   2   4     1187.43     1285.09     11.30 o
   6   2   5     1267.16     1247.87     27.15 o
   6   2   6     2960.18     3155.01     26.32 o
   6   2   7      918.82      852.82     10.89 o
   6   2   8     1258.84     1249.75     14.58 o
   6   2   9       27.42       17.74      2.79 o
   6   2  10      210.76      215.31      7.79 o
   6   2  11        3.15        8.07      3.29 o
   6   2  12       32.80       39.99      5.26 o
   6   4   0     3852.56     4839.55     38.06 o
   6   4   1      192.91      211.97      4.57 o
   6   4   2     4136.79     4161.98     30.65 o
   6   4   3        3.33        0.99      1.52 o
   6   4   4       26.30       27.52      1.88 o
   6   4   5     2116.48     2241.87     17.47 o
   6   4   6      499.34      511.21      6.22 o
   6   4   7     1379.52     1373.14     13.56 o
   6   4   8      391.24      347.36      5.52 o
   6   4   9      537.46      503.35      8.62 o
   6   4  10       29.47       22.64      2.94 o
   6   4  11       17.21       16.28      3.03 o
   6   4  12       93.26      104.52     10.00 o
   6   4  13      422.93      456.93     13.33 o
   6   4  14       60.85       47.33      6.29 o
   6   6   0     2765.72     2656.48     21.75 o
   6   6   1      610.36      544.24      8.37 o
   6   6   2       57.42       61.62      3.53 o
   6   6   3       84.17       92.64      3.62 o
   6   6   4       93.58       81.19      3.32 o
   6   6   5      904.36      895.00      9.64 o
   6   6   6     5416.09     5728.85     44.76 o
   6   6   7     3099.15     3074.92     23.80 o
   6   6   8       30.30       28.66      2.93 o
   6   6   9      122.78      124.47      4.96 o
   6   6  10       22.82       22.15      2.75 o
   6   6  11       76.82       76.98      5.10 o
   6   6  12      237.28      236.48      8.39 o
   6   6  13        3.40        5.89      4.25 o
   6   8   0      158.51      133.97      5.36 o
   6   8   1       84.54       80.23      3.86 o
   6   8   2        7.32        5.82      2.63 o
   6   8   3     1120.60     1113.54     19.11 o
   6   8   4       94.20      107.56      4.37 o
   6   8   5      596.36      636.95      9.06 o
   6   8   6       36.69       45.30      3.69 o
   6   8   7      863.74      858.64     10.80 o
   6   8   8      171.29      175.73      5.55 o
   6   8   9      225.71      210.24      5.90 o
   6   8  10        0.90       -1.43      4.15 o
   6   8  11       62.12       55.62      5.29 o
   6   8  12      162.33      156.04      8.13 o
   6  10   0       76.66       75.59      5.32 o
   6  10   1        0.16        0.64      3.48 o
   6  10   2        0.90        2.34      3.81 o
   6  10   3      476.43      479.78     11.43 o
   6  10   4     1046.51     1058.45     13.14 o
   6  10   5       64.15       72.89      4.46 o
   6  10   6      390.90      401.43     18.33 o
   6  10   7       58.72       68.20      5.64 o
   6  10   8      526.51      532.60     12.53 o
   6  10   9        0.18       -9.16      5.07 o
   6  10  10       17.40       15.19      6.04 o
   6  12   0      139.86      133.17      6.57 o
   6  12   1        0.02        6.02      5.20 o
   6  12   2      104.39      116.64      7.14 o
   6  12   3      164.76      142.28     10.66 o
   6  12   4       13.32       28.97      7.77 o
   6  12   5       60.86       59.85      7.75 o
   6  12   6      313.54      404.01     17.30 o
   6  12   7       81.58      108.18     25.26 o
   6  14   0       23.17       15.48      8.38 o
   6  14   1       46.61       43.32     11.11 o
   6  14   2        5.98        5.21     13.63 o
   7   1   0     1038.36     1161.85     13.38 o
   7   1   1     1938.85     1874.25     15.19 o
   7   1   2     2317.25     2338.90     27.23 o
   7   1   3       49.24       46.96      1.93 o
   7   1   4     1937.17     2017.59     19.84 o
   7   1   5        4.42        4.94      1.13 o
   7   1   6      150.51      155.23      4.69 o
   7   1   7        0.70        1.88      2.00 o
   7   1   8      205.25      208.00      5.22 o
   7   1   9       56.18       52.11      3.16 o
   7   1  10      197.32      187.00      7.04 o
   7   3   0     3129.82     3021.21     26.78 o
   7   3   1    26094.60    28268.10    191.96 o
   7   3   2     2411.82     2691.18     22.27 o
   7   3   3     5868.26     6434.35     48.76 o
   7   3   4       72.42       83.29      2.98 o
   7   3   5     3330.86     3313.09     24.35 o
   7   3   6      112.76      106.78      3.62 o
   7   3   7      112.18      114.26      3.89 o
   7   3   8        0.14        6.54      4.62 o
   7   3   9      222.84      246.03      6.10 o
   7   3  10       29.90       22.88      3.09 o
   7   3  11        4.78       11.50      4.79 o
   7   3  12       44.73       63.75      5.54 o
   7   3  13        0.63        2.10      4.47 o
   7   5   0       57.32       70.70      3.41 o
   7   5   1      406.35      380.30      6.36 o
   7   5   2     1062.20      982.96     11.74 o
   7   5   3       37.02       44.35      2.65 o
   7   5   4     5357.40     5385.63     39.34 o
   7   5   5        5.64       11.80      2.04 o
   7   5   6     1250.40     1230.14     11.21 o
   7   5   7        2.32        3.59      3.05 o
   7   5   8      251.23      300.60      7.31 o
   7   5   9       16.65       21.23      3.63 o
   7   5  10        5.86       11.70      3.70 o
   7   5  11        0.28       -2.55      3.70 o
   7   5  12        6.81        3.66      3.87 o
   7   5  13       13.64       28.28      7.01 o
   7   7   0      310.49      262.86      5.97 o
   7   7   1       56.77       48.30      3.06 o
   7   7   2     2479.02     2486.33     22.55 o
   7   7   3      621.22      636.14      8.52 o
   7   7   4      271.68      283.07      6.96 o
   7   7   5      603.79      552.28      8.39 o
   7   7   6     2651.21     2700.79     23.60 o
   7   7   7       98.74      100.35      3.91 o
   7   7   8       91.23       77.94      3.49 o
   7   7   9       44.93       51.28      4.11 o
   7   7  10        0.06        0.27      3.95 o
   7   7  11       15.81       15.19      5.02 o
   7   9   0     1497.86     1490.11     18.18 o
   7   9   1     1972.47     2029.22     20.98 o
   7   9   2     1003.76     1015.70     12.48 o
   7   9   3     1388.68     1473.77     16.61 o
   7   9   4      735.98      724.20     10.30 o
   7   9   5      516.38      546.84     10.01 o
   7   9   6      430.56      429.67      8.87 o
   7   9   7       46.75       58.44      5.50 o
   7   9   8       27.34       24.18      5.25 o
   7   9   9       77.28       56.38      5.42 o
   7   9  10       23.77       31.21      6.20 o
   7  11   0      107.53      114.82      8.56 o
   7  11   1       35.17       39.02      4.83 o
   7  11   2      247.54      255.78      9.58 o
   7  11   3      157.03      129.57      8.18 o
   7  11   4      695.66      739.82     13.82 o
   7  11   5       11.52       23.19      5.92 o
   7  11   6       39.72       51.78      7.37 o
   7  11   7        0.02       -7.66      8.01 o
   7  11   8       74.27       97.88     18.94 o
   7  13   0        2.41       -2.46      6.36 o
   7  13   1       82.54       70.22      7.87 o
   7  13   2       25.13       22.31      8.34 o
   7  13   3      287.39      329.79     24.42 o
   7  13   4        0.05       -5.45     12.13 o
   8   0   0     1970.05     1810.56     21.18 o
   8   0   2       13.56       11.01      2.53 o
   8   0   4     1047.19     1036.10     12.97 o
   8   0   6     1991.93     2012.66     32.00 o
   8   0   8        0.90        0.35      3.29 o
   8   0  10       70.56       72.54      5.54 o
   8   2   0      238.80      248.26      4.76 o
   8   2   1     3051.92     3161.82     24.09 o
   8   2   2       97.48       84.47      3.19 o
   8   2   3       13.34       32.07      1.98 o
   8   2   4      832.66      790.84      8.30 o
   8   2   5     1574.65     1575.17     12.74 o
   8   2   6      341.80      350.43      5.34 o
   8   2   7       36.99       42.39      3.82 o
   8   2   8      216.47      224.86      5.97 o
   8   2   9      148.34      130.62      7.33 o
   8   2  10        7.28        7.84      3.04 o
   8   2  11       24.49       32.50      4.79 o
   8   2  12      236.25      246.91      8.84 o
   8   4   0     1434.77     1317.43     12.75 o
   8   4   1     6871.64     7583.66     54.14 o
   8   4   2        2.52        5.00      1.99 o
   8   4   3       22.61       21.17      2.07 o
   8   4   4     1288.86     1304.45     11.88 o
   8   4   5      129.57      131.96      3.73 o
   8   4   6      513.74      497.07      8.27 o
   8   4   7       15.54       15.49      2.54 o
   8   4   8       91.58      111.70      5.75 o
   8   4   9       25.45       30.45      3.70 o
   8   4  10        8.39       12.49      3.48 o
   8   4  11      183.30      185.34      7.31 o
   8   4  12      235.01      220.99     13.16 o
   8   6   0     2099.26     2037.46     19.26 o
   8   6   1      714.96      697.89      9.08 o
   8   6   2     3331.43     3360.90     26.79 o
   8   6   3       16.10       13.71      2.67 o
   8   6   4       30.45       30.95      2.90 o
   8   6   5      370.19      364.03      6.28 o
   8   6   6      642.26      662.46      8.26 o
   8   6   7      783.09      751.67      8.39 o
   8   6   8      385.84      363.91      7.54 o
   8   6   9       55.80       56.81      3.72 o
   8   6  10       69.43       81.93      8.61 o
   8   6  11       74.88       69.82      6.23 o
   8   8   0      572.41      601.67      9.37 o
   8   8   1     2012.06     2066.45     32.40 o
   8   8   2        0.44        2.69      2.89 o
   8   8   3      245.28      204.18      8.70 o
   8   8   4      668.59      668.53     10.15 o
   8   8   5       25.57       23.38      3.29 o
   8   8   6       17.67        9.47      3.21 o
   8   8   7       63.19       68.05      4.26 o
   8   8   8      107.69      117.58      6.95 o
   8   8   9      401.43      412.89     11.20 o
   8   8  10        0.55       -2.01      5.17 o
   8  10   0     1804.43     1810.47     20.26 o
   8  10   1        3.10        4.11      4.58 o
   8  10   2       15.76       17.07      4.37 o
   8  10   3       59.55       52.30      4.53 o
   8  10   4      153.90      156.71      6.71 o
   8  10   5        0.17        2.10      5.68 o
   8  10   6       47.63       73.75      7.09 o
   8  10   7      138.46      128.31      7.50 o
   8  10   8       53.02       51.27      9.85 o
   8  12   0       85.90      103.03      8.65 o
   8  12   1      113.14      138.91      7.92 o
   8  12   2       91.15       85.45      7.98 o
   8  12   3      157.52      148.87     12.76 o
   8  12   4        5.65       14.46     11.09 o
   8  12   5        0.39        2.17     11.09 o
   9   1   0      366.42      331.03      5.43 o
   9   1   1     3676.36     3859.57     29.02 o
   9   1   2     2318.52     2309.67     19.77 o
   9   1   3       38.42       38.52      2.22 o
   9   1   4      157.88      140.36      3.56 o
   9   1   5       92.42       82.05      2.77 o
   9   1   6       49.87       40.46      4.75 o
   9   1   7      181.16      189.65      7.44 o
   9   1   8      630.13      665.50     10.51 o
   9   1   9       79.66       76.71      5.47 o
   9   1  10       18.11       17.69      5.41 o
   9   1  11       15.70       29.87      9.47 o
   9   3   0     1867.27     1889.93     17.44 o
   9   3   1        1.47        3.72      1.74 o
   9   3   2     1121.88     1124.20     13.09 o
   9   3   3     3379.48     3297.17     27.21 o
   9   3   4      122.81      128.65      3.77 o
   9   3   5      233.22      217.15      4.24 o
   9   3   6      305.21      312.95      5.89 o
   9   3   7       33.29       41.42      3.81 o
   9   3   8        8.55        5.31      5.62 o
   9   3   9      588.36      614.35     10.61 o
   9   3  10       83.08       85.15      5.31 o
   9   3  11      157.39      154.62      8.51 o
   9   3  12        3.22       14.73      7.37 o
   9   5   0      400.96      411.88      6.66 o
   9   5   1     2166.15     2140.55     27.30 o
   9   5   2       47.11       44.20      3.48 o
   9   5   3      669.61      619.93      8.06 o
   9   5   4     1516.12     1516.61     15.31 o
   9   5   5       77.23       96.23      5.02 o
   9   5   6      918.80      881.71      9.31 o
   9   5   7      807.80      845.13     15.22 o
   9   5   8     1225.43     1275.02     13.87 o
   9   5   9       21.76       15.48      5.62 o
   9   5  10      197.10      225.84      8.87 o
   9   5  11        0.03       -1.51      4.52 o
   9   7   0       45.18       42.06      3.80 o
   9   7   1      445.49      451.66      8.00 o
   9   7   2      104.62      117.75      4.82 o
   9   7   3     1282.04     1228.64     14.57 o
   9   7   4       15.07       14.66      2.96 o
   9   7   5      148.43      144.79      5.73 o
   9   7   6       68.03       70.03      3.79 o
   9   7   7        0.03       -1.03      3.20 o
   9   7   8        1.28        1.91      4.31 o
   9   7   9       74.13       75.72      5.58 o
   9   7  10      181.12      185.90      9.26 o
   9   9   0        0.15        3.04      4.11 o
   9   9   1      705.26      652.79     11.44 o
   9   9   2       23.35       21.41      3.73 o
   9   9   3       99.52       94.63      4.89 o
   9   9   4        1.99        1.59      3.85 o
   9   9   5       26.64       35.50      6.35 o
   9   9   6      183.72      192.14     10.06 o
   9   9   7       59.45       64.25      6.01 o
   9   9   8       11.05       18.01      5.98 o
   9  11   0       63.67       61.43      6.34 o
   9  11   1       32.41       24.75      8.63 o
   9  11   2       25.33       28.91      7.63 o
   9  11   3       42.74       49.71      7.12 o
   9  11   4      148.19      158.01     19.79 o
   9  11   5      214.81      206.10     24.73 o
   9  13   0        0.72       -1.05     11.67 o
   9  13   1       11.32       13.74     13.33 o
  10   0   0     1029.00      979.48     14.33 o
  10   0   2       45.45       48.99      3.63 o
  10   0   4        2.21        3.84      2.61 o
  10   0   6      621.47      591.19     14.83 o
  10   0   8       61.67       68.41      6.29 o
  10   0  10        0.30        0.15      5.05 o
  10   2   0      808.80      867.58      9.48 o
  10   2   1     4882.31     5010.64     37.16 o
  10   2   2       14.11       14.38      2.17 o
  10   2   3       59.09       53.23      2.67 o
  10   2   4        3.33        5.26      2.29 o
  10   2   5      100.88      120.89      3.97 o
  10   2   6      348.38      359.96      6.20 o
  10   2   7        2.45        4.25      3.48 o
  10   2   8        2.34        0.06      3.27 o
  10   2   9       23.89       26.33      3.81 o
  10   2  10       39.33       43.06      4.91 o
  10   2  11       48.11       39.07      4.90 o
  10   4   0     4555.68     4418.22     36.20 o
  10   4   1     4443.61     4476.20     34.18 o
  10   4   2       76.30       82.43      4.63 o
  10   4   3       40.91       29.86      2.81 o
  10   4   4       15.23       12.90      2.28 o
  10   4   5     1436.75     1502.96     14.58 o
  10   4   6      590.68      661.27      7.96 o
  10   4   7        1.51       -0.10      2.65 o
  10   4   8       71.71       74.00      5.56 o
  10   4   9       34.03       23.96      4.42 o
  10   4  10       64.31       52.64      5.83 o
  10   6   0     2913.91     2759.44     23.53 o
  10   6   1       86.27       86.59      5.30 o
  10   6   2      486.69      452.95      7.81 o
  10   6   3      244.63      209.95      6.18 o
  10   6   4      336.70      285.31      6.45 o
  10   6   5      124.35      134.33      6.83 o
  10   6   6      265.11      265.46      6.29 o
  10   6   7       42.59       41.26      4.61 o
  10   6   8      187.94      172.21      8.09 o
  10   6   9        6.21       -1.08      4.94 o
  10   8   0      416.74      410.57     10.08 o
  10   8   1      224.93      228.22      7.39 o
  10   8   2       24.44       25.03      3.71 o
  10   8   3       17.25        8.20      3.56 o
  10   8   4       87.74       76.36      4.67 o
  10   8   5       26.60       39.59      5.10 o
  10   8   6       48.32       45.32      6.91 o
  10   8   7      609.71      553.24     11.54 o
  10   8   8       72.23       85.68      8.33 o
  10  10   0      148.46      178.21      7.51 o
  10  10   1      339.89      346.29     10.75 o
  10  10   2       10.34        9.28      8.08 o
  10  10   3        5.39       -1.02      5.67 o
  10  10   4        3.80       -0.67      6.54 o
  10  10   5        6.27        7.97      9.34 o
  10  12   0      196.90      208.89     13.10 o
  10  12   1       20.01       12.26     12.59 o
  10  12   2       26.00       31.83     13.63 o
  11   1   0        3.67        2.45      2.09 o
  11   1   1      130.41      130.61      4.56 o
  11   1   2      134.79      149.18      4.67 o
  11   1   3     1213.39     1226.08     13.55 o
  11   1   4      176.52      183.15      4.55 o
  11   1   5        3.91        5.70      2.12 o
  11   1   6       18.00       23.29      3.81 o
  11   1   7       10.71        7.06      5.77 o
  11   1   8      211.10      213.14      8.30 o
  11   1   9       11.29       18.50      4.19 o
  11   1  10       85.89       89.35      5.85 o
  11   3   0     1585.77     1578.03     14.87 o
  11   3   1       14.41       11.85      2.28 o
  11   3   2        6.40        7.40      2.35 o
  11   3   3      100.62      110.40      4.84 o
  11   3   4       89.24       74.80      3.24 o
  11   3   5      985.61      943.75      9.82 o
  11   3   6        0.81        2.45      2.98 o
  11   3   7      917.71      955.70     15.33 o
  11   3   8        6.17        8.47      4.33 o
  11   3   9        2.98        2.48      4.42 o
  11   5   0      177.28      159.43      5.95 o
  11   5   1      130.85      124.46      7.01 o
  11   5   2     1333.30     1335.45     14.64 o
  11   5   3      165.26      161.81      5.51 o
  11   5   4       63.94       74.59      4.30 o
  11   5   5       52.04       51.39      3.39 o
  11   5   6      768.84      766.25      9.78 o
  11   5   7      222.60      201.04      8.19 o
  11   5   8      436.85      444.52     14.93 o
  11   5   9       35.47       46.81      6.04 o
  11   7   0        7.27       -2.70      3.37 o
  11   7   1       63.95       61.24      4.11 o
  11   7   2       20.92        6.37      3.17 o
  11   7   3      902.14      864.80     15.98 o
  11   7   4       23.39       15.05      4.71 o
  11   7   5        0.23        1.84      4.27 o
  11   7   6       10.13        7.80      4.64 o
  11   7   7       22.77       32.05      5.63 o
  11   9   0       23.08       13.48      4.74 o
  11   9   1      428.00      405.93     10.18 o
  11   9   2       83.73       81.86      6.40 o
  11   9   3       46.68       49.39      6.27 o
  11   9   4       10.61        2.81      5.92 o
  11   9   5      105.16       98.03      8.73 o
  11  11   0       41.52       25.17      8.09 o
  11  11   1       28.87       22.98      9.91 o
  11  11   2       83.83       96.57     12.63 o
  12   0   0     6181.31     6400.11     66.96 o
  12   0   2       75.08       74.41      5.13 o
  12   0   4      545.14      513.20     11.53 o
  12   0   6        9.79       14.97      6.84 o
  12   0   8       44.47       37.76     11.05 o
  12   2   0      121.10      132.84      4.91 o
  12   2   1     1042.24     1060.85     13.76 o
  12   2   2      360.10      332.99      7.04 o
  12   2   3       84.85       78.61      3.53 o
  12   2   4      297.71      298.62      6.08 o
  12   2   5      175.38      189.99      5.15 o
  12   2   6      111.95      116.04      5.24 o
  12   2   7        3.44        8.72      5.47 o
  12   2   8      208.81      209.11     11.09 o
  12   2   9        0.06        4.85      5.63 o
  12   4   0     2057.15     2007.93     18.85 o
  12   4   1     2855.88     2815.22     23.80 o
  12   4   2      321.15      313.61      7.68 o
  12   4   3       50.97       42.85      3.46 o
  12   4   4      251.60      257.53      6.30 o
  12   4   5      387.06      404.79      7.60 o
  12   4   6       34.86       37.60      4.67 o
  12   4   7      239.64      260.47      8.54 o
  12   4   8      495.32      470.53     12.74 o
  12   6   0     1967.43     1948.56     21.74 o
  12   6   1        5.44        5.43      3.15 o
  12   6   2       29.54       20.34      4.01 o
  12   6   3      470.08      389.90      8.11 o
  12   6   4        2.20       -5.41      4.55 o
  12   6   5       10.15        5.78      4.33 o
  12   6   6      119.84      147.33      6.98 o
  12   6   7       43.74       26.75      5.71 o
  12   8   0       16.48       24.10      4.35 o
  12   8   1      210.01      219.98      9.02 o
  12   8   2       43.82       41.47      7.00 o
  12   8   3       61.78       81.37      6.54 o
  12   8   4       19.54       21.81      6.92 o
  12   8   5      153.84      169.54     12.30 o
  12  10   0       81.94       95.83      8.99 o
  12  10   1       72.08       56.88     10.22 o
  12  10   2       56.15       52.73     12.13 o
  13   1   0      964.08      947.43     11.31 o
  13   1   1      386.60      384.90      7.32 o
  13   1   2      274.97      274.93      8.03 o
  13   1   3      352.42      362.00      6.87 o
  13   1   4        4.74       10.47      3.16 o
  13   1   5        1.01        2.39      3.61 o
  13   1   6        5.93        4.71      6.39 o
  13   1   7      474.56      447.67     12.16 o
  13   3   0       13.61        8.23      2.92 o
  13   3   1        1.64        2.89      3.01 o
  13   3   2       57.23       62.47      4.18 o
  13   3   3      178.95      188.16      6.06 o
  13   3   4      174.06      180.22      6.48 o
  13   3   5      410.31      417.14      9.96 o
  13   3   6      128.45      162.98      7.68 o
  13   3   7      691.91      687.93     22.26 o
  13   5   0       81.61       75.24      4.40 o
  13   5   1      106.61      109.49      6.64 o
  13   5   2      617.58      588.99     10.44 o
  13   5   3      229.71      206.20      9.57 o
  13   5   4       24.68       27.50      4.82 o
  13   5   5      182.31      170.87      9.83 o
  13   5   6       20.40       18.82      5.46 o
  13   7   0      717.25      702.96     12.28 o
  13   7   1      150.90      156.11      7.38 o
  13   7   2       22.22       24.07      6.06 o
  13   7   3      117.71      110.96      7.00 o
  13   7   4       28.87       30.19      8.15 o
  13   7   5       30.79       29.15     10.59 o
  13   9   0        0.26        1.58      6.94 o
  13   9   1       54.39       73.36     11.11 o
  13   9   2       28.73       22.48     11.37 o
  14   0   0      111.51      114.63      6.74 o
  14   0   2       91.66       97.03      6.41 o
  14   0   4     1027.62     1015.60     19.68 o
  14   0   6      470.73      465.55     18.45 o
  14   2   0      742.53      769.48     10.63 o
  14   2   1       25.20       24.76      3.74 o
  14   2   2      106.36       91.59      4.40 o
  14   2   3       39.04       45.49      4.83 o
  14   2   4      111.87      105.43      5.55 o
  14   2   5      367.75      404.74     13.50 o
  14   2   6      114.74      116.35      9.43 o
  14   4   0      534.88      522.07      9.43 o
  14   4   1      560.34      527.69      9.77 o
  14   4   2        3.72        2.40      4.74 o
  14   4   3        4.02        3.42      5.30 o
  14   4   4      107.57      115.46      6.09 o
  14   4   5      124.37      146.31      7.12 o
  14   6   0      802.61      736.18     14.26 o
  14   6   1      461.39      397.99     12.48 o
  14   6   2       54.07       50.34      6.19 o
  14   6   3      106.06       97.97      8.11 o
  14   6   4      295.34      274.44     14.77 o
  14   8   0      130.03       98.36      9.73 o
  14   8   1       30.31        7.37     15.26 o
  14   8   2       80.74       72.97     21.05 o
  15   1   0      154.26      131.28      5.44 o
  15   1   1      188.97      183.09      8.58 o
  15   1   2      464.74      479.48     11.35 o
  15   1   3       86.19      105.06      6.19 o
  15   1   4      393.88      427.28     10.77 o
  15   1   5      350.21      331.20     10.34 o
  15   3   0      134.87      127.98      6.78 o
  15   3   1      137.94      163.41      9.09 o
  15   3   2        1.37        3.52      6.93 o
  15   3   3      526.87      568.28     13.29 o
  15   3   4        0.25       10.08      5.72 o
  15   5   0       70.60       73.41      6.79 o
  15   5   1       63.31       41.67      6.27 o
  15   5   2      770.26      726.75     16.52 o
  15   5   3        5.07       20.38      9.10 o
  15   7   0        7.19        7.33     21.58 o
  15   7   1      445.76      346.50     43.68 o
  16   0   0      779.08      831.64     21.25 o
  16   0   2      417.50      394.62     28.02 o
  16   2   0      179.80      199.96      9.90 o
  16   2   1       81.48       80.61      6.91 o
  16   2   2       23.90       19.71      8.58 o
  16   2   3        6.59      -10.91     10.00 o
  16   4   0      122.55      143.47     14.74 o
  16   4   1      456.55      504.33     22.93 o
  16   4   2       14.28       17.52     10.34 o
  16   6   0      635.61      634.85     26.67 o
  17   1   0       51.27       18.36     10.77 o
  17   1   1      146.08      130.30     13.01 o
  17   3   0       23.39       19.47     11.16 o
